# Supplementary material for: Metabolomics and databases driven approach of identification of phytochemicals from seed of Salvia schimperi using high-performance liquid chromatography tandem mass spectrometry
Source: PLoS One. 2025 Nov 3;20(11):e0335929. doi: 10.1371/journal.pone.0335929 (PMC12582500; doi:10.1371/journal.pone.0335929)
Supplement: S1 Data — (XLSX) [file pone.0335929.s001.xlsx]

## Sheet: S1
			Supplementary Table S1: All the known compounds identified in S. schimperi seed extracts of raw (untreated) (RAW) and roasted (treated) (ROS)
confidenceRank	name	SiriusScore	ZodiacScore	structurePerIdRank	formulaRank	#adducts	#predictedFPs	ConfidenceScore	CSI:FingerIDScore	molecularFormula	adduct	InChIkey2D	InChI	smiles	xlogp	ionMass	retentionTimeInSeconds	pubchemids	links	dbflags
1	Quercetin 3,4''-dimethyl ether	20.2304	0.572362	1	1	1	3	0.0896172	-108.703	C17H14O7	[M + H]+	ZSPZNFOLWQEVQJ	InChI=1S/C17H14O7/c1-22-12-4-3-8(5-10(12)19)16-17(23-2)15(21)14-11(20)6-9(18)7-13(14)24-16/h3-7,18-20H,1-2H3	COC1=C(C=C(C=C1)C2=C(C(=O)C3=C(C=C(C=C3O2)O)O)OC)O	2.8	331.082	439.43	5380905	SuperNatural:(SN00013568);ZINC bio:(ZINC05640267);additional;MeSH:(5380905);PubMed;COCONUT:(CNP0098542 CNP0255161);KNApSAcK:(4640);Natural Products:(UNPD134022);PubChem:(5380905);CHEBI:(70008);Training Set;KEGG Mine	8593662070
1	Pyrazine, 3-methoxy-2,5-bis(2-methylpropyl)-	23.8613	1	1	1	1	1	0.141026	-181.24	C13H22N2O	[M + H]+	CZCIHKWQWLOKNU	InChI=1S/C13H22N2O/c1-9(2)6-11-8-14-12(7-10(3)4)13(15-11)16-5/h8-10H,6-7H2,1-5H3	CC(C)CC1=CN=C(C(=N1)OC)CC(C)C	3.3	223.181	548.999	11637154	COCONUT:(CNP0362486);PubChem:(11637154);PubMed	2097218
1	Oleoyl Ethyl Amide	25.7353	0.999497	1	1	1	1	0.239774	-56.8022	C20H39NO	[M + H]+	JZJYYCFYGXPUMF	InChI=1S/C20H39NO/c1-3-5-6-7-8-9-10-11-12-13-14-15-16-17-18-19-20(22)21-4-2/h11-12H,3-10,13-19H2,1-2H3,(H,21,22)	CCCCCCCCC=CCCCCCCCC(=O)NCC	7.4	310.311	1415.88	17847637;44270319;53394482;53442596	NORMAN:(NS00016768);MeSH:(53442596);PubChem:(17847637 44270319 53394482 53442596);PubMed;additional	786502
1	8-methoxy-3-[(3,4,5-trimethoxyphenyl)methoxy]benzo[c]chromen-6-one	15.9346	0.969849	1	1	1	2	0.204942	-313.906	C24H22O7	[M + H]+	NOBPLVDOGGPWPX	InChI=1S/C24H22O7/c1-26-15-5-7-17-18-8-6-16(12-20(18)31-24(25)19(17)11-15)30-13-14-9-21(27-2)23(29-4)22(10-14)28-3/h5-12H,13H2,1-4H3	COC1=CC2=C(C=C1)C3=C(C=C(C=C3)OCC4=CC(=C(C(=C4)OC)OC)OC)OC2=O	4.4	423.142	790.284	1789060	COCONUT:(CNP0177452);PubChem:(1789060);SuperNatural:(SN00060539);ZINC bio:(ZINC02133880)	3153922
2	Progesterone-20-(O-methyloxime)	8.04727	0.114573	1	4	1	4	0.513067	-216.009	C22H33NO2	[M + Na]+	VYLBCLACJZSBPC	InChI=1S/C22H33NO2/c1-14(23-25-4)18-7-8-19-17-6-5-15-13-16(24)9-11-21(15,2)20(17)10-12-22(18,19)3/h13,17-20H,5-12H2,1-4H3	CC(=NOC)C1CCC2C1(CCC3C2CCC4=CC(=O)CCC34C)C	4.60492	366.24	498.04	152908;9577162;71711548;89736109	MeSH:(9577162);PubChem:(152908 9577162 71711548 89736109);PubMed	70
2	Pieceid	24.3564	0.921608	1	1	1	3	0.220579	-161.624	C20H22O8	[M + H]+	HSTZMXCBWJGKHG	InChI=1S/C20H22O8/c21-10-16-17(24)18(25)19(26)20(28-16)27-15-8-12(7-14(23)9-15)2-1-11-3-5-13(22)6-4-11/h1-9,16-26H,10H2	C1=CC(=CC=C1C=CC2=CC(=CC(=C2)OC3C(C(C(C(O3)CO)O)O)O)O)O	0.945241	391.137	761.995	73642;393787;7061280;7061281;7061282;7061283;5281718;5470019;5470020;12314237;10178463;11968839;25579167;25579169;25579172;25579178;29920090;45107940;44158583;44223654;44422722;51418060;51418061;51418062;51418063;53894495;59827946;59899398;59899400;59997461;59997463;68047464;69245694;73265294;71752015;71311798;89043528;89226291;91034438;92475770;92475771;92475772;92475773;91308456;95162834;989003…	HMDB:(30564 31422);SuperNatural:(SN00013780 SN00037339 SN00036185 SN00036186 SN00155185 SN00036187 SN00013779 SN00013777 SN00013778 SN00337520 SN00334439 SN00036184 SN00354757);ZINC bio:(ZINC03881959 ZINC03881960 ZINC03881961 ZINC03881962 ZINC04098633 ZINC05923201 ZINC05923204 ZINC05923206 ZINC05923208 ZINC15919781);additional;MeSH:(5281718);PubMed;COCONUT:(CNP0422611);KNApSAcK:(2896);Natural Pro…	87615870
3	propyl 4-[(N-cyclohexylglycyl)amino]-3,5-dimethylbenzoate	21.6549	0.40402	1	1	1	7	0.265945	-279.188	C20H30N2O3	[M + K]+	QFXWDDQXKGACFE	InChI=1S/C20H30N2O3/c1-4-10-25-20(24)16-11-14(2)19(15(3)12-16)22-18(23)13-21-17-8-6-5-7-9-17/h11-12,17,21H,4-10,13H2,1-3H3,(H,22,23)	CCCOC(=O)C1=CC(=C(C(=C1)C)NC(=O)CNC2CCCCC2)C	4	385.192	769.191	18347	PubChem:(18347);PubChem class - safety and toxic	67108866
3	PI(16:0/18:2omega6)	3.41636	N/A	1	7	1	5	0.199508	-18.5135	C43H79O13P	[M + Na]+	BSNJSZUDOMPYIR	InChI=1S/C43H79O13P/c1-3-5-7-9-11-13-15-17-18-20-22-24-26-28-30-32-37(45)55-35(34-54-57(51,52)56-43-41(49)39(47)38(46)40(48)42(43)50)33-53-36(44)31-29-27-25-23-21-19-16-14-12-10-8-6-4-2/h11,13,17-18,35,38-43,46-50H,3-10,12,14-16,19-34H2,1-2H3,(H,51,52)	CCCCCCCCCCCCCCCC(=O)OCC(COP(=O)(O)OC1C(C(C(C(C1O)O)O)O)O)OC(=O)CCCCCCCC=CCC=CCCCCC	9.7	857.515	1296.38	6443072;11072889;10259915;46891796;71296233;71318621;71421415;134722214;138130059	COCONUT:(CNP0042953);HMDB:(9784 62653);PubChem:(6443072 11072889 10259915 46891796 71296233 71318621 71421415 134722214 138130059);SuperNatural:(SN00219588);CHEBI:(72838 73212);PubChem class - bio and metabolites;Biocyc:(CPD-8321)	19925034
3	[(2R,3R,4S,5S,6R)-3,4,5-trihydroxy-6-(hydroxymethyl)oxan-2-yl] (1S,4aR,6aR,6aS,6bR,8aR,9R,10R,11R,12aR,14bS)-1,11-dihydroxy-9-(hydroxymethyl)-2,2,6a,6b,9,12a-hexamethyl-10-[(2R,3R,4S,5S,6R)-3,4,5-trihydroxy-6-(hydroxymethyl)oxan-2-yl]oxy-1,3,4,5,6,6a,7,8,8a,10,11,12,13,14b-tetradecahydropicene-4a-carboxylate	10.9229	N/A	1	1	1	3	0.273514	-54.6807	C42H68O16	[M + Na]+	BTXBJBQCQAYUTQ	InChI=1S/C42H68O16/c1-37(2)11-13-42(36(54)58-35-31(52)29(50)27(48)22(17-44)56-35)14-12-40(5)19(25(42)32(37)53)7-8-24-38(3)15-20(46)33(39(4,18-45)23(38)9-10-41(24,40)6)57-34-30(51)28(49)26(47)21(16-43)55-34/h7,20-35,43-53H,8-18H2,1-6H3	CC1(CCC2(CCC3(C(=CCC4C3(CCC5C4(CC(C(C5(C)CO)OC6C(C(C(C(O6)CO)O)O)O)O)C)C)C2C1O)C)C(=O)OC7C(C(C(C(O7)CO)O)O)O)C	0.5	851.442	691.117	21637755	COCONUT:(CNP0124174);Natural Products:(UNPD62395);PubChem:(21637755);SuperNatural:(SN00238828)	3178498
3	(?14(15)-EET Ethanolamide	75.7132	1	1	1	1	1	0.197853	-168.358	C22H37NO3	[M + Na]+	WYVHLKMCZZDTOU	InChI=1S/C22H37NO3/c1-2-3-12-15-20-21(26-20)16-13-10-8-6-4-5-7-9-11-14-17-22(25)23-18-19-24/h4,6-7,9-10,13,20-21,24H,2-3,5,8,11-12,14-19H2,1H3,(H,23,25)	CCCCCC1C(O1)CC=CCC=CCC=CCCCC(=O)NCCO	4.4	386.266	435.381	24778498;35027635;53394611	NORMAN:(NS00016754);COCONUT:(CNP0331310);PubChem:(24778498 35027635 53394611);CHEBI:(136991);additional;KEGG Mine	8592818210
4	virodhamine	15.5241	0.843719	1	1	1	3	0.115015	-187.334	C22H37NO2	[M + Na]+	DLHLOYYQQGSXCC	InChI=1S/C22H37NO2/c1-2-3-4-5-6-7-8-9-10-11-12-13-14-15-16-17-18-19-22(24)25-21-20-23/h6-7,9-10,12-13,15-16H,2-5,8,11,14,17-21,23H2,1H3	CCCCCC=CCC=CCC=CCC=CCCCC(=O)OCCN	5.7	370.27	574.55	2794256;5712057;25886476;71308298;96930694;125136520;125136521	NORMAN:(NS00017075);COCONUT:(CNP0046523);HMDB:(13655);PubChem:(2794256 5712057 25886476 71308298 96930694 125136520 125136521);additional;PubChem class - bio and metabolites;MeSH:(5712057 25886476);Training Set;PubMed;Biocyc:(CPD-22218)	19679310
4	Phosphatidylinositol(18:2/16:0)	3.86621	N/A	1	7	1	6	0.194262	-18.7965	C43H79O13P	[M + Na]+	ZPUUVEHXYAPJAQ	InChI=1S/C43H79O13P/c1-3-5-7-9-11-13-15-17-18-20-21-23-25-27-29-31-36(44)53-33-35(34-54-57(51,52)56-43-41(49)39(47)38(46)40(48)42(43)50)55-37(45)32-30-28-26-24-22-19-16-14-12-10-8-6-4-2/h11,13,17-18,35,38-43,46-50H,3-10,12,14-16,19-34H2,1-2H3,(H,51,52)	CCCCCCCCCCCCCCCC(=O)OC(COC(=O)CCCCCCCC=CCC=CCCCCC)COP(=O)(O)OC1C(C(C(C(C1O)O)O)O)O	9.7	857.517	1543.39	52928300;134785066	COCONUT:(CNP0153016);HMDB:(9846);PubChem:(52928300 134785066);SuperNatural:(SN00219649);CHEBI:(88640)	3145770
4	Phosphatidylglycerol(18:3n6/16:1n7)	3997.43	1	1	1	1	1	0.277336	-21.4134	C40H71O10P	[M + Na]+	MCXSKQWYNRNLGF	InChI=1S/C40H71O10P/c1-3-5-7-9-11-13-15-17-18-20-21-23-25-27-29-31-39(43)47-35-38(36-49-51(45,46)48-34-37(42)33-41)50-40(44)32-30-28-26-24-22-19-16-14-12-10-8-6-4-2/h11,13-14,16-18,21,23,37-38,41-42H,3-10,12,15,19-20,22,24-36H2,1-2H3,(H,45,46)	CCCCCCC=CCCCCCCCC(=O)OC(COC(=O)CCCCC=CCC=CCC=CCCCCC)COP(=O)(O)OCC(CO)O	10	765.468	1419.08	52926638;134749010	COCONUT:(CNP0241184);HMDB:(10661);PubChem:(52926638 134749010);SuperNatural:(SN00220369);PubChem class - bio and metabolites;Lipid:(PG(18:1_16:3))	4314890250
4	(2-methylcyclohexyl) 10-acetyloxy-2,4a,6a,6b,9,9,12a-heptamethyl-13-oxo-3,4,5,6,6a,7,8,8a,10,11,12,14b-dodecahydro-1H-picene-2-carboxylate	14.2269	0.0477387	1	5	1	10	0.185397	-181.585	C39H60O5	[M + K]+	LWLZENCFJJMQMA	InChI=1S/C39H60O5/c1-24-12-10-11-13-29(24)44-33(42)36(6)19-18-35(5)20-21-38(8)26(27(35)23-36)22-28(41)32-37(7)16-15-31(43-25(2)40)34(3,4)30(37)14-17-39(32,38)9/h22,24,27,29-32H,10-21,23H2,1-9H3	CC1CCCCC1OC(=O)C2(CCC3(CCC4(C(=CC(=O)C5C4(CCC6C5(CCC(C6(C)C)OC(=O)C)C)C)C3C2)C)C)C	9.6	647.412	615.794	5021221;95402685;95402686;95402687;95402688;129449588;129449589;129449590;129449591	COCONUT:(CNP0260101);Training Set;PubChem:(5021221 95402685 95402686 95402687 95402688 129449588 129449589 129449590 129449591)	2113538
5	utyramide	10.4781	0.000502513	1	7	1	1	0.424039	-487.836	C37H53N5O7	[M + Na]+	WGWWDGLTNADWNS	InChI=1S/C37H53N5O7/c1-5-24(4)33-36(47)38-17-7-19-49-28-15-11-26(12-16-28)21-30(35(46)41-33)39-22-31(44)29(20-25-9-13-27(43)14-10-25)40-37(48)34(23(2)3)42-18-6-8-32(42)45/h9-16,23-24,29-31,33-34,39,43-44H,5-8,17-22H2,1-4H3,(H,38,47)(H,40,48)(H,41,46)	CCC(C)C1C(=O)NCCCOC2=CC=C(CC(C(=O)N1)NCC(C(CC3=CC=C(C=C3)O)NC(=O)C(C(C)C)N4CCCC4=O)O)C=C2	4.2	702.387	1093.45	461280;3309293;5289154;100941368	PubChem:(461280 3309293 5289154 100941368);PubMed;PubChem class - bio and metabolites	16777282
5	Symplocosin	15.093	0.0165829	1	2	1	3	0.235955	-47.0931	C26H32O11	[M + Na]+	QLJNETOQFQXTLI	InChI=1S/C26H32O11/c1-32-18-7-12(3-5-16(18)28)24-14-10-35-25(15(14)11-34-24)13-4-6-17(19(8-13)33-2)36-26-23(31)22(30)21(29)20(9-27)37-26/h3-8,14-15,20-31H,9-11H2,1-2H3	COC1=C(C=CC(=C1)C2C3COC(C3CO2)C4=CC(=C(C=C4)OC5C(C(C(C(O5)CO)O)O)O)OC)O	0.5	543.186	579.648	486614;5320615;5351523;10118824;11168362;13916136;21607712;24782180;59848116;68323997;98427707;101089027;129316934;138113858;138115166	COCONUT:(CNP0229766);KNApSAcK:(31031);Natural Products:(UNPD69425 UNPD129139 UNPD183717 UNPD71119 UNPD92103 UNPD186728 UNPD21603);PubChem:(486614 5320615 5351523 10118824 11168362 13916136 21607712 24782180 59848116 68323997 98427707 101089027 129316934 138113858 138115166);SuperNatural:(SN00161244 SN00036530 SN00382526 SN00235520 SN00030562 SN00030561 SN00036528 SN00163314 SN00168108 SN00332026 …	3727730
5	Succinoadenosine	17.0393	0.0522613	1	2	1	5	0.990369	-22.1145	C14H17N5O8	[M + H]+	VKGZCEJTCKHMRL	InChI=1S/C14H17N5O8/c20-2-6-9(23)10(24)13(27-6)19-4-17-8-11(15-3-16-12(8)19)18-5(14(25)26)1-7(21)22/h3-6,9-10,13,20,23-24H,1-2H2,(H,21,22)(H,25,26)(H,15,16,18)	C1=NC(=C2C(=N1)N(C=N2)C3C(C(C(O3)CO)O)O)NC(CC(=O)O)C(=O)O	-2.36717	384.116	328.478	165243;14803430;20849084;20849085;20849086;71752227;90141696;90143473;101544912;121370762;126969142;131706424	HMDB:(912);SuperNatural:(SN00263541 SN00293904);ZINC bio:(ZINC12494556);MeSH:(165243 20849086 126969142);PubMed;COCONUT:(CNP0105148);Natural Products:(UNPD4525 UNPD94621);PubChem:(165243 14803430 20849084 20849085 20849086 71752227 90141696 90143473 101544912 121370762 126969142 131706424);YMDB Mine;CHEBI:(71169);PubChem class - bio and metabolites;EcoCyc Mine;KEGG Mine	60149506158
5	Propyl O-(3,6-di-O-methyl-beta-glucopyranosyl)-(1-4)-O-(2,3-di-O-methyl-alpha-rhamnopyranosyl)-(1-2)-3-O-methyl-alpha-rhamnopyranoside	31.7093	0.0291457	1	1	1	3	0.36762	-202.597	C26H48O14	[M + Na]+	ZASFTWIDVOCZOL	InChI=1S/C26H48O14/c1-9-10-35-25-23(20(32-6)15(27)12(2)36-25)40-26-22(34-8)21(33-7)18(13(3)37-26)39-24-17(29)19(31-5)16(28)14(38-24)11-30-4/h12-29H,9-11H2,1-8H3	CCCOC1C(C(C(C(O1)C)O)OC)OC2C(C(C(C(O2)C)OC3C(C(C(C(O3)COC)O)OC)O)OC)OC	-1.2	607.293	1498.92	128164	MeSH:(128164);PubChem:(128164);PubMed	70
6	Uvaribonin	6.17081	0.0567839	1	2	1	2	0.109328	-136.826	C39H70O8	[M + Na]+	BIODFBOSASJNMO	InChI=1S/C39H70O8/c1-4-5-6-7-8-9-10-14-17-20-23-35(43)36-26-27-37(47-36)38(46-31(3)40)29-34(42)22-19-16-13-11-12-15-18-21-33(41)25-24-32-28-30(2)45-39(32)44/h28,30,33-38,41-43H,4-27,29H2,1-3H3	CCCCCCCCCCCCC(C1CCC(O1)C(CC(CCCCCCCCCC(CCC2=CC(OC2=O)C)O)O)OC(=O)C)O	10.4	689.498	1452.76	5315146;10580289;10699606;11764997;10462080;24761041;100917795;102273625;102273631;102446844	COCONUT:(CNP0253173);KNApSAcK:(44355);Natural Products:(UNPD110994 UNPD124798 UNPD28378 UNPD82842 UNPD159056);PubChem:(5315146 10580289 10699606 11764997 10462080 24761041 100917795 102273625 102273631 102446844);SuperNatural:(SN00386120 SN00169045 SN00315592 SN00383756 SN00357031 SN00280955);PubMed	3178578
6	Pyrazine, 3-methoxy-2-(1-methylpropyl)-5-(2-methylpropyl)-	26.0766	1	1	1	1	1	0.152039	-177.241	C13H22N2O	[M + H]+	IDHPEMYHBNUQMC	InChI=1S/C13H22N2O/c1-6-10(4)12-13(16-5)15-11(8-14-12)7-9(2)3/h8-10H,6-7H2,1-5H3	CCC(C)C1=NC=C(N=C1OC)CC(C)C	3.2	223.181	547.626	11579454	PubChem:(11579454);COCONUT:(CNP0353190)	2097154
6	2-butyl-1,3-dimethyl-5-[2-(4-pyridin-2-ylpiperazin-1-yl)ethyl]pyrrolo[3,4-c]pyrrole-4,6-dione	18.9315	0.0115578	1	4	1	4	0.0841119	-291.232	C23H31N5O2	[M + H]+	UWROCNCFBIYNMI	InChI=1S/C23H31N5O2/c1-4-5-10-27-17(2)20-21(18(27)3)23(30)28(22(20)29)16-13-25-11-14-26(15-12-25)19-8-6-7-9-24-19/h6-9H,4-5,10-16H2,1-3H3	CCCCN1C(=C2C(=C1C)C(=O)N(C2=O)CCN3CCN(CC3)C4=CC=CC=N4)C	2.5	410.257	1183.13	3073720	PubChem:(3073720);PubChem class - safety and toxic	67108866
6	2-benzyl-3-phosphonopropanoicacid	23.6918	0.887437	1	1	1	3	0.81212	-112.54	C10H13O5P	[M + K]+	FJMVEARHFIIIOY	InChI=1S/C10H13O5P/c11-10(12)9(7-16(13,14)15)6-8-4-2-1-3-5-8/h1-5,9H,6-7H2,(H,11,12)(H2,13,14,15)	C1=CC=C(C=C1)CC(CP(=O)(O)O)C(=O)O	-0.1	283.013	202.381	127415;134159020	MeSH:(127415 134159020);PubChem:(127415 134159020);PubMed	70
7	Phytyl phosphate	8.93387	0.242211	1	1	1	2	0.0708821	-194.837	C20H41O4P	[M + K]+	YRXRHZOKDFCXIB	InChI=1S/C20H41O4P/c1-17(2)9-6-10-18(3)11-7-12-19(4)13-8-14-20(5)15-16-24-25(21,22)23/h15,17-19H,6-14,16H2,1-5H3,(H2,21,22,23)	CC(C)CCCC(C)CCCC(C)CCCC(=CCOP(=O)(O)O)C	7.1	415.238	1359.07	25245113;25245114;74413685	COCONUT:(CNP0115970);PubChem:(25245113 25245114 74413685);CHEBI:(75483 75838);PubChem class - bio and metabolites;KEGG:(C20764);Plantcyc:(CPD-7025);PubMed;Biocyc:(CPD-7025);KEGG Mine	8608942434
7	(5R,8S,10R,13S,14S,16R,17S)-17-[2-[2-(2,6-dipyrrolidin-1-ylpyrimidin-4-yl)piperazin-1-yl]acetyl]-10,13,16-trimethyl-4,5,6,7,8,12,14,15,16,17-decahydrocyclopenta[a]phenanthren-3-one	4.02367	0.0190955	1	5	1	9	0.20871	-615.692	C38H54N6O2	[M + H]+	XJKDZKQCLJIYNZ	InChI=1S/C38H54N6O2/c1-25-20-30-28-9-8-26-21-27(45)10-12-37(26,2)29(28)11-13-38(30,3)35(25)33(46)24-44-19-14-39-23-32(44)31-22-34(42-15-4-5-16-42)41-36(40-31)43-17-6-7-18-43/h10-12,22,25-26,28,30,32,35,39H,4-9,13-21,23-24H2,1-3H3	CC1CC2C3CCC4CC(=O)C=CC4(C3=CCC2(C1C(=O)CN5CCNCC5C6=CC(=NC(=N6)N7CCCC7)N8CCCC8)C)C	5.3	627.435	780.59	178000	MeSH:(178000);PubChem:(178000);PubMed	70
8	Propikacin	11.3347	0.0487437	1	1	1	3	0.988239	-117.622	C21H43N5O12	[M + H]+	ZEFUFVWPRPISAD	InChI=1S/C21H43N5O12/c22-2-9-14(31)15(32)12(25)20(35-9)37-18-7(23)1-8(26-6(3-27)4-28)19(17(18)34)38-21-16(33)11(24)13(30)10(5-29)36-21/h6-21,26-34H,1-5,22-25H2	C1C(C(C(C(C1NC(CO)CO)OC2C(C(C(C(O2)CO)O)N)O)O)OC3C(C(C(C(O3)CN)O)O)N)N	-8	558.297	1258.05	68557;9872451;70693514	COCONUT:(CNP0379404);MeSH:(9872451);PubChem:(68557 9872451 70693514);PubMed;PubChem class - drug	35651654
8	parisin	5.30937	0.203015	1	1	1	2	0.135455	-369.494	C37H68O9	[M + Na]+	USIUGLRYYKXESD	InChI=1S/C37H68O9/c1-3-4-5-6-7-11-14-17-20-30(39)31(40)22-23-33(42)35-25-24-34(45-35)32(41)21-18-15-12-9-8-10-13-16-19-29(38)26-28-27-37(2,44)46-36(28)43/h27,29-35,38-42,44H,3-26H2,1-2H3	CCCCCCCCCCC(C(CCC(C1CCC(O1)C(CCCCCCCCCCC(CC2=CC(OC2=O)(C)O)O)O)O)O)O	7.9	679.478	1413.68	11017763;21575439;44566775;101253930	COCONUT:(CNP0364866);KNApSAcK:(45000);Natural Products:(UNPD81259);PubChem:(11017763 21575439 44566775 101253930);SuperNatural:(SN00281728);MeSH:(44566775 101253930);PubMed	3178582
8	2-Deacetoxytaxinine B	15.9078	0.0140704	1	2	1	2	0.469534	-188.926	C35H42O9	[M + H]+	OBBKIKZFVSBXJQ	InChI=1S/C35H42O9/c1-19-26-16-25-17-27(39)20(2)31(34(25,6)7)32(42-22(4)37)33(43-23(5)38)35(26,8)29(41-21(3)36)18-28(19)44-30(40)15-14-24-12-10-9-11-13-24/h9-15,25-26,28-29,32-33H,1,16-18H2,2-8H3	CC1=C2C(C(C3(C(CC(C2(C)C)CC1=O)C(=C)C(CC3OC(=O)C)OC(=O)C=CC4=CC=CC=C4)C)OC(=O)C)OC(=O)C	4.7	607.293	1406.57	5316331;6442229;78384740;102147634;137704817	COCONUT:(CNP0101900);KNApSAcK:(40809);PubChem:(5316331 6442229 78384740 102147634 137704817);SuperNatural:(SN00162963);additional;Training Set	3686418
8	(3R,4S)-3-ethyl-4-[2-[[(2R)-1-hydroxy-4-methylpentan-2-yl]amino]-2-oxoethyl]-N-propan-2-ylpiperidine-1-carboxamide	15.8041	0.998995	1	1	1	1	0.140184	-236.564	C19H37N3O3	[M + H]+	DHLMLMAXOBXOJG	InChI=1S/C19H37N3O3/c1-6-15-11-22(19(25)20-14(4)5)8-7-16(15)10-18(24)21-17(12-23)9-13(2)3/h13-17,23H,6-12H2,1-5H3,(H,20,25)(H,21,24)	CCC1CN(CCC1CC(=O)NC(CC(C)C)CO)C(=O)NC(C)C	2.2	356.292	598.308	11912552	COCONUT:(CNP0060741);PubChem:(11912552);SuperNatural:(SN00012702);ZINC bio:(ZINC05415508)	3153922
10	xanthosine	17.4695	0.247739	1	2	1	4	0.73781	-47.6131	C10H12N4O6	[M + H]+	UBORTCNDUKBEOP	InChI=1S/C10H12N4O6/c15-1-3-5(16)6(17)9(20-3)14-2-11-4-7(14)12-10(19)13-8(4)18/h2-3,5-6,9,15-17H,1H2,(H2,12,13,18,19)	C1=NC2=C(N1C3C(C(C(O3)CO)O)O)NC(=O)NC2=O	-2.26146	285.084	149.248	1189;1548893;64959;1786022;7059440;7059441;7061167;6560138;16058612;20848922;16394576;42549475;45109822;44282993;57110249;69017383;124508403;129655778;136352719;139025117;138400177	HMDB:(299);SuperNatural:(SN00215730);ZINC bio:(ZINC01561970 ZINC02130720 ZINC03870267 ZINC03870268 ZINC03870269 ZINC12350004 ZINC12350008);additional;MeSH:(64959);Plantcyc:(XANTHOSINE);PubMed;NORMAN:(NS00007495);COCONUT:(CNP0268648);KNApSAcK:(7222);Natural Products:(UNPD178914 UNPD48777);PubChem:(1189 1548893 64959 1786022 7059440 7059441 7061167 6560138 16058612 20848922 16394576 42549475 451098…	20965758
10	Stigmastan-3,5-diene	66.6683	1	1	1	1	1	0.17123	-57.3561	C29H48	[M + H]+	ICCTZARHLGPHMT	InChI=1S/C29H48/c1-7-22(20(2)3)12-11-21(4)25-15-16-26-24-14-13-23-10-8-9-18-28(23,5)27(24)17-19-29(25,26)6/h8,10,13,20-22,24-27H,7,9,11-12,14-19H2,1-6H3	CCC(CCC(C)C1CCC2C1(CCC3C2CC=C4C3(CCC=C4)C)C)C(C)C	10.6	397.384	1521.95	525918;157618;6427891;13783149;13783150;10309640	COCONUT:(CNP0301439);Natural Products:(UNPD57525);PubChem:(525918 157618 6427891 13783149 13783150 10309640);SuperNatural:(SN00298288);PubMed	3178562
10	Pentaerythritol tetracaprylate	3.17674	0.121106	1	2	1	2	0.20724	-210.274	C37H68O8	[M + Na]+	CFRNDJFRRKMHTL	InChI=1S/C37H68O8/c1-5-9-13-17-21-25-33(38)42-29-37(30-43-34(39)26-22-18-14-10-6-2,31-44-35(40)27-23-19-15-11-7-3)32-45-36(41)28-24-20-16-12-8-4/h5-32H2,1-4H3	CCCCCCCC(=O)OCC(COC(=O)CCCCCCC)(COC(=O)CCCCCCC)COC(=O)CCCCCCC	11.9	663.483	1441.57	76366	NORMAN:(NS00048213);PubChem:(76366);PubMed	262210
10	6-(3,4-dihydroxyphenyl)naphthalene-2,3-diol	36.2696	1	1	1	1	1	0.107978	-95.3739	C16H12O4	[M + H]+	RHRGPVYNLSTBIN	InChI=1S/C16H12O4/c17-13-4-3-10(6-14(13)18)9-1-2-11-7-15(19)16(20)8-12(11)5-9/h1-8,17-20H	C1=CC2=CC(=C(C=C2C=C1C3=CC(=C(C=C3)O)O)O)O	3.4	269.081	674.272	489346	COCONUT:(CNP0218530);Natural Products:(UNPD182473);PubChem:(489346);SuperNatural:(SN00324669);PubMed	3178562
10	6-(2,3,4,5,6-pentahydroxyhexoxy)hexane-1,2,3,4,5-pentol	25.7191	0.696482	1	1	1	2	0.435906	-61.7179	C12H26O11	[M + CH2O2 + H]+	DPVXEIMDJRZWJU	InChI=1S/C12H26O11/c13-1-5(15)9(19)11(21)7(17)3-23-4-8(18)12(22)10(20)6(16)2-14/h5-22H,1-4H2	C(C(C(C(C(COCC(C(C(C(CO)O)O)O)O)O)O)O)O)O	-4.73116	393.16	1060.11	21869031;22841394;87459470	COCONUT:(CNP0281395);Natural Products:(UNPD151336);PubChem:(21869031 22841394 87459470);SuperNatural:(SN00370744)	3178498
12	Oprea1_819536	38.6133	1	1	1	1	1	0.104802	-147.934	C17H24O3	[M + H]+	SJEKEWDPPWCSOR	InChI=1S/C17H24O3/c1-12-4-6-13(7-5-12)15(10-16(18)19)14-8-9-20-17(2,3)11-14/h4-7,14-15H,8-11H2,1-3H3,(H,18,19)	CC1=CC=C(C=C1)C(CC(=O)O)C2CCOC(C2)(C)C	3.1	277.18	1059.27	1617491;1617492;1617493;904640;904641;904642;904643;3129813;7078580	COCONUT:(CNP0061325 CNP0368118);PubChem:(1617491 1617492 1617493 904640 904641 904642 904643 3129813 7078580);SuperNatural:(SN00068739 SN00051460 SN00051462 SN00051461);PubMed;ZINC bio:(ZINC01856568 ZINC01856571 ZINC01856573 ZINC04028774)	3153986
12	6-(4-Methylphenyl)quinazoline-2,4-Diamine	8.84194	0.980402	1	1	1	1	0.359249	-113.207	C15H14N4	[M + H]+	NTHVHSAKVYNNGQ	InChI=1S/C15H14N4/c1-9-2-4-10(5-3-9)11-6-7-13-12(8-11)14(16)19-15(17)18-13/h2-8H,1H3,(H4,16,17,18,19)	CC1=CC=C(C=C1)C2=CC3=C(C=C2)N=C(N=C3N)N	2.9452	251.13	490.522	44201362	PubChem:(44201362);PubChem class - bio and metabolites	16777218
12	2-[(4-morpholin-4-yl-6-propyl-1,3,5-triazin-2-yl)amino]butan-1-ol	23.2008	0.999497	1	1	1	1	0.0584132	-230.092	C14H25N5O2	[M + H]+	MBNBUAHXICKSKC	InChI=1S/C14H25N5O2/c1-3-5-12-16-13(15-11(4-2)10-20)18-14(17-12)19-6-8-21-9-7-19/h11,20H,3-10H2,1-2H3,(H,15,16,17,18)	CCCC1=NC(=NC(=N1)N2CCOCC2)NC(CC)CO	1.8	296.208	411.796	3080122	PubChem:(3080122);PubChem class - safety and toxic	67108866
12	(E)-5-[(4aS,8aR)-2,5,5,8a-tetramethyl-1,2,3,4,4a,6,7,8-octahydronaphthalen-1-yl]-3-methylpent-2-en-1-ol	24.3881	0.999497	1	1	3	3	0.238202	-49.1341	C20H36O	[M + C2H3N + H]+	ULYORUOZDMSXIJ	InChI=1S/C20H36O/c1-15(11-14-21)7-9-17-16(2)8-10-18-19(3,4)12-6-13-20(17,18)5/h11,16-18,21H,6-10,12-14H2,1-5H3	CC1CCC2C(CCCC2(C1CCC(=CCO)C)C)(C)C	6.9	334.311	1413.35	59981147;75412006;91135836;130317546	COCONUT:(CNP0015242);PubChem:(59981147 75412006 91135836 130317546);KEGG Mine	8592031746
13	Pacitron	26.624	1	1	1	1	1	0.987781	-4.62007	C11H12N2O2	[M + H]+	QIVBCDIJIAJPQS	InChI=1S/C11H12N2O2/c12-9(11(14)15)5-7-6-13-10-4-2-1-3-8(7)10/h1-4,6,9,13H,5,12H2,(H,14,15)	C1=CC=C2C(=C1)C(=CN2)CC(C(=O)O)N	0.719671	205.097	316.098	1148;6305;9060;148495;165635;444881;450586;3090777;4099458;5460853;5460842;5460846;5460847;10608299;6923516;6923517;12209732;12209735;12209740;12209741;12209743;12209744;12209745;12209747;12209749;12209751;12209752;12209758;9990558;10998177;10130455;12968609;11063573;10375724;16055314;16055538;18728411;16217284;16217285;22525023;22525024;22525025;25240582;25241001;46783211;51037434;51037435;51037…	HMDB:(929 13609 30396);PubChem class - food;ZINC bio:(ZINC00083315 ZINC00083317);additional;HSDB:(73-22-3);MeSH:(1148 6305 9060);Plantcyc:(D-TRYPTOPHAN TRP);PubMed;NORMAN:(NS00003513);COCONUT:(CNP0167976);KNApSAcK:(1396);Natural Products:(UNPD149555 UNPD173611);PubChem:(1148 6305 9060 148495 165635 444881 450586 3090777 4099458 5460853 5460842 5460846 5460847 10608299 6923516 6923517 12209732 122…	254798718
15	3-[(4-morpholin-4-yl-6-propyl-1,3,5-triazin-2-yl)amino]propan-1-ol	20.0982	1	1	1	1	1	0.0484463	-302.38	C13H23N5O2	[M + H]+	DZXOKDOHCGDYHA	InChI=1S/C13H23N5O2/c1-2-4-11-15-12(14-5-3-8-19)17-13(16-11)18-6-9-20-10-7-18/h19H,2-10H2,1H3,(H,14,15,16,17)	CCCC1=NC(=NC(=N1)N2CCOCC2)NCCCO	1.8	282.193	358.314	3080118	PubChem:(3080118);PubChem class - safety and toxic	67108866
16	p,p''-Diamidinodiphenylmethane	54.3396	1	1	1	1	1	0.0423908	-158.984	C15H16N4	[M + H]+	FTMSARBDCMBEPC	InChI=1S/C15H16N4/c16-14(17)12-5-1-10(2-6-12)9-11-3-7-13(8-4-11)15(18)19/h1-8H,9H2,(H3,16,17)(H3,18,19)	C1=CC(=CC=C1CC2=CC=C(C=C2)C(=N)N)C(=N)N	2.46693	253.145	569.343	93347	PubChem:(93347);PubChem class - safety and toxic	67108866
18	P-10-Cholesterol	14.854	0.0271357	1	1	1	3	0.361164	-448.143	C53H72O2	[M + K]+	RCHIMCSRNFTLIO	InChI=1S/C53H72O2/c1-36(2)15-13-16-37(3)46-29-30-47-45-28-26-42-35-43(31-33-52(42,4)48(45)32-34-53(46,47)5)55-49(54)20-12-10-8-6-7-9-11-17-38-21-22-41-24-23-39-18-14-19-40-25-27-44(38)51(41)50(39)40/h14,18-19,21-27,36-37,43,45-48H,6-13,15-17,20,28-35H2,1-5H3	CC(C)CCCC(C)C1CCC2C1(CCC3C2CC=C4C3(CCC(C4)OC(=O)CCCCCCCCCC5=C6C=CC7=CC=CC8=C7C6=C(C=C8)C=C5)C)C	17.7	779.521	1402.01	3037298;54259237	MeSH:(3037298);PubChem:(3037298 54259237);PubMed	70
18	3,5-ditert-butylbenzaldehyde	66.9421	1	1	1	1	1	0.122508	-94.3795	C15H22O	[M + H]+	BRUITYMDHWNCIG	InChI=1S/C15H22O/c1-14(2,3)12-7-11(10-16)8-13(9-12)15(4,5)6/h7-10H,1-6H3	CC(C)(C)C1=CC(=CC(=C1)C=O)C(C)(C)C	4.7	219.175	994.293	1268253	NORMAN:(NS00014932);COCONUT:(CNP0305340);PubChem:(1268253);SuperNatural:(SN00119158);ZINC bio:(ZINC01081495);PubChem class - safety and toxic;Training Set;PubMed	70541378
18	1-Methyl 2-sulfopalmitate	41.1433	1	1	1	1	1	0.365019	-208.944	C17H34O5S	[M + H]+	CBFFVBXZKOWOMT	InChI=1S/C17H34O5S/c1-3-4-5-6-7-8-9-10-11-12-13-14-15-16(17(18)22-2)23(19,20)21/h16H,3-15H2,1-2H3,(H,19,20,21)	CCCCCCCCCCCCCCC(C(=O)OC)S(=O)(=O)O	6.3	351.221	1378.31	100863;5249697	PubChem:(100863 5249697);NORMAN:(NS00049922)	262146
19	3,6,9,12-Tetraoxahexadecan-1-ol, phosphate	60.9804	0.0170854	1	6	1	8	0.389428	-91.9632	C12H27O8P	[M + K]+	KYWZAVZYKUXWSZ	InChI=1S/C12H27O8P/c1-2-3-4-16-5-6-17-7-8-18-9-10-19-11-12-20-21(13,14)15/h2-12H2,1H3,(H2,13,14,15)	CCCCOCCOCCOCCOCCOP(=O)(O)O	-0.9	369.106	59.569	56842274;139595849	PubChem:(56842274 139595849);NORMAN:(NS00060786)	262146
20	3-[1-(3-cyclohexyl-3-hydroxypropyl)-3,4-dimethylpiperidin-4-yl]phenol	92.0188	0.803518	1	1	1	2	0.302955	-192.921	C22H35NO2	[M + Na]+	LVVHEFJXPXAUDD	InChI=1S/C22H35NO2/c1-17-16-23(13-11-21(25)18-7-4-3-5-8-18)14-12-22(17,2)19-9-6-10-20(24)15-19/h6,9-10,15,17-18,21,24-25H,3-5,7-8,11-14,16H2,1-2H3	CC1CN(CCC1(C)C2=CC(=CC=C2)O)CCC(C3CCCCC3)O	5.2	368.255	524.946	129316;9819576;9906198;10020464;10020465;10450282;18637208;18637209;18637210;22853748;67808029;101660020	MeSH:(129316 9906198);PubChem:(129316 9819576 9906198 10020464 10020465 10450282 18637208 18637209 18637210 22853748 67808029 101660020);PubMed;PubChem class - bio and metabolites	16777286
22	3-[2-(1H-indol-2-yl)ethylamino]propanenitrile	16.8271	0.987437	1	1	1	2	0.479705	-102.866	C13H15N3	[M + H]+	KARGJNGONYCCMO	InChI=1S/C13H15N3/c14-7-3-8-15-9-6-12-10-11-4-1-2-5-13(11)16-12/h1-2,4-5,10,15-16H,3,6,8-9H2	C1=CC=C2C(=C1)C=C(N2)CCNCCC#N	2.31309	214.134	566.313	128794	MeSH:(128794);PubChem:(128794);PubMed	70
22	[1-(1-Carbamoyl-3-methyl-butylcarbamoyl)-2-methyl-butyl]-carbamic acid tert-butyl ester	13.4263	0.893467	1	1	1	2	0.18141	-153.358	C17H33N3O4	[M + H]+	LYALUJDOJBFGIU	InChI=1S/C17H33N3O4/c1-8-11(4)13(20-16(23)24-17(5,6)7)15(22)19-12(14(18)21)9-10(2)3/h10-13H,8-9H2,1-7H3,(H2,18,21)(H,19,22)(H,20,23)	CCC(C)C(C(=O)NC(CC(C)C)C(=O)N)NC(=O)OC(C)(C)C	2.43142	344.255	405.988	647801;124303711	PubChem:(647801 124303711);PubMed;CHEBI:(109483)	98
22	(8S,9R,10R,13R,14S,16R,17R)-16-hydroxy-17-[(2R)-2-hydroxy-6-methyl-3-oxohept-6-en-2-yl]-4,4,9,13,14-pentamethyl-2-[(2S,3R,4R,5S,6R)-3,4,5-trihydroxy-6-(hydroxymethyl)oxan-2-yl]oxy-8,10,12,15,16,17-hexahydro-7H-cyclopenta[a]phenanthrene-3,11-dione	1.03632	0.171859	1	12	1	18	0.315966	-261.106	C36H52O11	[M + C2H3N + H]+	STJBLNHSRWHURW	InChI=1S/C36H52O11/c1-17(2)9-12-24(39)36(8,45)29-20(38)14-33(5)23-11-10-18-19(35(23,7)25(40)15-34(29,33)6)13-21(30(44)32(18,3)4)46-31-28(43)27(42)26(41)22(16-37)47-31/h10,13,19-20,22-23,26-29,31,37-38,41-43,45H,1,9,11-12,14-16H2,2-8H3	CC(=C)CCC(=O)C(C)(C1C(CC2(C1(CC(=O)C3(C2CC=C4C3C=C(C(=O)C4(C)C)OC5C(C(C(C(O5)CO)O)O)O)C)C)C)O)O	2.4	702.387	1096.4	6325474;23304458	COCONUT:(CNP0250037);KNApSAcK:(37376);Natural Products:(UNPD13136);PubChem:(6325474 23304458);SuperNatural:(SN00389117)	3178514
23	8-(Propylthio)isothiazolo(4'',5'':4,5)thieno(3,2-d)-1,2,3-triazin-4(1H)-one	12.2907	0.0266332	1	3	1	3	0.0742125	-283.687	C9H8N4OS3	[M + K]+	CPMVLRFHZQKGSP	InChI=1S/C9H8N4OS3/c1-2-3-15-8-4-5-6(7(14)11-13-10-5)16-9(4)17-12-8/h2-3H2,1H3,(H,10,11,14)	CCCSC1=NSC2=C1C3=C(S2)C(=O)NN=N3	3.9	322.951	203.921	135450285	PubChem:(135450285);PubChem class - safety and toxic	67108866
23	3'',4''-Dideoxykanamycin C hemihydrate	6.8051	0.0160804	1	3	1	4	0.113027	-167.156	C18H36N4O9	[M + Na]+	LXQWENIGEFXSFN	InChI=1S/C18H36N4O9/c19-7-2-8(20)16(31-18-13(26)11(22)12(25)10(4-24)29-18)14(27)15(7)30-17-9(21)1-6(3-23)5-28-17/h6-18,23-27H,1-5,19-22H2	C1C(COC(C1N)OC2C(CC(C(C2O)OC3C(C(C(C(O3)CO)O)N)O)N)N)CO	-5.7	475.236	1599.78	3050048	PubChem:(3050048);PubChem class - safety and toxic	67108866
23	(2R,3R,4S,5S,6R)-2-[(2R,3S,4R,5R,6S)-6-[(2R,3S,4R,5R,6R)-6-[(2S,3S,4S,5R)-3,4-dihydroxy-2,5-bis(hydroxymethyl)oxolan-2-yl]oxy-4,5-dihydroxy-2-(hydroxymethyl)oxan-3-yl]oxy-4,5-dihydroxy-2-(hydroxymethyl)oxan-3-yl]oxy-6-(hydroxymethyl)oxane-3,4,5-triol	10.0171	0.0301508	1	3	1	2	0.111554	-14.3531	C24H42O21	[M + K]+	JFISLVOULYSJEI	InChI=1S/C24H42O21/c25-1-6-10(30)12(32)15(35)21(39-6)42-18-8(3-27)40-22(16(36)13(18)33)43-19-9(4-28)41-23(17(37)14(19)34)45-24(5-29)20(38)11(31)7(2-26)44-24/h6-23,25-38H,1-5H2	C(C1C(C(C(C(O1)OC2C(OC(C(C2O)O)OC3C(OC(C(C3O)O)OC4(C(C(C(O4)CO)O)O)CO)CO)CO)O)O)O)O	-7.97634	705.187	43.304	11636056;57932000;91850252;91852631;101342904	COCONUT:(CNP0172525);Natural Products:(UNPD149791);PubChem:(11636056 57932000 91850252 91852631 101342904);SuperNatural:(SN00224714)	3178498
24	Sulfuric acid mono-[7-oxo-2-(piperidin-4-ylcarbamoyl)-1,6-diaza-bicyclo[3.2.1]oct-6-yl] ester	11.0831	0.0110553	1	4	1	3	0.146442	-512.885	C12H20N4O6S	[M + Na]+	SMOBCLHAZXOKDQ	InChI=1S/C12H20N4O6S/c17-11(14-8-3-5-13-6-4-8)10-2-1-9-7-15(10)12(18)16(9)22-23(19,20)21/h8-10,13H,1-7H2,(H,14,17)(H,19,20,21)	C1CC(N2CC1N(C2=O)OS(=O)(=O)O)C(=O)NC3CCNCC3	-3.6	371.102	1567.32	44129647;56971685;71699862;92042805;96528577;102221560;101965740;102532461;121301826;121301827;134715782	COCONUT:(CNP0056024);MeSH:(44129647);PubChem:(44129647 56971685 71699862 92042805 96528577 102221560 101965740 102532461 121301826 121301827 134715782);PubMed;PubChem class - drug	35651654
25	34332-31-5 (bromide)	17.0854	0.997487	1	1	3	3	0.16195	-205.803	C17H27N3O2	[M + H]+	XOJFPDQLQZPZBD	InChI=1S/C17H27N3O2/c1-5-20(6-2,7-3)13-12-18-17(22)15-8-10-16(11-9-15)19-14(4)21/h8-11H,5-7,12-13H2,1-4H3,(H-,18,19,21,22)/p+1	CC[N+](CC)(CC)CCNC(=O)C1=CC=C(C=C1)NC(=O)C	1.5	306.219	420.469	3082270	MeSH:(3082270);PubChem:(3082270);PubMed	70
25	[(3S,8S,9R,10R,12R,13S,14R,17S)-17-acetyl-8,14,17-trihydroxy-3-[(2R,4S,5R,6R)-5-[(2S,4S,5R,6S)-5-[(2S,4S,5R,6R)-5-hydroxy-4-methoxy-6-methyloxan-2-yl]oxy-4-methoxy-6-methyloxan-2-yl]oxy-4-methoxy-6-methyloxan-2-yl]oxy-10,13-dimethyl-1,2,3,4,7,9,11,12,15,16-decahydrocyclopenta[a]phenanthren-12-yl] (E)-3,4-dimethylpent-2-enoate	14.5565	N/A	1	6	1	10	0.514597	-286.911	C49H78O16	[M + H]+	YLHXSKZGPASTOD	InChI=1S/C49H78O16/c1-25(2)26(3)19-38(51)63-37-24-36-45(8)15-14-32(20-31(45)13-16-48(36,54)49(55)18-17-47(53,30(7)50)46(37,49)9)62-39-22-34(57-11)43(28(5)60-39)65-41-23-35(58-12)44(29(6)61-41)64-40-21-33(56-10)42(52)27(4)59-40/h13,19,25,27-29,32-37,39-44,52-55H,14-18,20-24H2,1-12H3	CC1C(C(CC(O1)OC2C(OC(CC2OC)OC3C(OC(CC3OC)OC4CCC5(C6CC(C7(C(CCC7(C6(CC=C5C4)O)O)(C(=O)C)O)C)OC(=O)C=C(C)C(C)C)C)C)C)OC)O	3.7	923.532	1565.08	10795873;10079485;14189396;10350837;21725014;46898051;102029162;125040952;125040953;125040954;125040955;131676235;131706983;131801367;138114882	COCONUT:(CNP0175319);Natural Products:(UNPD80709 UNPD133849 UNPD7898 UNPD123810 UNPD475);PubChem:(10795873 10079485 14189396 10350837 21725014 46898051 102029162 125040952 125040953 125040954 125040955 131676235 131706983 131801367 138114882);SuperNatural:(SN00352335 SN00346488 SN00364076 SN00318257);CHEBI:(139305);MeSH:(102029162);PubMed	3178598
25	[(2S,3R)-5-[(3S,3aR,6S,6aR)-3-(4-acetyloxy-3-methoxyphenyl)-1,3,3a,4,6,6a-hexahydrofuro[3,4-c]furan-6-yl]-2-(4-acetyloxy-3-methoxyphenyl)-7-methoxy-2,3-dihydro-1-benzofuran-3-yl]methyl acetate	16.1522	0.0231156	1	1	1	3	0.268356	-237.52	C36H38O12	[M + H]+	RJWNTPCXQSPEPY	InChI=1S/C36H38O12/c1-18(37)43-15-25-24-11-23(14-32(42-6)36(24)48-35(25)22-8-10-29(47-20(3)39)31(13-22)41-5)34-27-17-44-33(26(27)16-45-34)21-7-9-28(46-19(2)38)30(12-21)40-4/h7-14,25-27,33-35H,15-17H2,1-6H3	CC(=O)OCC1C(OC2=C1C=C(C=C2OC)C3C4COC(C4CO3)C5=CC(=C(C=C5)OC(=O)C)OC)C6=CC(=C(C=C6)OC(=O)C)OC	3.7	663.243	880.709	21632976	COCONUT:(CNP0177384);Natural Products:(UNPD167745);PubChem:(21632976);SuperNatural:(SN00349413)	3178498
25	(M/P),(2S),(2''''S)-8,8''''-5'',5''''-tetrahydroxy-7,7''''-3,3''''-4,4''''-hexamethoxy-5,5''''-biflavan	12.3414	0.00854271	1	3	1	1	0.0918413	-286.452	C36H38O12	[M + Na]+	GBQSWSKEZIAPTN	InChI=1S/C36H38O12/c1-41-27-15-21(19-7-9-25(47-33(19)31(27)39)17-11-23(37)35(45-5)29(13-17)43-3)22-16-28(42-2)32(40)34-20(22)8-10-26(48-34)18-12-24(38)36(46-6)30(14-18)44-4/h11-16,25-26,37-40H,7-10H2,1-6H3	COC1=CC(=CC(=C1OC)O)C2CCC3=C(O2)C(=C(C=C3C4=CC(=C(C5=C4CCC(O5)C6=CC(=C(C(=C6)OC)OC)O)O)OC)OC)O	5.7	685.227	1040.08	44567058;75072287	COCONUT:(CNP0128746);HMDB:(40318);PubChem:(44567058 75072287);CHEBI:(66414);PubChem class - bio and metabolites;PubMed	18874474
26	Witamol 500	10.8036	0.932161	1	1	1	2	0.211699	-31.1801	C26H50O4	[M + H]+	MIMDHDXOBDPUQW	InChI=1S/C26H50O4/c1-3-5-7-9-15-19-23-29-25(27)21-17-13-11-12-14-18-22-26(28)30-24-20-16-10-8-6-4-2/h3-24H2,1-2H3	CCCCCCCCOC(=O)CCCCCCCCC(=O)OCCCCCCCC	9.6	427.379	1525.28	75516	NORMAN:(NS00021919);PubChem class - food;PubChem:(75516);additional;Training Set;PubMed	135020610
26	1-stearoyl-phosphatidylethenolamine	3003.66	1	1	1	1	1	0.334132	-2.70154	C23H48NO7P	[M + H]+	BBYWOYAFBUOUFP	InChI=1S/C23H48NO7P/c1-2-3-4-5-6-7-8-9-10-11-12-13-14-15-16-17-23(26)29-20-22(25)21-31-32(27,28)30-19-18-24/h22,25H,2-21,24H2,1H3,(H,27,28)	CCCCCCCCCCCCCCCCCC(=O)OCC(COP(=O)(O)OCCN)O	3.4	482.325	1374.36	9547068;45479288;46891690;57694153	HMDB:(11130);SuperNatural:(SN00220443);additional;Lipid:(LPE(18:0));COCONUT:(CNP0346668);PubChem:(9547068 45479288 46891690 57694153);CHEBI:(75036 83047);PubChem class - bio and metabolites;KEGG:(C21484);YMDB:(1204);Training Set;Biocyc:(CPD0-2152)	4315498794
27	(2s)-({n-[(3s)-3-({n-[(2s,4e)-2-Isopropyl-7-Methyloct-4-Enoyl]-L-Leucyl}amino)-2-Oxohexanoyl]glycyl}amino)(Phenyl)acetic Acid	7.54612	0.0467337	1	3	1	4	0.0645945	-524.325	C34H56N4O8	[M + H]+	VFNRYVFSJZXXOL	InChI=1S/C34H56N4O8/c1-8-14-27(34(45,46)33(44)35-20-28(39)38-29(32(42)43)24-16-10-9-11-17-24)37-31(41)26(19-22(4)5)36-30(40)25(23(6)7)18-13-12-15-21(2)3/h9-11,16-17,21-23,25-27,29,45-46H,8,12-15,18-20H2,1-7H3,(H,35,44)(H,36,40)(H,37,41)(H,38,39)(H,42,43)	CCCC(C(C(=O)NCC(=O)NC(C1=CC=CC=C1)C(=O)O)(O)O)NC(=O)C(CC(C)C)NC(=O)C(CCCCC(C)C)C(C)C	5.1	649.416	781.664	16741223	PubChem:(16741223);PubChem class - bio and metabolites	16777218
28	Stearolsaeure	18.6294	1	1	1	1	1	0.134481	-22.2722	C18H32O2	[M - H2O + H]+	RGTIBVZDHOMOKC	InChI=1S/C18H32O2/c1-2-3-4-5-6-7-8-9-10-11-12-13-14-15-16-17-18(19)20/h2-8,11-17H2,1H3,(H,19,20)	CCCCCCCCC#CCCCCCCCC(=O)O	6.54414	263.238	1372.46	68167	ZINC bio:(ZINC08221125);additional;MeSH:(68167);PubMed;NORMAN:(NS00043436);COCONUT:(CNP0108185 CNP0329823);KNApSAcK:(1293);Natural Products:(UNPD38698);PubChem:(68167);CHEBI:(28801);KEGG:(C08459);Training Set	2941302
29	actinonin	50.1994	0.908543	1	2	1	2	0.489358	-138.486	C19H35N3O5	[M + H]+	XJLATMLVMSFZBN	InChI=1S/C19H35N3O5/c1-4-5-6-8-14(11-16(24)21-27)18(25)20-17(13(2)3)19(26)22-10-7-9-15(22)12-23/h13-15,17,23,27H,4-12H2,1-3H3,(H,20,25)(H,21,24)	CCCCCC(CC(=O)NO)C(=O)NC(C(C)C)C(=O)N1CCCC1CO	1.5	386.266	473.011	2020;443600;6603712;10475188;44344564;54472722;59891434;73895485;88936994;92209714;92209715;92209716;92209717	SuperNatural:(SN00006627);ZINC bio:(ZINC03871390 ZINC03871391 ZINC03871392 ZINC03871393 ZINC03979014);additional;MeSH:(2020 443600 10475188);PubMed;NORMAN:(NS00011711);COCONUT:(CNP0304567);KNApSAcK:(17730);Natural Products:(UNPD6131);PubChem:(2020 443600 6603712 10475188 44344564 54472722 59891434 73895485 88936994 92209714 92209715 92209716 92209717);PubChem class - bio and metabolites;KEGG:(C12…	87877974
30	6-[(5-amino-6-hydroxy-6-oxohexanoyl)amino]-3-(hydroxymethyl)-7-oxo-4-thia-1-azabicyclo[3.2.0]heptane-2-carboxylic acid	46.3881	0.0482412	1	4	1	6	0.211294	-409.179	C13H19N3O7S	[M + H]+	ONQGMOJLKCORAC	InChI=1S/C13H19N3O7S/c14-5(12(20)21)2-1-3-7(18)15-8-10(19)16-9(13(22)23)6(4-17)24-11(8)16/h5-6,8-9,11,17H,1-4,14H2,(H,15,18)(H,20,21)(H,22,23)	C(CC(C(=O)O)N)CC(=O)NC1C2N(C1=O)C(C(S2)CO)C(=O)O	-4.5	362.098	55.846	447616;4472714	PubChem:(447616 4472714);PubChem class - bio and metabolites	16777218
31	2-Diethylamino-o-acetotoluidide	15.4052	1	1	1	3	3	0.229477	-180.301	C13H20N2O	[M + H]+	DMRSJQHLNFZQHW	InChI=1S/C13H20N2O/c1-4-15(5-2)10-13(16)14-12-9-7-6-8-11(12)3/h6-9H,4-5,10H2,1-3H3,(H,14,16)	CCN(CC)CC(=O)NC1=CC=CC=C1C	2.5601	221.165	609.541	18570	PubChem class - safety and toxic;PubChem:(18570);PubMed	67108930
31	[(E)-3-[4-[3-acetyloxy-1-[4-[(E)-3-acetyloxyprop-1-enyl]-2-methoxyphenoxy]-1-(4-hydroxy-3-methoxyphenyl)propan-2-yl]oxy-3-methoxyphenyl]prop-2-enyl] acetate	21.8284	0.0447236	1	3	1	3	0.364467	-175.968	C36H40O12	[M + Na]+	UTMRFFNSYJGTAO	InChI=1S/C36H40O12/c1-23(37)44-17-7-9-26-11-15-30(33(19-26)42-5)47-35(22-46-25(3)39)36(28-13-14-29(40)32(21-28)41-4)48-31-16-12-27(20-34(31)43-6)10-8-18-45-24(2)38/h7-16,19-21,35-36,40H,17-18,22H2,1-6H3	CC(=O)OCC=CC1=CC(=C(C=C1)OC(COC(=O)C)C(C2=CC(=C(C=C2)O)OC)OC3=C(C=C(C=C3)C=CCOC(=O)C)OC)OC	5.3	687.242	1046.52	21635750;102120504;102120505;102120506;102120507	COCONUT:(CNP0329278);Natural Products:(UNPD141619);PubChem:(21635750 102120504 102120505 102120506 102120507);SuperNatural:(SN00283012)	3178498
32	Heriguard	34.8389	1	1	1	1	1	0.218296	-145.776	C16H18O9	[M + H]+	CWVRJTMFETXNAD	InChI=1S/C16H18O9/c17-9-3-1-8(5-10(9)18)2-4-13(20)25-12-7-16(24,15(22)23)6-11(19)14(12)21/h1-5,11-12,14,17-19,21,24H,6-7H2,(H,22,23)	C1C(C(C(CC1(C(=O)O)O)OC(=O)C=CC2=CC(=C(C=C2)O)O)O)O	-0.4	355.104	502.184	9476;73081;91492;1794424;1794425;1794426;1794427;348159;7003561;7067332;7067333;7067334;7067335;5280633;5282098;5315832;5318529;6353336;6436237;6537496;6574999;6575000;6604240;6604619;6875767;12310829;12310830;12310831;9998242;11870307;11870308;11870309;11870310;16757870;26297970;25210304;24207715;25244622;25789091;44135450;44426057;51136363;53744398;57476659;60074140;58545420;59400402;58877657;6…	HMDB:(3164 29278 32849 40690);SuperNatural:(SN00282142 SN00177844 SN00134926 SN00272998 SN00387708 SN00156132 SN00156298 SN00383487 SN00354548 SN00243784 SN00286759 SN00161467 SN00133578 SN00287762 SN00358540 SN00002781 SN00158572 SN00379641 SN00344288 SN00285739 SN00158497 SN00348645 SN00380369 SN00256471 SN00050532 SN00307664 SN00006879 SN00037353);ZINC bio:(ZINC01532490 ZINC01532763 ZINC015997…	121563518
32	4-[[[1-(2-amino-3-methylbutanoyl)piperidine-4-carbonyl]amino]methyl]cyclohexane-1-carboxylic acid	16.0166	0.991457	1	1	1	1	0.0945676	-229.565	C19H33N3O4	[M + H]+	ZGRBSLVRMGDOMZ	InChI=1S/C19H33N3O4/c1-12(2)16(20)18(24)22-9-7-14(8-10-22)17(23)21-11-13-3-5-15(6-4-13)19(25)26/h12-16H,3-11,20H2,1-2H3,(H,21,23)(H,25,26)	CC(C)C(C(=O)N1CCC(CC1)C(=O)NCC2CCC(CC2)C(=O)O)N	-1.3	368.255	605.271	1793954;1793955;4836989	COCONUT:(CNP0387488);PubChem:(1793954 1793955 4836989);SuperNatural:(SN00060990);ZINC bio:(ZINC02138340)	3153922
33	Oleamide	67.1698	1	1	1	1	1	0.357256	-14.9072	C18H35NO	[M + H]+	FATBGEAMYMYZAF	InChI=1S/C18H35NO/c1-2-3-4-5-6-7-8-9-10-11-12-13-14-15-16-17-18(19)20/h9-10H,2-8,11-17H2,1H3,(H2,19,20)	CCCCCCCCC=CCCCCCCCC(=O)N	6.6	282.28	1356.85	1930;5283387;5353370;117065529;117642701	HMDB:(2117);PubChem class - food;SuperNatural:(SN00335079);Maconda:(CON00053);ZINC bio:(ZINC08036015 ZINC14880924);additional;HSDB:(301-02-0);MeSH:(1930 5283387 5353370);Plantcyc:(CPD6666-1);PubMed;NORMAN:(NS00006123);COCONUT:(CNP0300480);Natural Products:(UNPD56520);PubChem:(1930 5283387 5353370 117065529 117642701);YMDB Mine;CHEBI:(116314);PubChem class - bio and metabolites;EcoCyc Mine;KEGG:(C…	51761835886
33	Hexadecanamide, N-[2-hydroxy-1-(hydroxymethyl)pentadecyl]-	16.9643	1	1	1	1	1	0.190526	-47.9013	C32H65NO3	[M + H]+	GFUGOEQVSHGJMI	InChI=1S/C32H65NO3/c1-3-5-7-9-11-13-15-16-18-20-22-24-26-28-32(36)33-30(29-34)31(35)27-25-23-21-19-17-14-12-10-8-6-4-2/h30-31,34-35H,3-29H2,1-2H3,(H,33,36)	CCCCCCCCCCCCCCCC(=O)NC(CO)C(CCCCCCCCCCCCC)O	12.3	512.505	1377.81	15511094;18006680	PubChem:(15511094 18006680);CHEBI:(82810)	34
33	[(E)-C-[4-(2,2-dimethylpropanoyl)phenyl]-N-methoxycarbonimidoyl] 4-(2,2-dimethylpropanoyl)benzoate	47.5926	0.953769	1	1	1	3	0.103693	-444.63	C25H29NO5	[M + H]+	YXIAKADBIZQTQI	InChI=1S/C25H29NO5/c1-24(2,3)20(27)16-8-12-18(13-9-16)22(26-30-7)31-23(29)19-14-10-17(11-15-19)21(28)25(4,5)6/h8-15H,1-7H3	CC(C)(C)C(=O)C1=CC=C(C=C1)C(=NOC)OC(=O)C2=CC=C(C=C2)C(=O)C(C)(C)C	6	424.213	729.141	178546;5491458;6918214;14941638;10477616	MeSH:(5491458);PubChem:(178546 5491458 6918214 14941638 10477616);PubMed	70
33	(E,E)-7,11,15-Trimethyl-3-methylene-hexadeca-1,6,10,14-tetraene	22.0085	1	1	1	1	1	0.0870889	-55.7842	C20H32	[M + H]+	XSIVJVJUIXOEPW	InChI=1S/C20H32/c1-7-18(4)12-9-14-20(6)16-10-15-19(5)13-8-11-17(2)3/h7,11,14-15H,1,4,8-10,12-13,16H2,2-3,5-6H3	CC(=CCCC(=CCCC(=CCCC(=C)C=C)C)C)C	8	273.258	1227.04	549681;5365895;58049514	COCONUT:(CNP0213071);KNApSAcK:(22077);Natural Products:(UNPD186950);PubChem:(549681 5365895 58049514);SuperNatural:(SN00368770);YMDB Mine;EcoCyc Mine;PubMed;KEGG Mine	60132720722
35	1-homo-g-linolenoyl-2-palmitoyl-sn-glycero-3-phosphoethanolamine	6024.44	1	1	1	1	1	0.171815	-5.36874	C41H76NO8P	[M + H]+	UMJNPEIBPLXICQ	InChI=1S/C41H76NO8P/c1-3-5-7-9-11-13-15-17-18-19-20-22-23-25-27-29-31-33-40(43)47-37-39(38-49-51(45,46)48-36-35-42)50-41(44)34-32-30-28-26-24-21-16-14-12-10-8-6-4-2/h11,13,17-18,20,22,39H,3-10,12,14-16,19,21,23-38,42H2,1-2H3,(H,45,46)	CCCCCCCCCCCCCCCC(=O)OC(COC(=O)CCCCCCC=CCC=CCC=CCCCCC)COP(=O)(O)OCCN	10.1	742.54	1488.45	52924609;134770818	COCONUT:(CNP0039040);HMDB:(9352);PubChem:(52924609 134770818);SuperNatural:(SN00219165);PubChem class - bio and metabolites;Lipid:(PE(18:1_18:2))	4314890250
35	[(2R,3S,4S,5R,6R)-3,4,5-trihydroxy-6-[2-[4-(3,4,5-trihydroxybenzoyl)oxyphenyl]ethoxy]oxan-2-yl]methyl 3,4,5-trihydroxybenzoate	50.0793	0.889447	1	1	1	2	0.220184	-231.854	C28H28O15	[M + Na]+	VAWONOMQGJBERN	InChI=1S/C28H28O15/c29-16-7-13(8-17(30)21(16)33)26(38)41-11-20-23(35)24(36)25(37)28(43-20)40-6-5-12-1-3-15(4-2-12)42-27(39)14-9-18(31)22(34)19(32)10-14/h1-4,7-10,20,23-25,28-37H,5-6,11H2	C1=CC(=CC=C1CCOC2C(C(C(C(O2)COC(=O)C3=CC(=C(C(=C3)O)O)O)O)O)O)OC(=O)C4=CC(=C(C(=C4)O)O)O	0.9	627.134	721.822	21669998	COCONUT:(CNP0214849);Natural Products:(UNPD172855 UNPD135260);PubChem:(21669998);SuperNatural:(SN00348187 SN00284765)	3178498
36	Haploside C	48.7435	0.630151	1	1	1	2	0.179044	-141.838	C31H36O18	[M + K]+	JGGRFKDDIGORCC	InChI=1S/C31H36O18/c1-10-19(35)22(38)25(41)30(45-10)49-29-23(39)20(36)17(9-44-11(2)32)47-31(29)46-16-8-14(34)18-21(37)24(40)26(48-28(18)27(16)43-4)12-5-6-13(33)15(7-12)42-3/h5-8,10,17,19-20,22-23,25,29-31,33-36,38-41H,9H2,1-4H3	CC1C(C(C(C(O1)OC2C(C(C(OC2OC3=C(C4=C(C(=C3)O)C(=O)C(=C(O4)C5=CC(=C(C=C5)O)OC)O)OC)COC(=O)C)O)O)O)O)O	-0.4	735.153	53.277	20106107;44260015;97046458;97046459;97046460;97046461;129448927;129448928;129448929;129448930;133556533	COCONUT:(CNP0232780);KNApSAcK:(6037);Natural Products:(UNPD24634 UNPD148312);PubChem:(20106107 44260015 97046458 97046459 97046460 97046461 129448927 129448928 129448929 129448930 133556533);SuperNatural:(SN00278725);ZINC bio:(ZINC67912469);additional;Training Set	3727378
36	[(E)-3-[4-[(1R,2R)-3-acetyloxy-1-hydroxy-1-(4-hydroxy-3-methoxyphenyl)propan-2-yl]oxy-3-methoxyphenyl]prop-2-enyl] acetate	48.9677	0	1	1	1	1	0.323311	-201.95	C24H28O9	[M + Na]+	XXKBESZHSXGRQS	InChI=1S/C24H28O9/c1-15(25)31-11-5-6-17-7-10-20(22(12-17)30-4)33-23(14-32-16(2)26)24(28)18-8-9-19(27)21(13-18)29-3/h5-10,12-13,23-24,27-28H,11,14H2,1-4H3	CC(=O)OCC=CC1=CC(=C(C=C1)OC(COC(=O)C)C(C2=CC(=C(C=C2)O)OC)O)OC	2.6	483.164	804.038	21635751;21635752;102120503	COCONUT:(CNP0242027);Natural Products:(UNPD51537);PubChem:(21635751 21635752 102120503);SuperNatural:(SN00361604)	3178498
36	(E,2R,3R,4S,5R)-3,4,5-trihydroxy-2-methoxy-8-methyl-N-[(3S)-1-methyl-2-oxoazepan-3-yl]non-6-enamide	14.7627	0.78995	1	1	1	4	0.0846636	-220.665	C18H32N2O6	[M + H]+	BICMAOCAFVQWDC	InChI=1S/C18H32N2O6/c1-11(2)8-9-13(21)14(22)15(23)16(26-4)17(24)19-12-7-5-6-10-20(3)18(12)25/h8-9,11-16,21-23H,5-7,10H2,1-4H3,(H,19,24)	CC(C)C=CC(C(C(C(C(=O)NC1CCCCN(C1=O)C)OC)O)O)O	0.2	373.234	553.322	10090681;21637220;44347715	COCONUT:(CNP0238973);KNApSAcK:(49359);Natural Products:(UNPD139681);PubChem:(10090681 21637220 44347715);SuperNatural:(SN00337045);PubMed	3178578
37	3-(2,4-dimethoxyphenyl)-2-oxochromen-7-yl acetate	17.4161	0.255779	1	1	1	3	0.109496	-124.186	C19H16O6	[M + H]+	ZVTCUOLWEMHTNU	InChI=1S/C19H16O6/c1-11(20)24-14-5-4-12-8-16(19(21)25-17(12)10-14)15-7-6-13(22-2)9-18(15)23-3/h4-10H,1-3H3	CC(=O)OC1=CC2=C(C=C1)C=C(C(=O)O2)C3=C(C=C(C=C3)OC)OC	3.2	341.101	930.62	4839382	COCONUT:(CNP0233326);PubChem:(4839382);SuperNatural:(SN00073082);ZINC bio:(ZINC04084958)	3153922
37	1-[butylsulfanyl(ethyl)phosphoryl]oxybutane	6.02062	0.0115578	1	5	1	4	0.244784	-77.1875	C10H23O2PS	[M + K]+	CUGASPJVUTYINQ	InChI=1S/C10H23O2PS/c1-4-7-9-12-13(11,6-3)14-10-8-5-2/h4-10H2,1-3H3	CCCCOP(=O)(CC)SCCCC	3.3908	277.079	695.248	197764	PubChem:(197764);PubChem class - safety and toxic	67108866
38	Taxuspine B	41.0027	0.213065	1	1	1	1	0.128119	-192.283	C35H42O10	[M + H]+	RWMXWLFXARITCC	InChI=1S/C35H42O10/c1-19-26(42-20(2)36)16-25-28(43-21(3)37)15-24-18-35(7,33(41)32(40)31(19)34(25,5)6)29(44-22(4)38)17-27(24)45-30(39)14-13-23-11-9-8-10-12-23/h8-15,25-29,32,40H,16-18H2,1-7H3	CC1=C2C(C(=O)C3(CC(=CC(C(C2(C)C)CC1OC(=O)C)OC(=O)C)C(CC3OC(=O)C)OC(=O)C=CC4=CC=CC=C4)C)O	3.3	623.288	1441.8	5321744;78385556;102153153;137795623	COCONUT:(CNP0304716);KNApSAcK:(41187);Natural Products:(UNPD61463 UNPD67107);PubChem:(5321744 78385556 102153153 137795623);SuperNatural:(SN00271800 SN00168772 SN00345882);PubMed	3178578
38	15-hydroxy-1-oxo-1-(2-pyridin-3-ylpiperidin-1-yl)prost-13-en-9-one oxime	22.4349	0.0316583	1	7	1	9	0.149089	-501.633	C30H47N3O3	[M + Na]+	IEGKQGJVAGXVNJ	InChI=1S/C30H47N3O3/c1-2-3-6-13-26(34)19-17-24-18-20-28(32-36)27(24)14-7-4-5-8-16-30(35)33-22-10-9-15-29(33)25-12-11-21-31-23-25/h11-12,17,19,21,23-24,26-27,29,34,36H,2-10,13-16,18,20,22H2,1H3	CCCCCC(C=CC1CCC(=NO)C1CCCCCCC(=O)N2CCCCC2C3=CN=CC=C3)O	5.7	520.348	509.055	3769384;16396636;71753104	COCONUT:(CNP0077298);PubChem:(3769384 16396636 71753104);SuperNatural:(SN00077833 SN00116320 SN00114839 SN00077831);ZINC bio:(ZINC08740384 ZINC08740385)	3153922
38	(E)-hexadec-2-enamide	10.7323	1	1	1	1	1	0.311805	-106.833	C16H31NO	[M + H]+	HDPOYLJPONQLQO	InChI=1S/C16H31NO/c1-2-3-4-5-6-7-8-9-10-11-12-13-14-15-16(17)18/h14-15H,2-13H2,1H3,(H2,17,18)	CCCCCCCCCCCCCC=CC(=O)N	6.4	254.248	1276.28	178582;6442325	PubChem:(178582 6442325);PubMed;CHEBI:(137101)	98
39	Diacylglycerol(18:3n6/18:3n3)	3003.17	1	1	1	1	1	0.136707	-9.71434	C39H64O5	[M + Na]+	OGEVDGPPHTZMPM	InChI=1S/C39H64O5/c1-3-5-7-9-11-13-15-17-19-21-23-25-27-29-31-33-38(41)43-36-37(35-40)44-39(42)34-32-30-28-26-24-22-20-18-16-14-12-10-8-6-4-2/h6,8,11-14,17-20,23,25,37,40H,3-5,7,9-10,15-16,21-22,24,26-36H2,1-2H3	CCCCCC=CCC=CCC=CCCCCC(=O)OCC(CO)OC(=O)CCCCCCCC=CCC=CCC=CCC	11.6	635.467	1460.63	53478121	COCONUT:(CNP0209409);HMDB:(7279);PubChem:(53478121);SuperNatural:(SN00217114);YMDB Mine;PubChem class - bio and metabolites;Lipid:(DG(18:3_18:3))	38674628618
40	Pentadecyl isocyanate	19.1301	1	1	1	1	1	0.267742	-167.139	C16H31NO	[M + H]+	HULTVDSPXGVYBQ	InChI=1S/C16H31NO/c1-2-3-4-5-6-7-8-9-10-11-12-13-14-15-17-16-18/h2-15H2,1H3	CCCCCCCCCCCCCCCN=C=O	8.2	254.248	1280.77	14464675	PubChem:(14464675);PubChem class - safety and toxic	67108866
40	(Z)-tetracos-15-enamide	16.8994	0.997487	1	1	1	1	0.308361	-56.6134	C24H47NO	[M + H]+	FXUDPARCGRIVON	InChI=1S/C24H47NO/c1-2-3-4-5-6-7-8-9-10-11-12-13-14-15-16-17-18-19-20-21-22-23-24(25)26/h9-10H,2-8,11-23H2,1H3,(H2,25,26)	CCCCCCCCC=CCCCCCCCCCCCCCC(=O)N	9.9	366.374	1523.96	11963502;17868995;53824061	PubChem:(11963502 17868995 53824061);PubMed;KEGG Mine;PubChem class - bio and metabolites	8606711874
41	Phophatidylethanolamine(14:0/20:2)	7006.1	1	1	1	1	1	0.199119	-2.51634	C39H74NO8P	[M + H]+	RXKSKZZAOIRFLK	InChI=1S/C39H74NO8P/c1-3-5-7-9-11-13-15-16-17-18-19-20-22-24-26-28-30-32-39(42)48-37(36-47-49(43,44)46-34-33-40)35-45-38(41)31-29-27-25-23-21-14-12-10-8-6-4-2/h11,13,16-17,37H,3-10,12,14-15,18-36,40H2,1-2H3,(H,43,44)	CCCCCCCCCCCCCC(=O)OCC(COP(=O)(O)OCCN)OC(=O)CCCCCCCCCC=CCC=CCCCCC	9.7	716.524	1464.59	52924121;134765531;138257376	COCONUT:(CNP0159059);HMDB:(8835);PubChem:(52924121 134765531 138257376);SuperNatural:(SN00218651);PubChem class - bio and metabolites;Lipid:(PE(16:0_18:2))	4314890250
41	PC(18:1omega9/16:0)	7018.15	1	1	1	1	1	0.284486	-1.39529	C42H82NO8P	[M + Na]+	RRVPPYNAZJRZFR	InChI=1S/C42H82NO8P/c1-6-8-10-12-14-16-18-20-21-23-24-26-28-30-32-34-41(44)48-38-40(39-50-52(46,47)49-37-36-43(3,4)5)51-42(45)35-33-31-29-27-25-22-19-17-15-13-11-9-7-2/h20-21,40H,6-19,22-39H2,1-5H3/p+1	CCCCCCCCCCCCCCCC(=O)OC(COC(=O)CCCCCCCC=CCCCCCCCC)COP(=O)(O)OCC[N+](C)(C)C	13.7	782.567	1581.06	3080707;3080708;5313459;5313469;5313470;6510259;6449792;24778933;54282614;92863390;92863392;131875997;134764933	HMDB:(8100);additional;MeSH:(5313469 6449792 24778933);PubMed;Lipid:(PC(16:0_18:1));COCONUT:(CNP0382207);PubChem:(3080707 3080708 5313459 5313469 5313470 6510259 6449792 24778933 54282614 92863390 92863392 131875997 134764933);CHEBI:(74667);PubChem class - bio and metabolites;YMDB:(1933);Training Set;PubChem class - drug	4348002414
42	Clinopodic acid A	25.212	0.834673	1	1	1	4	0.234429	-83.9944	C18H16O7	[M + H]+	KIMHJUCTTIEANQ	InChI=1S/C18H16O7/c19-13-5-1-11(2-6-13)4-8-17(22)25-16(18(23)24)10-12-3-7-14(20)15(21)9-12/h1-9,16,19-21H,10H2,(H,23,24)	C1=CC(=CC=C1C=CC(=O)OC(CC2=CC(=C(C=C2)O)O)C(=O)O)O	2.7	345.097	506.352	10958864;25244690;25244691	COCONUT:(CNP0001440 CNP0205132);KNApSAcK:(47808);Natural Products:(UNPD182695);PubChem:(10958864 25244690 25244691);SuperNatural:(SN00342052);PubChem class - bio and metabolites;Plantcyc:(CPD-6978);PubMed;Biocyc:(CPD-6978)	20088914
42	(R)-9-(2-Phosphonomethoxypropyl)-2,6-diaminopurine	15.2775	0.0130653	1	8	1	8	0.780384	-93.5467	C9H15N6O4P	[M + Na]+	LWEKFDHXJHJYGB	InChI=1S/C9H15N6O4P/c1-5(19-4-20(16,17)18)2-15-3-12-6-7(10)13-9(11)14-8(6)15/h3,5H,2,4H2,1H3,(H2,16,17,18)(H4,10,11,13,14)	CC(CN1C=NC2=C(N=C(N=C21)N)N)OCP(=O)(O)O	-2.2	325.077	518.256	447001;3025808;461307;5287571;23644231	COCONUT:(CNP0021464);PubChem:(447001 3025808 461307 5287571 23644231);PubMed;PubChem class - bio and metabolites	18874434
43	(2R)-2-amino-3-(hexadecanoylsulfanyl)propanoic acid	10.9254	0.0316583	1	3	1	3	0.117476	-243.404	C19H37NO3S	[M + H]+	FRAMWPHPFIXRCP	InChI=1S/C19H37NO3S/c1-2-3-4-5-6-7-8-9-10-11-12-13-14-15-18(21)24-16-17(20)19(22)23/h17H,2-16,20H2,1H3,(H,22,23)	CCCCCCCCCCCCCCCC(=O)SCC(C(=O)O)N	4.4	360.257	597.235	22283599;46937142	COCONUT:(CNP0026115);PubChem:(22283599 46937142);PubMed;CHEBI:(22065);PubChem class - bio and metabolites	18874466
44	[(3S,3aS,4S,6S,6aR)-3,6-bis(3,4-dimethoxyphenyl)-1,3,3a,4,6,6a-hexahydrofuro[3,4-c]furan-4-yl] acetate	16.322	0.438693	1	2	1	6	0.191848	-234.151	C24H28O8	[M + Na]+	VWDHPSSXYGZTMS	InChI=1S/C24H28O8/c1-13(25)31-24-21-16(22(32-24)14-6-8-17(26-2)19(10-14)28-4)12-30-23(21)15-7-9-18(27-3)20(11-15)29-5/h6-11,16,21-24H,12H2,1-5H3	CC(=O)OC1C2C(COC2C3=CC(=C(C=C3)OC)OC)C(O1)C4=CC(=C(C=C4)OC)OC	3	467.168	935.039	21579237	PubChem:(21579237);COCONUT:(CNP0358184)	2097154
45	CMP-deaminoneuraminate	0.919917	0.00100503	1	4	1	1	N/A	-215.911	C18H28N3O16P	[M + Na]+	SFLGTPJBQWRIMH	InChI=1S/C18H28N3O16P/c19-9-1-2-21(17(31)20-9)15-13(28)12(27)8(35-15)5-34-38(32,33)37-18(16(29)30)3-6(23)10(25)14(36-18)11(26)7(24)4-22/h1-2,6-8,10-15,22-28H,3-5H2,(H,29,30)(H,32,33)(H2,19,20,31)	C1C(C(C(OC1(C(=O)O)OP(=O)(O)OCC2C(C(C(O2)N3C=CC(=NC3=O)N)O)O)C(C(CO)O)O)O)O	-6.7	596.11	1186.65	10531760;90658820;101135579	COCONUT:(CNP0082017);PubChem:(10531760 90658820 101135579);CHEBI:(90989 131596);PubChem class - bio and metabolites;MeSH:(10531760 90658820);KEGG:(C21384);PubMed;Biocyc:(CPD-10737)	18876774
45	2-[6-amino-8-(2-benzylidenehydrazinyl)purin-9-yl]-5-(hydroxymethyl)oxolane-3,4-diol	44.7225	0.0547739	1	2	1	2	0.192301	-287.832	C17H19N7O4	[M + Na]+	BYHXYKVPYGWHQF	InChI=1S/C17H19N7O4/c18-14-11-15(20-8-19-14)24(16-13(27)12(26)10(7-25)28-16)17(22-11)23-21-6-9-4-2-1-3-5-9/h1-6,8,10,12-13,16,25-27H,7H2,(H,22,23)(H2,18,19,20)	C1=CC=C(C=C1)C=NNC2=NC3=C(N=CN=C3N2C4C(C(C(O4)CO)O)O)N	0.169542	408.14	55.445	3820110;9637549;16493959;40806869;40806870;40994643;44659909;51443535;51443536;71966052	COCONUT:(CNP0381728);PubChem:(3820110 9637549 16493959 40806869 40806870 40994643 44659909 51443535 51443536 71966052);SuperNatural:(SN00077932 SN00077930 SN00077931 SN00077933);ZINC bio:(ZINC08740540 ZINC08740541 ZINC08740542 ZINC08740543)	3153922
45	(2R)-N-hydroxy-3-methyl-2-[(4-phenylphenyl)sulfonyl-propan-2-yloxyamino]butanamide	10.9329	0.000502513	1	2	1	1	0.0334076	-431.175	C20H26N2O5S	[M + K]+	DGZZVIWCMGVHGV	InChI=1S/C20H26N2O5S/c1-14(2)19(20(23)21-24)22(27-15(3)4)28(25,26)18-12-10-17(11-13-18)16-8-6-5-7-9-16/h5-15,19,24H,1-4H3,(H,21,23)	CC(C)C(C(=O)NO)N(OC(C)C)S(=O)(=O)C1=CC=C(C=C1)C2=CC=CC=C2	3.8	445.121	1563.29	11292680;24868315;44389560	PubChem class - safety and toxic;PubChem:(11292680 24868315 44389560);PubMed;CHEBI:(93296);PubChem class - bio and metabolites	83886178
46	PE(16:0/20:4omega6)	3006.42	1	1	1	1	1	0.151639	-20.7294	C41H74NO8P	[M + H]+	DRIVXEVMDWCWLI	InChI=1S/C41H74NO8P/c1-3-5-7-9-11-13-15-17-18-19-20-22-24-26-28-30-32-34-41(44)50-39(38-49-51(45,46)48-36-35-42)37-47-40(43)33-31-29-27-25-23-21-16-14-12-10-8-6-4-2/h11,13,17-18,20,22,26,28,39H,3-10,12,14-16,19,21,23-25,27,29-38,42H2,1-2H3,(H,45,46)	CCCCCCCCCCCCCCCC(=O)OCC(COP(=O)(O)OCCN)OC(=O)CCCC=CCC=CCC=CCC=CCCCCC	9.4	740.524	1459.7	6426735;9546800;53775095;71306340;102207640;134727743	COCONUT:(CNP0398124);HMDB:(8937);PubChem:(6426735 9546800 53775095 71306340 102207640 134727743);SuperNatural:(SN00218752);CHEBI:(73009 73117);additional;PubChem class - bio and metabolites;Training Set;Lipid:(PE(18:2_18:2))	4315430954
46	2-{3-[(3R,8aR)-1,4-dioxo-hexahydropyrrolo[1,2-a]piperazin-3-yl]propyl}guanidine	39.6528	1	1	1	1	1	0.964248	-110.836	C11H19N5O2	[M + H]+	ZRJHYOXNWCMGMW	InChI=1S/C11H19N5O2/c12-11(13)14-5-1-3-7-10(18)16-6-2-4-8(16)9(17)15-7/h7-8H,1-6H2,(H,15,17)(H4,12,13,14)	C1CC2C(=O)NC(C(=O)N2C1)CCCN=C(N)N	-1.4	254.161	154.073	449095;5288107;9856385;9856386;21778598;137347862	COCONUT:(CNP0281442);KNApSAcK:(16181);Natural Products:(UNPD31188 UNPD135925);PubChem:(449095 5288107 9856385 9856386 21778598 137347862);SuperNatural:(SN00403086 SN00254051);PubChem class - bio and metabolites	19955730
46	[(2R,3S,4R,5S,6S)-2-[[(3S,5R,10R,13R)-10-formyl-14-hydroxy-13-methyl-17-(5-oxo-2H-furan-3-yl)-1,2,3,4,5,6,7,8,9,11,12,15,16,17-tetradecahydrocyclopenta[a]phenanthren-3-yl]oxy]-5-hydroxy-4-methoxy-6-methyloxan-3-yl] acetate	18.4374	0.0105528	1	1	2	2	0.216304	-198.647	C32H46O10	[M - H2O + Na]+	UIOPCIPXZFHRFW	InChI=1S/C32H46O10/c1-17-26(36)27(38-4)28(41-18(2)34)29(40-17)42-21-7-11-31(16-33)20(14-21)5-6-24-23(31)8-10-30(3)22(9-12-32(24,30)37)19-13-25(35)39-15-19/h13,16-17,20-24,26-29,36-37H,5-12,14-15H2,1-4H3	CC1C(C(C(C(O1)OC2CCC3(C(C2)CCC4C3CCC5(C4(CCC5C6=CC(=O)OC6)O)C)C=O)OC(=O)C)OC)O	3.14081	595.286	1325.28	11968836;21550554	COCONUT:(CNP0343673);Natural Products:(UNPD58609 UNPD175209);PubChem:(11968836 21550554);SuperNatural:(SN00168062 SN00382438 SN00243414)	3178498
48	Phophatidylethanolamine(16:1/20:2)	6004.52	1	1	1	1	1	0.153036	-6.59666	C41H76NO8P	[M + H]+	FRZXKSQGAKPAPK	InChI=1S/C41H76NO8P/c1-3-5-7-9-11-13-15-17-18-19-20-22-24-26-28-30-32-34-41(44)50-39(38-49-51(45,46)48-36-35-42)37-47-40(43)33-31-29-27-25-23-21-16-14-12-10-8-6-4-2/h11,13-14,16-18,39H,3-10,12,15,19-38,42H2,1-2H3,(H,45,46)	CCCCCCC=CCCCCCCCC(=O)OCC(COP(=O)(O)OCCN)OC(=O)CCCCCCCCCC=CCC=CCCCCC	9.9	742.54	1488.99	52924234;134730662;138155201	COCONUT:(CNP0030807);HMDB:(8967);PubChem:(52924234 134730662 138155201);SuperNatural:(SN00218781);PubChem class - bio and metabolites;Lipid:(PE(18:2_18:1))	4314890250
48	2-[cyclohexyl(ethyl)amino]ethyl diphenylacetate	8.45397	0.0160804	1	2	1	4	0.143544	-212.616	C24H31NO2	[M + H]+	NARLHODMHOCKII	InChI=1S/C24H31NO2/c1-2-25(22-16-10-5-11-17-22)18-19-27-24(26)23(20-12-6-3-7-13-20)21-14-8-4-9-15-21/h3-4,6-9,12-15,22-23H,2,5,10-11,16-19H2,1H3	CCN(CCOC(=O)C(C1=CC=CC=C1)C2=CC=CC=C2)C3CCCCC3	5.6	366.24	501.513	28792	PubChem:(28792);PubChem class - safety and toxic	67108866
48	1-pentadecyl-sn-glycero-3-phosphocholine	3.87855	0.0110553	1	8	1	7	0.25599	-137.065	C23H50NO6P	[M - H2O + Na]+	PPXKEQMZYFQYCJ	InChI=1S/C23H50NO6P/c1-5-6-7-8-9-10-11-12-13-14-15-16-17-19-28-21-23(25)22-30-31(26,27)29-20-18-24(2,3)4/h23,25H,5-22H2,1-4H3/p+1	CCCCCCCCCCCCCCCOCC(COP(=O)(O)OCC[N+](C)(C)C)O	5.5	472.319	811.45	9546708;15755667	COCONUT:(CNP0030101);Natural Products:(UNPD110817);PubChem:(9546708 15755667);SuperNatural:(SN00363590);PubMed	3178562
48	1-[4-(3-Cyclohexylureido)phenoxy]-3-(isopropylamino)-2-propanol	15.65	0.998995	1	1	1	1	0.317032	-309.143	C19H31N3O3	[M + H]+	WWCSRBJGECHTEY	InChI=1S/C19H31N3O3/c1-14(2)20-12-17(23)13-25-18-10-8-16(9-11-18)22-19(24)21-15-6-4-3-5-7-15/h8-11,14-15,17,20,23H,3-7,12-13H2,1-2H3,(H2,21,22,24)	CC(C)NCC(COC1=CC=C(C=C1)NC(=O)NC2CCCCC2)O	3.08353	350.245	1031.3	217350	PubChem:(217350);PubChem class - safety and toxic	67108866
49	Trisgalactosylglycine	18.5146	0.000502513	1	1	1	1	N/A	-260.486	C24H44N2O19	[M + Na]+	HYXJROLSZPZXNA	InChI=1S/C24H44N2O19/c25-1-11(30)26-24(5-40-21-18(37)15(34)12(31)8(2-27)43-21,6-41-22-19(38)16(35)13(32)9(3-28)44-22)7-42-23-20(39)17(36)14(33)10(4-29)45-23/h8-10,12-23,27-29,31-39H,1-7,25H2,(H,26,30)	C(C1C(C(C(C(O1)OCC(COC2C(C(C(C(O2)CO)O)O)O)(COC3C(C(C(C(O3)CO)O)O)O)NC(=O)CN)O)O)O)O	-8.3	687.243	1046.04	3082891	MeSH:(3082891);PubChem:(3082891);PubMed	70
49	Tetraethyl 2,2''-(1,4-phenylenedimethylidyne)bismalonate	27.7527	0.997487	1	1	1	1	0.17193	-188.99	C22H26O8	[M + Na]+	YUOKTNQLLUHUEK	InChI=1S/C22H26O8/c1-5-27-19(23)17(20(24)28-6-2)13-15-9-11-16(12-10-15)14-18(21(25)29-7-3)22(26)30-8-4/h9-14H,5-8H2,1-4H3	CCOC(=O)C(=CC1=CC=C(C=C1)C=C(C(=O)OCC)C(=O)OCC)C(=O)OCC	3.83735	441.153	690.504	95823	NORMAN:(NS00021275);PubChem class - safety and toxic;PubChem:(95823)	67371010
50	methoxy(octadecyl)phosphinic acid	22.673	0.998995	1	1	1	1	0.166986	-424.865	C19H41O3P	[M + K]+	OFTHYJZWGCWWPT	InChI=1S/C19H41O3P/c1-3-4-5-6-7-8-9-10-11-12-13-14-15-16-17-18-19-23(20,21)22-2/h3-19H2,1-2H3,(H,20,21)	CCCCCCCCCCCCCCCCCCP(=O)(O)OC	7.8	387.243	1165.39	117456	NORMAN:(NS00027876);PubChem class - safety and toxic;PubChem:(117456)	67371010
50	1-Palmitoyl-2-epoxystearoylphosphatidylcholine	9.57744	0.0417085	1	6	1	8	0.104807	-62.8994	C42H82NO9P	[M + H]+	GSWLBFLGSWEXML	InChI=1S/C42H82NO9P/c1-6-8-10-12-14-15-16-17-18-19-20-24-28-32-41(44)48-36-38(37-50-53(46,47)49-35-34-43(3,4)5)51-42(45)33-29-25-21-23-27-31-40-39(52-40)30-26-22-13-11-9-7-2/h38-40H,6-37H2,1-5H3/p+1	CCCCCCCCCCCCCCCC(=O)OCC(COP(=O)(O)OCC[N+](C)(C)C)OC(=O)CCCCCCCC1C(O1)CCCCCCCC	12.6	776.582	1510.97	133449;133450;122391234;122391235	COCONUT:(CNP0082010);PubChem:(133449 133450 122391234 122391235);YMDB Mine;CHEBI:(131661);MeSH:(133449 122391234);PubMed;KEGG Mine	42951770214
50	16,16-dimethyl-PGE1	11.0891	0.745226	1	1	1	3	0.132458	-132.378	C22H38O5	[M + Na]+	RQOFITYRYPQNLL	InChI=1S/C22H38O5/c1-4-5-14-22(2,3)20(25)13-12-17-16(18(23)15-19(17)24)10-8-6-7-9-11-21(26)27/h12-13,16-17,19-20,24-25H,4-11,14-15H2,1-3H3,(H,26,27)	CCCCC(C)(C)C(C=CC1C(CC(=O)C1CCCCCCC(=O)O)O)O	4.38418	405.262	1200.01	108017;5283058;10407566;21544233;35021666;53394155;68145274;129372403;129533052;132282645	COCONUT:(CNP0208573);PubChem:(108017 5283058 10407566 21544233 35021666 53394155 68145274 129372403 129533052 132282645);additional;MeSH:(108017 5283058 53394155 132282645);Training Set;PubMed	2637894
50	(2E,4E)-N-isobutyltetradeca-2,4-dienamide	47.1483	1	1	1	1	1	0.0997845	-181.235	C18H33NO	[M + H]+	AGJAUFUNZWHLKE	InChI=1S/C18H33NO/c1-4-5-6-7-8-9-10-11-12-13-14-15-18(20)19-16-17(2)3/h12-15,17H,4-11,16H2,1-3H3,(H,19,20)	CCCCCCCCCC=CC=CC(=O)NCC(C)C	6.6	280.264	1314.48	10731388;85248609	COCONUT:(CNP0131538);Natural Products:(UNPD4261 UNPD20440 UNPD213761);PubChem:(10731388 85248609);SuperNatural:(SN00266184 SN00397241);PubMed	3178562
51	Methyl 6-methoxy-2-naphthoate	13.0204	0.939196	1	1	1	2	0.190474	-88.9444	C13H12O3	[M + H]+	ZLVPRNFYGCBLDS	InChI=1S/C13H12O3/c1-15-12-6-5-9-7-11(13(14)16-2)4-3-10(9)8-12/h3-8H,1-2H3	COC1=CC2=C(C=C1)C=C(C=C2)C(=O)OC	3	217.086	601.462	604020;58173625	COCONUT:(CNP0387940);PubChem:(604020 58173625);SuperNatural:(SN00122921);ZINC bio:(ZINC03844127)	3153922
51	4-(8-methoxy-2-oxochromen-3-yl)-8-methyl-7-(2-oxopropoxy)chromen-2-one	12.7581	0.0341709	1	1	1	1	0.0662685	-265.063	C23H18O7	[M + K]+	SBWMPQLQYTUMCA	InChI=1S/C23H18O7/c1-12(24)11-28-18-8-7-15-16(10-20(25)29-21(15)13(18)2)17-9-14-5-4-6-19(27-3)22(14)30-23(17)26/h4-10H,11H2,1-3H3	CC1=C(C=CC2=C1OC(=O)C=C2C3=CC4=C(C(=CC=C4)OC)OC3=O)OCC(=O)C	3.1	445.067	395.067	1794676	COCONUT:(CNP0277195);PubChem:(1794676);SuperNatural:(SN00061048);ZINC bio:(ZINC02138948)	3153922
51	2-hydroxy-7-methoxy-3-(4-methoxyphenyl)chromen-4-one	12.7074	0.104523	1	3	1	3	0.184034	-55.3503	C17H14O5	[M + H]+	CVONGHIZZPMUOI	InChI=1S/C17H14O5/c1-20-11-5-3-10(4-6-11)15-16(18)13-8-7-12(21-2)9-14(13)22-17(15)19/h3-9,18H,1-2H3	COC1=CC=C(C=C1)C2=C(C3=C(C=C(C=C3)OC)OC2=O)O	2.9	299.089	776.847	54678441	COCONUT:(CNP0034490);PubChem:(54678441);SuperNatural:(SN00132012);ZINC bio:(ZINC06411530);additional;Training Set;PubMed	3694658
51	1-Stearoyl-2-myristoylphosphatidylcholine	1.27985	1	1	1	1	1	0.265479	-11.457	C40H80NO8P	[M + Na]+	MZWGYEJOZNRLQE	InChI=1S/C40H80NO8P/c1-6-8-10-12-14-16-18-19-20-21-23-24-26-28-30-32-39(42)46-36-38(37-48-50(44,45)47-35-34-41(3,4)5)49-40(43)33-31-29-27-25-22-17-15-13-11-9-7-2/h38H,6-37H2,1-5H3/p+1	CCCCCCCCCCCCCCCCCC(=O)OCC(COP(=O)(O)OCC[N+](C)(C)C)OC(=O)CCCCCCCCCCCCC	13.5	756.55	1571.12	3082163;3082164;5313328;10169227	COCONUT:(CNP0121905);HMDB:(8031);PubChem:(3082163 3082164 5313328 10169227);CHEBI:(86089);additional;PubChem class - bio and metabolites;MeSH:(3082163);YMDB:(1887);Training Set;PubMed;Lipid:(PC 32:0)	4314447982
51	1-(1-enyl-vaccenoyl)-2-meadoyl-sn-glycero-3-phosphoethanolamine	4.6016	0.00201005	1	2	1	1	0.125478	-125.91	C43H78NO7P	[M + CH2O2 + H]+	YJEWECCYVUBXCZ	InChI=1S/C43H78NO7P/c1-3-5-7-9-11-13-15-17-19-21-22-24-26-28-30-32-34-36-43(45)51-42(41-50-52(46,47)49-39-37-44)40-48-38-35-33-31-29-27-25-23-20-18-16-14-12-10-8-6-4-2/h14,16-17,19,22,24,28,30,35,38,42H,3-13,15,18,20-21,23,25-27,29,31-34,36-37,39-41,44H2,1-2H3,(H,46,47)	CCCCCCCCC=CCC=CCC=CCCCC(=O)OC(COC=CCCCCCCCCC=CCCCCCC)COP(=O)(O)OCCN	10.8	798.565	1472.94	53480876	COCONUT:(CNP0257855);HMDB:(11416);PubChem:(53480876);PubChem class - bio and metabolites	18874378
52	Tenamene 1	12.0174	0.999497	1	1	1	1	0.178998	-86.8083	C10H15NO	[M + H]+	VAMBUGIXOVLJEA	InChI=1S/C10H15NO/c1-2-3-8-11-9-4-6-10(12)7-5-9/h4-7,11-12H,2-3,8H2,1H3	CCCCNC1=CC=C(C=C1)O	2.8	166.122	769.797	7665	NORMAN:(NS00023250);PubChem class - safety and toxic;PubChem:(7665);PubMed;KEGG Mine	8657305666
52	Peptide kpr	24.1825	0.0296482	1	5	1	9	0.327529	-178.59	C17H33N7O4	[M + Na]+	AFLBTVGQCQLOFJ	InChI=1S/C17H33N7O4/c18-8-2-1-5-11(19)15(26)24-10-4-7-13(24)14(25)23-12(16(27)28)6-3-9-22-17(20)21/h11-13H,1-10,18-19H2,(H,23,25)(H,27,28)(H4,20,21,22)	C1CC(N(C1)C(=O)C(CCCCN)N)C(=O)NC(CCCN=C(N)N)C(=O)O	-1.90086	422.246	511.811	488929;23366642;67630279	MeSH:(488929);PubChem:(488929 23366642 67630279);PubMed;ZINC bio:(ZINC13541698);PubChem class - bio and metabolites	16785478
52	Lysolecithin	5001.7	1	1	1	1	1	0.306015	-3.6527	C26H52NO7P	[M + Na]+	YAMUFBLWGFFICM	InChI=1S/C26H52NO7P/c1-5-6-7-8-9-10-11-12-13-14-15-16-17-18-19-20-26(29)32-23-25(28)24-34-35(30,31)33-22-21-27(2,3)4/h12-13,25,28H,5-11,14-24H2,1-4H3/p+1	CCCCCCCCC=CCCCCCCCC(=O)OCC(COP(=O)(O)OCC[N+](C)(C)C)O	5.8	544.339	1326.43	440164;3082003;6030826;5280634;5313986;5313987;5313988;6449974;10075405;10075406;16081932;24779466;57369594;57369595;71309832;71309833;88895073;117064622;117064623;118976075;131707439;131707440	HMDB:(2815);SuperNatural:(SN00036456 SN00036457);ZINC bio:(ZINC08218947 ZINC08218951);additional;MeSH:(440164 5313988 6449974 16081932);PubMed;COCONUT:(CNP0152025);Natural Products:(UNPD65944);PubChem:(440164 3082003 6030826 5280634 5313986 5313987 5313988 6449974 10075405 10075406 16081932 24779466 57369594 57369595 71309832 71309833 88895073 117064622 117064623 118976075 131707439 131707440);CH…	20572526
52	Lagunamide A	25.5802	N/A	1	2	1	10	0.40864	-500.995	C45H71N5O10	[M + Na]+	VOJKUGWTQYFABB	InChI=1S/C45H71N5O10/c1-14-26(4)37-43(56)49(12)32(10)45(58)59-38(27(5)15-2)30(8)35(51)23-22-29(7)44(57)60-39(28(6)16-3)40(53)46-31(9)41(54)50(13)34(24-33-20-18-17-19-21-33)42(55)48(11)25-36(52)47-37/h17-22,26-28,30-32,34-35,37-39,51H,14-16,23-25H2,1-13H3,(H,46,53)(H,47,52)	CCC(C)C1C(C(CC=C(C(=O)OC(C(=O)NC(C(=O)N(C(C(=O)N(CC(=O)NC(C(=O)N(C(C(=O)O1)C)C)C(C)CC)C)CC2=CC=CC=C2)C)C)C(C)CC)C)O)C	6.4	864.508	1600.92	50901239;50908860;60201610;60202065;60202066;60202067;72723693;72723694	COCONUT:(CNP0211708);Natural Products:(UNPD212351 UNPD160372);PubChem:(50901239 50908860 60201610 60202065 60202066 60202067 72723693 72723694);SuperNatural:(SN00243547);CHEBI:(70390);MeSH:(50901239);PubMed	3178598
54	Maybridge1_002151	28.3152	1	1	1	1	1	0.136377	-105.454	C12H12N2O2	[M + H]+	FSNCEEGOMTYXKY	InChI=1S/C12H12N2O2/c15-12(16)10-5-8-7-3-1-2-4-9(7)14-11(8)6-13-10/h1-4,10,13-14H,5-6H2,(H,15,16)	C1C(NCC2=C1C3=CC=CC=C3N2)C(=O)O	-1.2	217.097	376.467	98285;675102;449440;3288669;6920043;6920044;18932589	HMDB:(35665);ZINC bio:(ZINC00037834 ZINC00037835);MeSH:(98285);PubMed;COCONUT:(CNP0110814);KNApSAcK:(26660);Natural Products:(UNPD33054);PubChem:(98285 675102 449440 3288669 6920043 6920044 18932589);CHEBI:(91151);PubChem class - bio and metabolites;PubChem class - safety and toxic;PubChem class - drug	119578750
54	4-(octadecanoylcarbamoyl)benzoic Acid	12.5027	0.355276	1	1	3	21	0.137885	-322.434	C26H41NO4	[M + C2H3N + H]+	CRACSPJTDQXPSJ	InChI=1S/C26H41NO4/c1-2-3-4-5-6-7-8-9-10-11-12-13-14-15-16-17-24(28)27-25(29)22-18-20-23(21-19-22)26(30)31/h18-21H,2-17H2,1H3,(H,30,31)(H,27,28,29)	CCCCCCCCCCCCCCCCCC(=O)NC(=O)C1=CC=C(C=C1)C(=O)O	8.9	473.341	673.452	3024007	PubChem:(3024007);NORMAN:(NS00066736)	262146
55	Phenylethyl 2-acetamido-3,4,6-tri-O-acetyl-2-deoxy-b-D-glucopyranoside	14.6559	0.00100503	1	4	1	1	0.170974	-474.813	C22H29NO9	[M + Na]+	HLGSHDLKGYMREZ	InChI=1S/C22H29NO9/c1-11-7-8-12(2)17(9-11)31-22-19(23-13(3)24)21(30-16(6)27)20(29-15(5)26)18(32-22)10-28-14(4)25/h7-9,18-22H,10H2,1-6H3,(H,23,24)	CC1=CC(=C(C=C1)C)OC2C(C(C(C(O2)COC(=O)C)OC(=O)C)OC(=O)C)NC(=O)C	1.7	474.175	360.678	3735610;9538844;42580350;42580351;42580352;42580353;51471385;51471386;51471387;51471388;124759665;124759666;124759667;124759668	COCONUT:(CNP0372961);PubChem:(3735610 9538844 42580350 42580351 42580352 42580353 51471385 51471386 51471387 51471388 124759665 124759666 124759667 124759668);SuperNatural:(SN00077229);ZINC bio:(ZINC08433333)	3153922
55	Methyl 3,4-methoxy-5-hydroxybenzoate	26.6454	1	1	1	1	1	0.140981	-57.8148	C10H12O5	[M + H]+	LCIFXEQPXQVBGL	InChI=1S/C10H12O5/c1-13-8-5-6(10(12)15-3)4-7(11)9(8)14-2/h4-5,11H,1-3H3	COC1=CC(=CC(=C1OC)O)C(=O)OC	1.4	213.076	650.596	2733956	COCONUT:(CNP0217648);PubChem:(2733956);ZINC bio:(ZINC02566749)	2105346
56	Murrayin	33.8065	0.925126	1	1	1	1	0.138835	-160.509	C16H18O9	[M + H]+	SGTCGCCQZOUMJJ	InChI=1S/C16H18O9/c1-22-9-4-7-2-3-12(18)23-8(7)5-10(9)24-16-15(21)14(20)13(19)11(6-17)25-16/h2-5,11,13-17,19-21H,6H2,1H3	COC1=C(C=C2C(=C1)C=CC(=O)O2)OC3C(C(C(C(O3)CO)O)O)O	-0.208475	355.104	486.421	101276;1152160;346340;439514;12315433	SuperNatural:(SN00162187 SN00156023 SN00320662 SN00156874 SN00323949 SN00364735);ZINC bio:(ZINC05733290 ZINC05733292 ZINC05733294 ZINC05733295);additional;MeSH:(439514);Plantcyc:(SCOPOLIN);PubMed;COCONUT:(CNP0096987 CNP0344517);Natural Products:(UNPD4519 UNPD90579 UNPD45343 UNPD66407 UNPD168631);PubChem:(101276 1152160 346340 439514 12315433);CHEBI:(16065);PubChem class - bio and metabolites;KEGG…	20638054
56	7-butyl-8-(butylamino)-3-methylpurine-2,6-dione	14.4493	0.98593	1	1	1	1	0.222798	-356.082	C14H23N5O2	[M + H]+	FBFDGDOUJCKGFI	InChI=1S/C14H23N5O2/c1-4-6-8-15-13-16-11-10(19(13)9-7-5-2)12(20)17-14(21)18(11)3/h4-9H2,1-3H3,(H,15,16)(H,17,20,21)	CCCCNC1=NC2=C(N1CCCC)C(=O)NC(=O)N2C	2.1	294.193	419.983	3551360	PubChem:(3551360);PubChem class - safety and toxic	67108866
56	2-Linoleoyl-1-palmitoyl-rac-glycero-3-phosphocholine-(trimethyl-d9)	4987.03	1	1	1	1	1	0.18066	-9.86139	C43H82NO8P	[M + Na]+	ZSKWZJYUVZYDQU	InChI=1S/C43H82NO8P/c1-6-8-10-12-14-16-18-20-22-24-26-28-30-32-34-36-43(46)52-41(40-51-53(47,48)50-38-37-44(3,4)5)39-49-42(45)35-33-31-29-27-25-23-21-19-17-15-13-11-9-7-2/h14,16,20,22,41H,6-13,15,17-19,21,23-40H2,1-5H3/p+1	CCCCCCCCCCCCCCCCC(=O)OCC(COP(=O)(O)OCC[N+](C)(C)C)OC(=O)CCCCCCCC=CCC=CCCCCC	13.5	794.569	1541.33	5313303;14818910;52922491;52922492;71309749;71309750;117064561;117064562;134785352;134785353	COCONUT:(CNP0082427);PubChem:(5313303 14818910 52922491 52922492 71309749 71309750 117064561 117064562 134785352 134785353);CHEBI:(84566);Lipid:(PC(10:2_25:0))	4297064482
56	1-eicsoatetraenoyl-2-stearoyl-sn-glycero-3-phosphocholine	7.52045	1	1	1	1	1	0.211206	-18.7525	C46H84NO8P	[M + H]+	FBCNXALHPSQUQY	InChI=1S/C46H84NO8P/c1-6-8-10-12-14-16-18-20-22-23-25-26-28-30-32-34-36-38-45(48)52-42-44(43-54-56(50,51)53-41-40-47(3,4)5)55-46(49)39-37-35-33-31-29-27-24-21-19-17-15-13-11-9-7-2/h8,10,14,16,20,22,25-26,44H,6-7,9,11-13,15,17-19,21,23-24,27-43H2,1-5H3/p+1	CCCCCCCCCCCCCCCCCC(=O)OC(COC(=O)CCCCCCC=CCC=CCC=CCC=CCC)COP(=O)(O)OCC[N+](C)(C)C	13.8	810.603	1568.05	53479067;53479068	COCONUT:(CNP0084675);HMDB:(8464);PubChem:(53479067 53479068);CHEBI:(88910);PubChem class - bio and metabolites;Lipid:(PC 38:4)	4313841706
57	Phophatidylethanolamine(18:2n6/18:3n3)	9034.44	1	1	1	1	1	0.155387	-12.8706	C41H72NO8P	[M + Na]+	ZOXULAUECYWFFP	InChI=1S/C41H72NO8P/c1-3-5-7-9-11-13-15-17-19-21-23-25-27-29-31-33-40(43)47-37-39(38-49-51(45,46)48-36-35-42)50-41(44)34-32-30-28-26-24-22-20-18-16-14-12-10-8-6-4-2/h6,8,11-14,17-20,39H,3-5,7,9-10,15-16,21-38,42H2,1-2H3,(H,45,46)	CCCCCC=CCC=CCCCCCCCC(=O)OCC(COP(=O)(O)OCCN)OC(=O)CCCCCCCC=CCC=CCC=CCC	8.5	760.491	1566.97	14945783;52924366;54558563;102514909;134784970	COCONUT:(CNP0276916);HMDB:(9095);PubChem:(14945783 52924366 54558563 102514909 134784970);SuperNatural:(SN00218908);PubChem class - bio and metabolites;Biocyc:(CPD-8296);Lipid:(PE(18:3_18:2))	4314892298
57	3-acetamido-3-methoxy-2-oxoazetidine-1-sulfonic acid	12.0903	0.0165829	1	3	1	3	0.164207	-256.352	C6H10N2O6S	[M + K]+	RFAUYXHDQGJQSD	InChI=1S/C6H10N2O6S/c1-4(9)7-6(14-2)3-8(5(6)10)15(11,12)13/h3H2,1-2H3,(H,7,9)(H,11,12,13)	CC(=O)NC1(CN(C1=O)S(=O)(=O)O)OC	-1.7	276.987	66.677	133266;13575096	COCONUT:(CNP0267631);Natural Products:(UNPD38759);PubChem:(133266 13575096);SuperNatural:(SN00257697);CHEBI:(80766);MeSH:(133266);KEGG:(C16842);PubMed	3178854
57	3-[7-[(5aR,5bR,11aS,13bS)-5a,5b,8,8,11a,13b-hexamethyl-1,2,3,3a,4,5,6,7,7a,9,10,11,11b,12,13,13a-hexadecahydrocyclopenta[a]chrysen-3-yl]-2,3,4-trihydroxyoctoxy]-2,8-dihydroxy-4,7-dioxabicyclo[3.2.1]octan-6-one	3.92568	0.0110553	1	2	1	2	0.175119	-465.246	C41H68O9	[M + H]+	OFHDLUANDOUFNS	InChI=1S/C41H68O9/c1-22(9-10-25(42)30(44)26(43)21-48-36-32(46)33-31(45)34(50-36)35(47)49-33)23-13-18-38(4)24(23)14-19-40(6)28(38)11-12-29-39(5)17-8-16-37(2,3)27(39)15-20-41(29,40)7/h22-34,36,42-46H,8-21H2,1-7H3	CC(CCC(C(C(COC1C(C2C(C(O1)C(=O)O2)O)O)O)O)O)C3CCC4(C3CCC5(C4CCC6C5(CCC7C6(CCCC7(C)C)C)C)C)C	8	705.492	1367.96	21774491;102080006;139587723	PubChem:(21774491 102080006 139587723);COCONUT:(CNP0354457)	2097154
57	1-pentadecanoyl-glycerol	1017.8	1	1	1	1	1	0.450317	-18.574	C18H36O4	[M + H3N + H]+	QSKPZDMBULYMDQ	InChI=1S/C18H36O4/c1-2-3-4-5-6-7-8-9-10-11-12-13-14-18(21)22-16-17(20)15-19/h17,19-20H,2-16H2,1H3	CCCCCCCCCCCCCCC(=O)OCC(CO)O	5.11662	334.296	979.108	190750;46879024;71447313	NORMAN:(NS00013706);COCONUT:(CNP0278682);HMDB:(11563);Natural Products:(UNPD21626 UNPD112409);PubChem:(190750 46879024 71447313);SuperNatural:(SN00247507);PubChem class - bio and metabolites;PubMed;Lipid:(MG(15:0))	4315185226
57	(2S)-2-[[(2S)-1-[(2S)-2-[(2-methylpropan-2-yl)oxycarbonyl]pyrrolidin-1-yl]-1-oxopropan-2-yl]amino]-4-phenylbutanoic acid	18.5649	0.0527638	1	2	1	5	0.687158	-144.28	C22H32N2O5	[M + Na]+	QNFBUHZOXLSHBK	InChI=1S/C22H32N2O5/c1-15(23-17(20(26)27)13-12-16-9-6-5-7-10-16)19(25)24-14-8-11-18(24)21(28)29-22(2,3)4/h5-7,9-10,15,17-18,23H,8,11-14H2,1-4H3,(H,26,27)	CC(C(=O)N1CCCC1C(=O)OC(C)(C)C)NC(CCC2=CC=CC=C2)C(=O)O	3.43493	427.222	726.167	58732182	COCONUT;Training Set;PubChem:(58732182);additional	2637826
59	[2-oxo-2-(3,7,11-trimethyldodecoxyamino)ethyl]phosphonic acid	19.4618	0.0155779	1	4	1	6	0.391941	-148.475	C17H36NO5P	[M + Na]+	SHUDBPMUGNLZKS	InChI=1S/C17H36NO5P/c1-14(2)7-5-8-15(3)9-6-10-16(4)11-12-23-18-17(19)13-24(20,21)22/h14-16H,5-13H2,1-4H3,(H,18,19)(H2,20,21,22)	CC(C)CCCC(C)CCCC(C)CCONC(=O)CP(=O)(O)O	4.3	388.222	537.369	15942675;72376506	PubChem:(15942675 72376506);PubChem class - bio and metabolites	16777218
60	PC(18:1omega9/18:2omega6)	7005.05	1	1	1	1	1	0.258786	-9.67776	C44H82NO8P	[M + Na]+	GDWULUGDXGHJIJ	InChI=1S/C44H82NO8P/c1-6-8-10-12-14-16-18-20-22-24-26-28-30-32-34-36-43(46)50-40-42(41-52-54(48,49)51-39-38-45(3,4)5)53-44(47)37-35-33-31-29-27-25-23-21-19-17-15-13-11-9-7-2/h15,17,20-23,42H,6-14,16,18-19,24-41H2,1-5H3/p+1	CCCCCCCCC=CCCCCCCCC(=O)OCC(COP(=O)(O)OCC[N+](C)(C)C)OC(=O)CCCCCCCC=CCC=CCCCCC	13.2	806.569	1518.04	5313479;5313480;15151374;24778939;90997172;101587865;134732008	COCONUT:(CNP0082582);HMDB:(8105);PubChem:(5313479 5313480 15151374 24778939 90997172 101587865 134732008);CHEBI:(74670);PubChem class - bio and metabolites;YMDB:(1937);Plantcyc:(CPD-8091);Biocyc:(CPD-8091 CPD-18885);Lipid:(PC(18:1_18:2))	4314040362
60	Oprea1_282813	6.11685	0.00150754	1	2	1	1	0.306149	-239.311	C20H14N2O3	[M + Na]+	DAGFDXMLUFAFEX	InChI=1S/C20H14N2O3/c1-22-19(24)16-10-9-13(11-17(16)20(22)25)21-18(23)15-8-4-6-12-5-2-3-7-14(12)15/h2-11H,1H3,(H,21,23)	CN1C(=O)C2=C(C1=O)C=C(C=C2)NC(=O)C3=CC=CC4=CC=CC=C43	3	353.093	56.368	877183	PubChem:(877183);PubMed;CHEBI:(94037)	98
60	3,4-diacetyl-1-(2-indol-3-ylethyl)-2,5-dimethylpyrrole	19.0144	0.0110553	1	6	1	6	0.219215	-223.724	C20H22N2O2	[M + K]+	UIBVHIQMRIURCE	InChI=1S/C20H22N2O2/c1-12-19(14(3)23)20(15(4)24)13(2)22(12)10-9-16-11-21-18-8-6-5-7-17(16)18/h5-8,11,21H,9-10H2,1-4H3	CC1=C(C(=C(N1CCC2=CNC3=CC=CC=C32)C)C(=O)C)C(=O)C	3.9504	361.133	1063.61	672065	COCONUT:(CNP0378899);PubChem:(672065);PubMed;ZINC bio:(ZINC00033687)	2105410
61	Benzoylarginine leucinamide	10.8885	0.230653	1	2	3	12	0.457046	-201.282	C19H30N6O3	[M - H2O + H]+	WWMQJEYRSRMPQV	InChI=1S/C19H30N6O3/c1-12(2)11-15(16(20)26)25-18(28)14(9-6-10-23-19(21)22)24-17(27)13-7-4-3-5-8-13/h3-5,7-8,12,14-15H,6,9-11H2,1-2H3,(H2,20,26)(H,24,27)(H,25,28)(H4,21,22,23)	CC(C)CC(C(=O)N)NC(=O)C(CCCN=C(N)N)NC(=O)C1=CC=CC=C1	0.4	373.234	555.204	128324	MeSH:(128324);PubChem:(128324);PubMed	70
61	3''-Deoxy-3''-(Glycylamino)adenosine	14.6124	0.0125628	1	1	1	1	0.291958	-172.191	C12H17N7O4	[M + K]+	XJJYXFHVLHMVGL	InChI=1S/C12H17N7O4/c13-1-6(21)18-7-5(2-20)23-12(9(7)22)19-4-17-8-10(14)15-3-16-11(8)19/h3-5,7,9,12,20,22H,1-2,13H2,(H,18,21)(H2,14,15,16)	C1=NC(=C2C(=N1)N(C=N2)C3C(C(C(O3)CO)NC(=O)CN)O)N	-3.14847	362.098	48.758	49786975;72200348	PubChem:(49786975 72200348);PubMed;PubChem class - bio and metabolites	16777282
61	2'',3''-Isopropylideneguanosine	14.5864	0.432161	1	2	1	7	0.346425	-170.677	C13H17N5O5	[M + H]+	XKPDAYWPKILAMO	InChI=1S/C13H17N5O5/c1-13(2)22-7-5(3-19)21-11(8(7)23-13)18-4-15-6-9(18)16-12(14)17-10(6)20/h4-5,7-8,11,19H,3H2,1-2H3,(H3,14,16,17,20)	CC1(OC2C(OC(C2O1)N3C=NC4=C3N=C(NC4=O)N)CO)C	-1.7	324.132	915.67	135879891;135879892;135927359;136661165;136661188;136242408;137199701;135424180;137276625;135445744;137292232;137296451;137296453;137309263;137704993	COCONUT:(CNP0366249);Natural Products:(UNPD6231);Training Set;PubChem:(135879891 135879892 135927359 136661165 136661188 136242408 137199701 135424180 137276625 135445744 137292232 137296451 137296453 137309263 137704993);PubMed	2146370
62	Phophatidylethanolamine(20:1/18:2)	9.52015	1	1	1	1	1	0.13245	-103.714	C43H80NO8P	[M + Na]+	MHGHFPQRNCAGQZ	InChI=1S/C43H80NO8P/c1-3-5-7-9-11-13-15-17-19-20-22-23-25-27-29-31-33-35-42(45)49-39-41(40-51-53(47,48)50-38-37-44)52-43(46)36-34-32-30-28-26-24-21-18-16-14-12-10-8-6-4-2/h12,14,17-19,21,41H,3-11,13,15-16,20,22-40,44H2,1-2H3,(H,47,48)	CCCCCCCCC=CCCCCCCCCCC(=O)OCC(COP(=O)(O)OCCN)OC(=O)CCCCCCCC=CCC=CCCCCC	11	792.547	1592.74	25245705;52924555;102515444;134749448	COCONUT:(CNP0120875);HMDB:(9258);PubChem:(25245705 52924555 102515444 134749448);SuperNatural:(SN00219071);PubChem class - bio and metabolites;Biocyc:(CPD-8384)	19925002
62	N-[3-(dibutylamino)-3-oxopropyl]butanamide	10.8158	0.133166	1	2	1	2	0.286281	-162.43	C15H30N2O2	[M + Na]+	IAXUXBNHBKQKNH	InChI=1S/C15H30N2O2/c1-4-7-12-17(13-8-5-2)15(19)10-11-16-14(18)9-6-3/h4-13H2,1-3H3,(H,16,18)	CCCCN(CCCC)C(=O)CCNC(=O)CCC	2.3	293.222	639.874	3067807	PubChem:(3067807);PubChem class - safety and toxic	67108866
62	Demethoxycentaureidin	16.9619	0.903015	1	1	1	4	0.232462	-36.3052	C17H14O7	[M + H]+	VCWFILUULGOFCD	InChI=1S/C17H14O7/c1-22-12-4-3-8(5-9(12)18)13-6-10(19)15-14(24-13)7-11(20)17(23-2)16(15)21/h3-7,18,20-21H,1-2H3	COC1=C(C=C(C=C1)C2=CC(=O)C3=C(O2)C=C(C(=C3O)OC)O)O	2.6	331.082	819.105	5469524	COCONUT:(CNP0281497);KNApSAcK:(3891);Natural Products:(UNPD84834);PubChem:(5469524);SuperNatural:(SN00252091);PubMed;KEGG Mine	8593113170
62	ACMC-20mrlf	7.54808	0.153769	1	2	1	2	0.157575	-142.615	C39H72O8	[M + Na]+	GNENAKXIVCYCIZ	InChI=1S/C39H72O8/c1-3-5-7-9-11-13-15-17-19-21-23-25-27-29-37(42)45-33-35(34-46-38(43)32-31-36(40)41)47-39(44)30-28-26-24-22-20-18-16-14-12-10-8-6-4-2/h35H,3-34H2,1-2H3,(H,40,41)	CCCCCCCCCCCCCCCC(=O)OCC(COC(=O)CCC(=O)O)OC(=O)CCCCCCCCCCCCCCC	14	691.514	1484.3	130020;10211876;21712002;102042699	MeSH:(130020);PubChem:(130020 10211876 21712002 102042699);PubMed	70
62	[(2S,3S,4R,5R,6R)-5-acetyloxy-3-hydroxy-2-methyl-6-[[(2R,3S,4S,5R,6R)-3,4,5-trihydroxy-6-[(2E,6E)-3,7,11-trimethyldodeca-2,6,10-trienoxy]oxan-2-yl]methoxy]oxan-4-yl] acetate	12.3899	0.00502513	1	1	1	1	0.327862	-220.308	C31H50O12	[M + H]+	RWOYUZSKWXYWFT	InChI=1S/C31H50O12/c1-17(2)10-8-11-18(3)12-9-13-19(4)14-15-38-30-27(37)26(36)25(35)23(43-30)16-39-31-29(42-22(7)33)28(41-21(6)32)24(34)20(5)40-31/h10,12,14,20,23-31,34-37H,8-9,11,13,15-16H2,1-7H3	CC1C(C(C(C(O1)OCC2C(C(C(C(O2)OCC=C(C)CCC=C(C)CCC=C(C)C)O)O)O)OC(=O)C)OC(=O)C)O	2.7	615.337	1115.71	21574493	COCONUT:(CNP0140627);KNApSAcK:(35285);Natural Products:(UNPD191221);PubChem:(21574493);SuperNatural:(SN00393009)	3178514
63	2,2''-((3-(Tridecyloxy)propyl)imino)bisethanol N-oxide	22.8036	1	1	1	1	1	0.225301	-82.8875	C20H43NO4	[M + H]+	CFPWTAHHRGNYHK	InChI=1S/C20H43NO4/c1-2-3-4-5-6-7-8-9-10-11-12-19-25-20-13-14-21(24,15-17-22)16-18-23/h22-23H,2-20H2,1H3	CCCCCCCCCCCCCOCCC[N+](CCO)(CCO)[O-]	4.7	362.327	964.836	110350	PubChem:(110350);PubChem class - safety and toxic	67108866
63	1-eicosadienoyl-2-stearoyl-sn-glycero-3-phosphocholine	2.62451	1	1	1	1	1	0.191722	-9.92708	C46H88NO8P	[M + H]+	BRSRLMBMUIZSFE	InChI=1S/C46H88NO8P/c1-6-8-10-12-14-16-18-20-22-23-25-26-28-30-32-34-36-38-45(48)52-42-44(43-54-56(50,51)53-41-40-47(3,4)5)55-46(49)39-37-35-33-31-29-27-24-21-19-17-15-13-11-9-7-2/h14,16,20,22,44H,6-13,15,17-19,21,23-43H2,1-5H3/p+1	CCCCCCCCCCCCCCCCCC(=O)OC(COC(=O)CCCCCCCCCC=CCC=CCCCCC)COP(=O)(O)OCC[N+](C)(C)C	15.2	814.63	1482.38	52923171;52923172;134722124;134722125	COCONUT:(CNP0393186);HMDB:(8333);PubChem:(52923171 52923172 134722124 134722125);Lipid:(PC 38:2);PubChem class - bio and metabolites	4313841674
63	(2S)-2-[[4-[[[(2S)-2-amino-3-methylbutanoyl]amino]methyl]cyclohexanecarbonyl]amino]-3-methylpentanoic acid	27.6848	1	1	1	1	1	0.115161	-199.29	C19H35N3O4	[M + H]+	ISUQCQFSRIVKHU	InChI=1S/C19H35N3O4/c1-5-12(4)16(19(25)26)22-17(23)14-8-6-13(7-9-14)10-21-18(24)15(20)11(2)3/h11-16H,5-10,20H2,1-4H3,(H,21,24)(H,22,23)(H,25,26)	CCC(C)C(C(=O)O)NC(=O)C1CCC(CC1)CNC(=O)C(C(C)C)N	1.75926	370.27	519.093	7097277;7097278;16406034;25579444	COCONUT:(CNP0286723);PubChem:(7097277 7097278 16406034 25579444);SuperNatural:(SN00089516 SN00074129);ZINC bio:(ZINC04090516 ZINC12889065)	3153922
64	Flavaprin	9.88397	0.0306533	1	2	1	3	0.199045	-219.504	C26H30O10	[M + Na]+	BMYUIXRQCPBGKG	InChI=1S/C26H30O10/c1-12(2)3-8-15-19(35-26-24(33)23(32)22(31)20(11-27)36-26)10-17(30)21-16(29)9-18(34-25(15)21)13-4-6-14(28)7-5-13/h3-7,10,18,20,22-24,26-28,30-33H,8-9,11H2,1-2H3	CC(=CCC1=C(C=C(C2=C1OC(CC2=O)C3=CC=C(C=C3)O)O)OC4C(C(C(C(O4)CO)O)O)O)C	2.5	525.175	681.771	11641873;21577888;42607895	COCONUT:(CNP0337509);KNApSAcK:(14360);Natural Products:(UNPD8760 UNPD24519);PubChem:(11641873 21577888 42607895);SuperNatural:(SN00247765 SN00346089)	3178514
64	5''-O-beta-D-Glucosylpyridoxine	23.748	0.881407	1	1	1	4	0.705324	-50.1648	C14H21NO8	[M + H]+	MDLTWTOQCHCLSZ	InChI=1S/C14H21NO8/c1-6-10(18)8(3-16)7(2-15-6)5-22-14-13(21)12(20)11(19)9(4-17)23-14/h2,9,11-14,16-21H,3-5H2,1H3	CC1=NC=C(C(=C1O)CO)COC2C(C(C(C(O2)CO)O)O)O	-1.9	332.135	75.645	440188;3321053;10215250;54066642;53230091;68612371;94001692;91348906;101004462;102033119	COCONUT:(CNP0269955);Natural Products:(UNPD142933);PubChem:(440188 3321053 10215250 54066642 53230091 68612371 94001692 91348906 101004462 102033119);CHEBI:(17382);PubChem class - bio and metabolites;MeSH:(440188);KEGG:(C03996);PubMed;Biocyc:(CPD-455)	18909542
65	1-palmitoyl-sn--glycero-3-phospho-D-myo-inositol	30.0242	0.996482	1	1	1	1	0.480834	-22.7207	C25H49O12P	[M + Na]+	UOXRPRZMAROFPH	InChI=1S/C25H49O12P/c1-2-3-4-5-6-7-8-9-10-11-12-13-14-15-19(27)35-16-18(26)17-36-38(33,34)37-25-23(31)21(29)20(28)22(30)24(25)32/h18,20-26,28-32H,2-17H2,1H3,(H,33,34)	CCCCCCCCCCCCCCCC(=O)OCC(COP(=O)(O)OC1C(C(C(C(C1O)O)O)O)O)O	2.3	595.286	1318.73	10289831;42607493;72193882;71557537;74819149;71296206;71296207	COCONUT:(CNP0082608);HMDB:(61695 62714);PubChem:(10289831 42607493 72193882 71557537 74819149 71296206 71296207);CHEBI:(72833 73218);PubChem class - bio and metabolites;YMDB:(1233);Biocyc:(CPD-21233);KEGG Mine	8608876586
65	1-heneicosanoyl-glycero-3-phosphate	3000.84	1	1	1	1	1	0.418081	-48.2828	C24H49O7P	[M + C2H3N + Na]+	SPXKINNONQHLLM	InChI=1S/C24H49O7P/c1-2-3-4-5-6-7-8-9-10-11-12-13-14-15-16-17-18-19-20-24(26)30-21-23(25)22-31-32(27,28)29/h23,25H,2-22H2,1H3,(H2,27,28,29)	CCCCCCCCCCCCCCCCCCCCC(=O)OCC(COP(=O)(O)O)O	7.8	544.338	1309.18	17786810;52929764	HMDB:(62317 114741);PubChem:(17786810 52929764);PubChem class - bio and metabolites	16777226
65	1-(1-Hydroxy-2-naphthyl)-3-phenylpropane-1,3-dione	7.43509	1	1	1	1	1	0.15059	-137.613	C19H14O3	[M + H]+	SIVIDNLTOXSUIX	InChI=1S/C19H14O3/c20-17(14-7-2-1-3-8-14)12-18(21)16-11-10-13-6-4-5-9-15(13)19(16)22/h1-11,22H,12H2	C1=CC=C(C=C1)C(=O)CC(=O)C2=C(C3=CC=CC=C3C=C2)O	4.6	291.102	912.113	113206	NORMAN:(NS00035442);Training Set;PubChem:(113206)	278530
66	6-azidohexanoic Acid	18.013	0.992965	1	1	1	1	0.241579	-163.352	C6H11N3O2	[M + Na]+	JCORXJUUSVCJEP	InChI=1S/C6H11N3O2/c7-9-8-5-3-1-2-4-6(10)11/h1-5H2,(H,10,11)	C(CCC(=O)O)CCN=[N+]=[N-]	1.7	180.074	556.209	11040949	PubChem class - safety and toxic;PubChem:(11040949);PubMed	67108930
66	3-methyl-2-[[1-(pyrrolidine-2-carbonyl)piperidine-4-carbonyl]amino]pentanoic Acid	11.9556	0.841709	1	1	1	3	0.316456	-188.211	C17H29N3O4	[M + H]+	HRWRTZOHWFTBAQ	InChI=1S/C17H29N3O4/c1-3-11(2)14(17(23)24)19-15(21)12-6-9-20(10-7-12)16(22)13-5-4-8-18-13/h11-14,18H,3-10H2,1-2H3,(H,19,21)(H,23,24)	CCC(C)C(C(=O)O)NC(=O)C1CCN(CC1)C(=O)C2CCCN2	1.08893	340.224	111.498	4837176;7093954;6545525;16403555;40742965	COCONUT:(CNP0411639);PubChem:(4837176 7093954 6545525 16403555 40742965);SuperNatural:(SN00077278 SN00072772);ZINC bio:(ZINC04084191 ZINC08481100)	3153922
67	N-ethyl arachidonoylamide	14.2369	0.0211055	1	4	1	2	0.132526	-153.895	C22H37NO	[M + Na]+	DCUXLBLUWUQKFU	InChI=1S/C22H37NO/c1-3-5-6-7-8-9-10-11-12-13-14-15-16-17-18-19-20-21-22(24)23-4-2/h8-9,11-12,14-15,17-18H,3-7,10,13,16,19-21H2,1-2H3,(H,23,24)	CCCCCC=CCC=CCC=CCC=CCCCC(=O)NCC	6.4	354.276	735.148	5283391;49823676	PubChem:(5283391 49823676);PubMed;CHEBI:(137715)	98
68	2,4,12-Octadecatrienamide, N-(2-methylpropyl)-, (2E,4E,12Z)-	18.238	0.999497	1	1	1	1	0.217705	-100.835	C22H39NO	[M + H]+	PCWWIOUZYOPZHT	InChI=1S/C22H39NO/c1-4-5-6-7-8-9-10-11-12-13-14-15-16-17-18-19-22(24)23-20-21(2)3/h8-9,16-19,21H,4-7,10-15,20H2,1-3H3,(H,23,24)	CCCCCC=CCCCCCCC=CC=CC(=O)NCC(C)C	7.8	334.311	1411.77	25221579;71346377;91746724	COCONUT:(CNP0293040);HMDB:(32033);Natural Products:(UNPD162598);PubChem:(25221579 71346377 91746724);SuperNatural:(SN00030327);ZINC bio:(ZINC31169598);additional;PubChem class - bio and metabolites;Training Set;PubMed	20504650
68	(2S)-N-[(4S,4aS,6R,8S)-6-[(2R)-2,6-dihydroxyhexyl]-8-methoxy-7,7-dimethyl-4a,6,8,8a-tetrahydro-4H-pyrano[3,2-d][1,3]dioxin-4-yl]-2-hydroxy-2-[(2R,5R,6R)-2-methoxy-5,6-dimethyl-4-methylideneoxan-2-yl]acetamide	6.36156	0.0145729	1	5	1	2	0.419727	-419.392	C27H47NO10	[M + Na]+	AHTAOAFUYYVTGB	InChI=1S/C27H47NO10/c1-15-13-27(34-7,38-17(3)16(15)2)22(31)24(32)28-25-21-20(35-14-36-25)23(33-6)26(4,5)19(37-21)12-18(30)10-8-9-11-29/h16-23,25,29-31H,1,8-14H2,2-7H3,(H,28,32)	CC1C(OC(CC1=C)(C(C(=O)NC2C3C(C(C(C(O3)CC(CCCCO)O)(C)C)OC)OCO2)O)OC)C	0.9	568.308	410.506	10437425;21775556;101042179;138319302	COCONUT:(CNP0159119);Natural Products:(UNPD133953);PubChem:(10437425 21775556 101042179 138319302);SuperNatural:(SN00396251);PubMed;Biocyc:(CPD-22197)	3180610
69	Phosphatidylcholine(22:5n3/14:0)	7.55326	1	1	1	1	1	0.234831	-9.69227	C44H78NO8P	[M + H]+	LPZVTJRCWZIDNE	InChI=1S/C44H78NO8P/c1-6-8-10-12-14-16-18-19-20-21-22-23-24-25-27-28-30-32-34-36-43(46)50-40-42(41-52-54(48,49)51-39-38-45(3,4)5)53-44(47)37-35-33-31-29-26-17-15-13-11-9-7-2/h8,10,14,16,19-20,22-23,25,27,42H,6-7,9,11-13,15,17-18,21,24,26,28-41H2,1-5H3/p+1	CCCCCCCCCCCCCC(=O)OC(COC(=O)CCCCCC=CCC=CCC=CCC=CCC=CCC)COP(=O)(O)OCC[N+](C)(C)C	12	780.556	1204.75	53479341;53479342;134747553;134747554	COCONUT:(CNP0084954);HMDB:(8689);PubChem:(53479341 53479342 134747553 134747554);CHEBI:(88436);PubChem class - bio and metabolites;YMDB:(2192);Lipid:(PC 36:5)	4313907242
69	3-benzylpiperazine-2,5-dione	20.6705	1	1	1	1	1	0.267236	-106.684	C11H12N2O2	[M + H]+	UZOJHXFWJFSFAI	InChI=1S/C11H12N2O2/c14-10-7-12-11(15)9(13-10)6-8-4-2-1-3-5-8/h1-5,9H,6-7H2,(H,12,15)(H,13,14)	C1C(=O)NC(C(=O)N1)CC2=CC=CC=C2	0.633928	205.097	392.396	138409;928691;7076549	COCONUT:(CNP0129717);Natural Products:(UNPD95785 UNPD226406);PubChem:(138409 928691 7076549);SuperNatural:(SN00297723);ZINC bio:(ZINC00518967 ZINC04026502);PubMed;Biocyc:(CPD-20371)	3188802
70	Fisetin 7,3'',4''-trimethyl ether	15.5988	0.963819	1	1	2	5	0.118669	-42.3233	C18H16O6	[M + H]+	KSAJVJYHNOORPX	InChI=1S/C18H16O6/c1-21-11-5-6-12-14(9-11)24-18(17(20)16(12)19)10-4-7-13(22-2)15(8-10)23-3/h4-9,20H,1-3H3	COC1=CC2=C(C=C1)C(=O)C(=C(O2)C3=CC(=C(C=C3)OC)OC)O	2.9	329.103	1028.77	265724	COCONUT:(CNP0177945);KNApSAcK:(4583);PubChem:(265724);PubMed	2097234
70	2-hydroxypropane-1,3-diyl bis[11-(3-pentyloxiran-2-yl)undec-9-enoate]	4.96977	0.112563	1	1	1	2	0.248285	-121.903	C39H68O7	[M + Na]+	IEVFRSRMHWDHGW	InChI=1S/C39H68O7/c1-3-5-19-25-34-36(45-34)27-21-15-11-7-9-13-17-23-29-38(41)43-31-33(40)32-44-39(42)30-24-18-14-10-8-12-16-22-28-37-35(46-37)26-20-6-4-2/h15-16,21-22,33-37,40H,3-14,17-20,23-32H2,1-2H3	CCCCCC1C(O1)CC=CCCCCCCCC(=O)OCC(COC(=O)CCCCCCCC=CCC2C(O2)CCCCC)O	11	671.487	1484.23	245175;5926035;5356422;54602044;92229722;98573559;98573560;98573561;101641460	COCONUT:(CNP0241135);Natural Products:(UNPD227414);PubChem:(245175 5926035 5356422 54602044 92229722 98573559 98573560 98573561 101641460)	2129922
70	2,3,4,6-tetra-O-acetyl-N-{[4-(ethoxycarbonyl)phenyl]carbamothioyl}hexopyranosylamine	23.6033	0.00502513	1	1	1	1	0.491651	-411.296	C24H30N2O11S	[M + K]+	ARPVHNFYZHWCNQ	InChI=1S/C24H30N2O11S/c1-6-32-23(31)16-7-9-17(10-8-16)25-24(38)26-22-21(36-15(5)30)20(35-14(4)29)19(34-13(3)28)18(37-22)11-33-12(2)27/h7-10,18-22H,6,11H2,1-5H3,(H2,25,26,38)	CCOC(=O)C1=CC=C(C=C1)NC(=S)NC2C(C(C(C(O2)COC(=O)C)OC(=O)C)OC(=O)C)OC(=O)C	1.4	593.12	565.304	3929707;92983325;92983326;92983327;92983328;98441560;129449201;129449202;129449203	PubChem:(3929707 92983325 92983326 92983327 92983328 98441560 129449201 129449202 129449203);COCONUT:(CNP0015453)	2097154
71	1-eicosadienoyl-2-palmitoyl-sn-glycero-3-phosphocholine	5996.67	1	1	1	1	1	0.265097	-4.31944	C44H84NO8P	[M + Na]+	JCABAGPMEUGRDK	InChI=1S/C44H84NO8P/c1-6-8-10-12-14-16-18-20-21-22-23-25-26-28-30-32-34-36-43(46)50-40-42(41-52-54(48,49)51-39-38-45(3,4)5)53-44(47)37-35-33-31-29-27-24-19-17-15-13-11-9-7-2/h14,16,20-21,42H,6-13,15,17-19,22-41H2,1-5H3/p+1	CCCCCCCCCCCCCCCC(=O)OC(COC(=O)CCCCCCCCCC=CCC=CCCCCC)COP(=O)(O)OCC[N+](C)(C)C	14.1	808.576	1519.89	52923161;52923162;134740335;134740336	COCONUT:(CNP0084573);HMDB:(8331);PubChem:(52923161 52923162 134740335 134740336);CHEBI:(89077);PubChem class - bio and metabolites;YMDB:(2069);Lipid:(PC(18:1_18:1))	4313907242
72	H2folate	20.2983	0.227136	1	1	1	4	0.472544	-289.517	C19H21N7O6	[M + Na]+	OZRNSSUDZOLUSN	InChI=1S/C19H21N7O6/c20-19-25-15-14(17(30)26-19)23-11(8-22-15)7-21-10-3-1-9(2-4-10)16(29)24-12(18(31)32)5-6-13(27)28/h1-4,12,21H,5-8H2,(H,24,29)(H,27,28)(H,31,32)(H4,20,22,25,26,30)	C1C(=NC2=C(N1)N=C(NC2=O)N)CNC3=CC=C(C=C3)C(=O)NC(CCC(=O)O)C(=O)O	-0.9	466.146	56.847	135705226;135729065;135737479;135398603;135398604;135402025;136400727	HMDB:(1056);ZINC bio:(ZINC04228265 ZINC04517559);additional;MeSH:(135398603 135398604 135402025 136400727);Plantcyc:(DIHYDROFOLATE);PubMed;NORMAN:(NS00014827);COCONUT:(CNP0083357 CNP0251838);KNApSAcK:(7248);Natural Products:(UNPD33429);PubChem:(135705226 135729065 135737479 135398603 135398604 135402025 136400727);CHEBI:(57451 15633);PubChem class - bio and metabolites;KEGG:(C00415);PubChem class…	87026046
72	1-linoleoyl-2-palmitoyl-sn-glycero-3-phosphoethanolamine	16.804	1	1	1	1	1	0.143197	-6.15841	C39H74NO8P	[M + Na]+	XEPGAKWBGZDKCZ	InChI=1S/C39H74NO8P/c1-3-5-7-9-11-13-15-17-18-20-21-23-25-27-29-31-38(41)45-35-37(36-47-49(43,44)46-34-33-40)48-39(42)32-30-28-26-24-22-19-16-14-12-10-8-6-4-2/h11,13,17-18,37H,3-10,12,14-16,19-36,40H2,1-2H3,(H,43,44)	CCCCCCCCCCCCCCCC(=O)OC(COC(=O)CCCCCCCC=CCC=CCCCCC)COP(=O)(O)OCCN	9.7	738.507	1465.74	52924895;101750693;134778210	COCONUT:(CNP0345082);HMDB:(9088);PubChem:(52924895 101750693 134778210);SuperNatural:(SN00218901);PubChem class - bio and metabolites;Lipid:(PE 34:2)	4314890250
73	N-methyl-N''-[4-[[2-(2-methylpropylamino)-2-oxoacetyl]amino]phenyl]sulfonyloxamide	30.1166	0.000502513	1	3	1	1	0.108867	-336.457	C15H20N4O6S	[M + H]+	ZBMGFPKWFHBSAK	InChI=1S/C15H20N4O6S/c1-9(2)8-17-13(21)14(22)18-10-4-6-11(7-5-10)26(24,25)19-15(23)12(20)16-3/h4-7,9H,8H2,1-3H3,(H,16,20)(H,17,21)(H,18,22)(H,19,23)	CC(C)CNC(=O)C(=O)NC1=CC=C(C=C1)S(=O)(=O)NC(=O)C(=O)NC	0.6	385.119	56.079	3067517	PubChem:(3067517);PubChem class - safety and toxic	67108866
73	NCIStruc1_001025	10.9579	0.021608	1	3	1	3	0.0534064	-416.878	C30H45NO3	[M - H2O + Na]+	JVEDHWWWBFCUKI	InChI=1S/C30H45NO3/c1-19(31-17-20-15-23(33-4)6-10-28(20)34-18-31)25-8-9-26-24-7-5-21-16-22(32)11-13-29(21,2)27(24)12-14-30(25,26)3/h6,10,15,19,21-22,24-27,32H,5,7-9,11-14,16-18H2,1-4H3	CC(C1CCC2C1(CCC3C2CCC4C3(CCC(C4)O)C)C)N5CC6=C(C=CC(=C6)OC)OC5	7.2	472.319	805.813	246334;493992;3246235;6713684;22209908;53298688;99566624;99566625;99566626;134509864	MeSH:(246334 3246235);PubChem:(246334 493992 3246235 6713684 22209908 53298688 99566624 99566625 99566626 134509864);PubMed	70
73	1-O-(1Z-Tetradecenyl)-2-(9Z-octadecenoyl)-sn-glycerol	3.60162	0.0145729	1	5	1	6	0.323095	-130.804	C35H66O4	[M + Na]+	JIVLVDABBQIAOL	InChI=1S/C35H66O4/c1-3-5-7-9-11-13-15-17-18-19-20-22-24-26-28-30-35(37)39-34(32-36)33-38-31-29-27-25-23-21-16-14-12-10-8-6-4-2/h17-18,29,31,34,36H,3-16,19-28,30,32-33H2,1-2H3	CCCCCCCCCCCCC=COCC(CO)OC(=O)CCCCCCCC=CCCCCCCCC	13.7	573.489	1560.54	5282285	COCONUT:(CNP0037476);KEGG:(C13864);PubChem:(5282285);SuperNatural:(SN00214244);CHEBI:(34111)	3146018
73	1-(1-(4-benzylpiperazin-1-yl)-1-(thiophen-2-yl)propan-2-yl)-3-cyclohexylurea	22.7913	0.123618	1	2	2	10	0.144201	-510.606	C25H36N4OS	[M + H]+	ZVJFLTLRDFVZJN	InChI=1S/C25H36N4OS/c1-20(26-25(30)27-22-11-6-3-7-12-22)24(23-13-8-18-31-23)29-16-14-28(15-17-29)19-21-9-4-2-5-10-21/h2,4-5,8-10,13,18,20,22,24H,3,6-7,11-12,14-17,19H2,1H3,(H2,26,27,30)	CC(C(C1=CC=CS1)N2CCN(CC2)CC3=CC=CC=C3)NC(=O)NC4CCCCC4	4.2	441.268	1419.02	9550850;30632561;30632570;30632578;30632586	PubChem:(9550850 30632561 30632570 30632578 30632586);PubMed;CHEBI:(112837)	98
73	(2S)-2-amino-3-[(4R)-2,2-dimethyl-1,3-dioxolan-4-yl]-3-hydroxypropanoic acid	16.3112	0.019598	1	3	1	3	0.195443	-177.004	C8H15NO5	[M + H]+	FZWNVKKQWFOKFP	InChI=1S/C8H15NO5/c1-8(2)13-3-4(14-8)6(10)5(9)7(11)12/h4-6,10H,3,9H2,1-2H3,(H,11,12)	CC1(OCC(O1)C(C(C(=O)O)N)O)C	-3.7	206.101	313.183	11424272;72956403;100915156;101940508;130823305;130896770;129661616;129661651;135070739;135080711;135080712	PubChem:(11424272 72956403 100915156 101940508 130823305 130896770 129661616 129661651 135070739 135080711 135080712);Natural Products:(UNPD116352)	32770
74	Anandamide (20:5, n-3)	10.6848	0.0155779	1	2	1	2	0.308493	-182.777	C22H35NO2	[M + Na]+	OVKKNJPJQKTXIT	InChI=1S/C22H35NO2/c1-2-3-4-5-6-7-8-9-10-11-12-13-14-15-16-17-18-19-22(25)23-20-21-24/h3-4,6-7,9-10,12-13,15-16,24H,2,5,8,11,14,17-21H2,1H3,(H,23,25)	CCC=CCC=CCC=CCC=CCC=CCCCC(=O)NCCO	4.7	368.255	506.845	5283450;13604139;44373478;54171584;101438819	COCONUT:(CNP0001524);HMDB:(13649);PubChem:(5283450 13604139 44373478 54171584 101438819);CHEBI:(71467);additional;PubChem class - bio and metabolites;Training Set;PubMed	19415146
74	(2,4-cis and trans)-Gigantecinone	7.3617	0.411558	1	2	2	5	0.087349	-303.41	C37H66O8	[M + Na]+	SIKLPUJCNJTZFZ	InChI=1S/C37H66O8/c1-3-4-5-6-7-8-9-10-11-15-18-31(39)35-23-24-36(45-35)33(41)21-20-32(40)34-22-19-29(43-34)16-13-12-14-17-30-26-28(25-27(2)38)37(42)44-30/h28-36,39-41H,3-26H2,1-2H3	CCCCCCCCCCCCC(C1CCC(O1)C(CCC(C2CCC(O2)CCCCCC3CC(C(=O)O3)CC(=O)C)O)O)O	7.8	661.467	1459.9	177400;177401;10627889;10009303;21672115;21672116;102426451;102426452	COCONUT:(CNP0332399);PubChem:(177400 177401 10627889 10009303 21672115 21672116 102426451 102426452);PubMed	2097218
75	folinate	18.4037	0.0467337	1	1	1	5	0.68434	-15.4509	C20H23N7O7	[M + H]+	VVIAGPKUTFNRDU	InChI=1S/C20H23N7O7/c21-20-25-16-15(18(32)26-20)27(9-28)12(8-23-16)7-22-11-3-1-10(2-4-11)17(31)24-13(19(33)34)5-6-14(29)30/h1-4,9,12-13,22H,5-8H2,(H,24,31)(H,29,30)(H,33,34)(H4,21,23,25,26,32)	C1C(N(C2=C(N1)N=C(NC2=O)N)C=O)CNC3=CC=C(C=C3)C(=O)NC(CCC(=O)O)C(=O)O	-1.2	474.175	359.979	135665655;135756376;135761164;135764579;135823198;137005850;136123990;135871200;136242414;137145988;136797798;135398558;135398559;135402009;135403648;135410702;135445225;136882212;135481887;135484651	HMDB:(1562 2140 62757);SuperNatural:(SN00360514);ZINC bio:(ZINC09212428 ZINC18202555 ZINC18456279 ZINC18456284 ZINC18456286);additional;HSDB:(58-05-9);MeSH:(135398558 135398559 135402009 135403648 135484651 135761164);Plantcyc:(5-FORMYL-THF);PubMed;NORMAN:(NS00003306);COCONUT:(CNP0094337 CNP0146056 CNP0218498);Natural Products:(UNPD96880 UNPD84575);PubChem:(135665655 135756376 135761164 135764579…	121629550
75	Ethyl glucoside	6.96479	0.403518	1	1	1	1	0.237972	-51.5115	C8H16O6	[M + Na]+	WYUFTYLVLQZQNH	InChI=1S/C8H16O6/c1-2-13-8-7(12)6(11)5(10)4(3-9)14-8/h4-12H,2-3H2,1H3	CCOC1C(C(C(C(O1)CO)O)O)O	-1.56191	231.084	118.634	121667;428040;5317246;9815668;9859136;10899810;14313004;14313005;11127487;18648931;22804138;44207096;50930791;54456844;54456846;60122947;60122951;59059868;58958924;67410953;67410978;67411725;67413033;67413139;67413707;67414353;68342374;71022303;91184277;91380274;91398481;91694274;101527245;101527246;118546382;121289047;121297517;121419897;126603539;126969921;130468228;133645885;135070547;135130483	NORMAN:(NS00050281);COCONUT:(CNP0261575);HMDB:(29968);KNApSAcK:(39174);Natural Products:(UNPD72756 UNPD97962 UNPD53733 UNPD91234 UNPD137630 UNPD177876);PubChem:(121667 428040 5317246 9815668 9859136 10899810 14313004 14313005 11127487 18648931 22804138 44207096 50930791 54456844 54456846 60122947 60122951 59059868 58958924 67410953 67410978 67411725 67413033 67413139 67413707 67414353 68342374 71…	20226142
75	(3S,6S)-3-Benzyl-1,4-diazabicyclo[4.3.0]nonane	17.7446	0.038191	1	2	1	2	0.312638	-101.479	C14H20N2	[M + Na]+	FMZYVYGAYTZOHQ	InChI=1S/C14H20N2/c1-2-5-12(6-3-1)9-13-11-16-8-4-7-14(16)10-15-13/h1-3,5-6,13-15H,4,7-11H2	C1CC2CNC(CN2C1)CC3=CC=CC=C3	2.2	239.15	368.614	17998955;24903587;45158891;44118798;51900828;53395460	PubChem:(17998955 24903587 45158891 44118798 51900828 53395460);PubChem class - safety and toxic	67108866
75	(2S,3R)-2-(2-aminoanilino)-3-hydroxybutanedioic acid	14.3537	0.352764	1	2	1	5	0.130067	-239.95	C10H12N2O5	[M + Na]+	OQWVUTOBHZSTIG	InChI=1S/C10H12N2O5/c11-5-3-1-2-4-6(5)12-7(9(14)15)8(13)10(16)17/h1-4,7-8,12-13H,11H2,(H,14,15)(H,16,17)	C1=CC=C(C(=C1)N)NC(C(C(=O)O)O)C(=O)O	0.4	263.062	59.158	6857736;57583756;68943158;102514994	PubChem:(6857736 57583756 68943158 102514994);PubMed;Biocyc:(CPD-18537)	2114
76	Chalcone, 7	26.0559	1	1	1	1	1	0.133662	-64.056	C16H14O3	[M + H]+	UKFWQYIIRNXCEQ	InChI=1S/C16H14O3/c1-19-13-6-4-5-12(11-13)9-10-16(18)14-7-2-3-8-15(14)17/h2-11,17H,1H3	COC1=CC=CC(=C1)C=CC(=O)C2=CC=CC=C2O	3.9	255.102	573.224	248019;5840229;54601392	COCONUT:(CNP0044915);PubChem:(248019 5840229 54601392);SuperNatural:(SN00009622);ZINC bio:(ZINC04252601);additional;Training Set;PubMed	3694658
76	4-[(4-morpholin-4-yl-6-propyl-1,3,5-triazin-2-yl)amino]butan-1-ol	35.2505	0.998995	1	1	1	1	0.0615073	-237.014	C14H25N5O2	[M + H]+	DJKOECUVPZVSPS	InChI=1S/C14H25N5O2/c1-2-5-12-16-13(15-6-3-4-9-20)18-14(17-12)19-7-10-21-11-8-19/h20H,2-11H2,1H3,(H,15,16,17,18)	CCCC1=NC(=NC(=N1)N2CCOCC2)NCCCCO	1.6	296.208	411.186	3080119	PubChem:(3080119);PubChem class - safety and toxic	67108866
76	2-[[2-[[6-amino-2-[[2-amino-5-(diaminomethylideneamino)pentanoyl]amino]hexanoyl]amino]-4-methylpentanoyl]amino]butanedioic acid	11.8763	0.18794	1	2	1	9	0.132892	-417.703	C22H42N8O7	[M + H]+	RLOFHKAOCXAFFR	InChI=1S/C22H42N8O7/c1-12(2)10-15(20(35)30-16(21(36)37)11-17(31)32)29-19(34)14(7-3-4-8-23)28-18(33)13(24)6-5-9-27-22(25)26/h12-16H,3-11,23-24H2,1-2H3,(H,28,33)(H,29,34)(H,30,35)(H,31,32)(H,36,37)(H4,25,26,27)	CC(C)CC(C(=O)NC(CC(=O)O)C(=O)O)NC(=O)C(CCCCN)NC(=O)C(CCCN=C(N)N)N	-7	531.326	1278.1	18245089;71296069	PubChem:(18245089 71296069);PubChem class - bio and metabolites	16777218
76	1-vaccenoyl-2-oleoyl-sn-glycero-3-phosphocholine	6.09837	1	1	1	1	1	0.252353	-5.76215	C44H84NO8P	[M + H]+	FOECFSINPHCSNE	InChI=1S/C44H84NO8P/c1-6-8-10-12-14-16-18-20-22-24-26-28-30-32-34-36-43(46)50-40-42(41-52-54(48,49)51-39-38-45(3,4)5)53-44(47)37-35-33-31-29-27-25-23-21-19-17-15-13-11-9-7-2/h16,18,21,23,42H,6-15,17,19-20,22,24-41H2,1-5H3/p+1	CCCCCCCCC=CCCCCCCCC(=O)OC(COC(=O)CCCCCCCCCC=CCCCCCC)COP(=O)(O)OCC[N+](C)(C)C	13.8	786.603	1464.14	53478721;53478722;134730245;134730246	COCONUT:(CNP0300323);HMDB:(8071);PubChem:(53478721 53478722 134730245 134730246);CHEBI:(89688);PubChem class - bio and metabolites;YMDB:(1912);Lipid:(PC 36:2)	4313907242
77	cyclic-GMP	10.4553	0.0693467	1	5	1	7	0.714497	-2.12972	C10H12N5O7P	[M + H]+	ZOOGRGPOEVQQDX	InChI=1S/C10H12N5O7P/c11-10-13-7-4(8(17)14-10)12-2-15(7)9-5(16)6-3(21-9)1-20-23(18,19)22-6/h2-3,5-6,9,16H,1H2,(H,18,19)(H3,11,13,14,17)	C1C2C(C(C(O2)N3C=NC4=C3N=C(NC4=O)N)O)OP(=O)(O1)O	-3.4	346.055	81.479	135530416;135566687;135612771;136122637;136183234;136183235;136678837;136219955;136239427;136268916;136754678;136759845;137218937;137234705;135398569;135398570;135402012;135403403;135415582;137279777;137308038;136454903;136454906;136928590;139025849;136488083;136488088;136499047;138399475	HMDB:(1314);ZINC bio:(ZINC03869459 ZINC03869460 ZINC03869461 ZINC03869462 ZINC04095501 ZINC12402866);additional;MeSH:(135398569 135398570 135415582 135612771);Plantcyc:(CGMP);PubMed;NORMAN:(NS00045530);COCONUT:(CNP0155473 CNP0203095);KNApSAcK:(19673);Natural Products:(UNPD181804);PubChem:(135530416 135566687 135612771 136122637 136183234 136183235 136678837 136219955 136239427 136268916 136754678…	120580478
77	Bis(2,2,6,6,-tetramethyl-4-piperidyl) bis((3,5-bis(1,1-dimethylethyl)-4-hydroxyphenyl)methyl)malonate	6.58139	N/A	1	11	1	12	0.366937	-739.735	C51H82N2O6	[M + K]+	UPVKSNXKHZOFBC	InChI=1S/C51H82N2O6/c1-43(2,3)35-21-31(22-36(39(35)54)44(4,5)6)25-51(41(56)58-33-27-47(13,14)52-48(15,16)28-33,42(57)59-34-29-49(17,18)53-50(19,20)30-34)26-32-23-37(45(7,8)9)40(55)38(24-32)46(10,11)12/h21-24,33-34,52-55H,25-30H2,1-20H3	CC1(CC(CC(N1)(C)C)OC(=O)C(CC2=CC(=C(C(=C2)C(C)(C)C)O)C(C)(C)C)(CC3=CC(=C(C(=C3)C(C)(C)C)O)C(C)(C)C)C(=O)OC4CC(NC(C4)(C)C)(C)C)C	12.6	857.581	1465.94	6453377	PubChem:(6453377);NORMAN:(NS00033563)	262146
78	Triletide	10.2025	0.0165829	1	2	1	2	0.291006	-224.552	C27H31N5O5	[M + H]+	ZHAGGRWTJXROKV	InChI=1S/C27H31N5O5/c1-18(33)30-22(13-19-9-5-3-6-10-19)25(34)31-23(14-20-11-7-4-8-12-20)26(35)32-24(27(36)37-2)15-21-16-28-17-29-21/h3-12,16-17,22-24H,13-15H2,1-2H3,(H,28,29)(H,30,33)(H,31,34)(H,32,35)	CC(=O)NC(CC1=CC=CC=C1)C(=O)NC(CC2=CC=CC=C2)C(=O)NC(CC3=CN=CN3)C(=O)OC	2.3	506.237	442.056	68814;6917676;21114913;53461776;68124944;70683014	MeSH:(6917676 21114913 70683014);PubChem:(68814 6917676 21114913 53461776 68124944 70683014);PubMed	70
78	Phosphatidylcholine(22:1/14:1)	4.1764	1	1	1	1	1	0.209339	-5.95201	C44H84NO8P	[M + Na]+	CYQUGAJGPGKDFF	InChI=1S/C44H84NO8P/c1-6-8-10-12-14-16-18-19-20-21-22-23-24-25-27-28-30-32-34-36-43(46)50-40-42(41-52-54(48,49)51-39-38-45(3,4)5)53-44(47)37-35-33-31-29-26-17-15-13-11-9-7-2/h13,15,19-20,42H,6-12,14,16-18,21-41H2,1-5H3/p+1	CCCCCCCCC=CCCCCCCCCCCCC(=O)OCC(COP(=O)(O)OCC[N+](C)(C)C)OC(=O)CCCCCCCC=CCCCC	13.8	808.576	1521.1	53479167;53479168;134725730;134725731	COCONUT:(CNP0370576);HMDB:(8559);PubChem:(53479167 53479168 134725730 134725731);CHEBI:(88741);PubChem class - bio and metabolites;YMDB:(2157);Lipid:(PC 36:2)	4313907242
78	Glyceryl dilinoleate	2992.63	1	1	1	1	1	0.176247	-4.79443	C39H68O5	[M + Na]+	MQGBAQLIFKSMEM	InChI=1S/C39H68O5/c1-3-5-7-9-11-13-15-17-19-21-23-25-27-29-31-33-38(41)43-36-37(35-40)44-39(42)34-32-30-28-26-24-22-20-18-16-14-12-10-8-6-4-2/h11-14,17-20,37,40H,3-10,15-16,21-36H2,1-2H3	CCCCCC=CCC=CCCCCCCCC(=O)OCC(CO)OC(=O)CCCCCCCC=CCC=CCCCCC	13	639.498	1411.41	102819;6436941;6438297;9543729;9830470;14275400;14275401;44584138;54085621;54085622;71768144	HMDB:(7248);SuperNatural:(SN00329931 SN00270555);additional;MeSH:(6438297);PubMed;Lipid:(DG(18:2_18:2));NORMAN:(NS00013694);COCONUT:(CNP0171209);Natural Products:(UNPD47978 UNPD97256);PubChem:(102819 6436941 6438297 9543729 9830470 14275400 14275401 44584138 54085621 54085622 71768144);YMDB Mine;CHEBI:(77127 75854);PubChem class - bio and metabolites;Training Set	38675464302
78	1-18:3-lysoPC	5010.06	1	1	1	1	1	0.494737	-51.5477	C26H48NO7P	[M + Na]+	WKQNRCYKYCKESD	InChI=1S/C26H48NO7P/c1-5-6-7-8-9-10-11-12-13-14-15-16-17-18-19-20-26(29)32-23-25(28)24-34-35(30,31)33-22-21-27(2,3)4/h6-7,9-10,12-13,25,28H,5,8,11,14-24H2,1-4H3/p+1	CCC=CCC=CCC=CCCCCCCCC(=O)OCC(COP(=O)(O)OCC[N+](C)(C)C)O	4.4	540.307	1228.52	5313992;5313993;24779469;24779470;134776142;134776143;139292123;139292124	COCONUT:(CNP0421217);HMDB:(10388);PubChem:(5313992 5313993 24779469 24779470 134776142 134776143 139292123 139292124);YMDB Mine;CHEBI:(133456 88697);additional;Training Set;PubMed;Biocyc:(CPD-8348)	34362378346
78	(3R,4R)-4-[(S)-(3,4-dimethoxyphenyl)-hydroxymethyl]-3-[(4-hydroxy-3-methoxyphenyl)methyl]oxolan-2-one	22.2772	0.180402	1	3	1	6	0.184174	-110.572	C21H24O7	[M + Na]+	YDYHLKYAFOTIKL	InChI=1S/C21H24O7/c1-25-17-7-5-13(10-19(17)27-3)20(23)15-11-28-21(24)14(15)8-12-4-6-16(22)18(9-12)26-2/h4-7,9-10,14-15,20,22-23H,8,11H2,1-3H3	COC1=C(C=C(C=C1)C(C2COC(=O)C2CC3=CC(=C(C=C3)O)OC)O)OC	2.5	411.142	686.401	23259400;70922226;70974144;101732288	COCONUT:(CNP0119431);Natural Products:(UNPD150262);PubChem:(23259400 70922226 70974144 101732288);SuperNatural:(SN00264086);KEGG Mine	8593113090
79	Oprea1_549396	24.3888	0.829648	1	1	1	1	0.202629	-120.972	C18H14O6	[M + H]+	SDGQFJGPOCCOKS	InChI=1S/C18H14O6/c1-11(19)23-14-6-7-15-16(9-14)22-10-17(18(15)20)24-13-5-3-4-12(8-13)21-2/h3-10H,1-2H3	CC(=O)OC1=CC2=C(C=C1)C(=O)C(=CO2)OC3=CC=CC(=C3)OC	3	327.087	592.688	905634	COCONUT:(CNP0173214);PubChem class - safety and toxic;PubChem:(905634);SuperNatural:(SN00045858);ZINC bio:(ZINC00487093)	70262786
79	N-[4-(3-cyanophenyl)-6-(3,3-dimethylbutanoylamino)-1,3,5-triazin-2-yl]-3,3-dimethylbutanamide	23.7794	0.021608	1	6	1	6	0.0534115	-335.345	C22H28N6O2	[M + H]+	QJQLYZKZTHTHMC	InChI=1S/C22H28N6O2/c1-21(2,3)11-16(29)24-19-26-18(15-9-7-8-14(10-15)13-23)27-20(28-19)25-17(30)12-22(4,5)6/h7-10H,11-12H2,1-6H3,(H2,24,25,26,27,28,29,30)	CC(C)(C)CC(=O)NC1=NC(=NC(=N1)C2=CC=CC(=C2)C#N)NC(=O)CC(C)(C)C	3.7	409.236	1192.08	2747981	COCONUT:(CNP0028134);PubChem:(2747981);ZINC bio:(ZINC03843406)	2105346
79	(4R)-4-[(3R,5R,7R,8R,9S,10S,12S,13R,14S,17R)-7,12-dihydroxy-3-[2-[4-[(8S,11R,13S,14S,17S)-17-hydroxy-13-methyl-3-oxo-17-prop-1-ynyl-1,2,6,7,8,11,12,14,15,16-decahydrocyclopenta[a]phenanthren-11-yl]-N-methylanilino]ethoxy]-10,13-dimethyl-2,3,4,5,6,7,8,9,11,12,14,15,16,17-tetradecahydro-1H-cyclopenta[a]phenanthren-17-yl]pentanoic	15.873	N/A	1	11	1	11	0.429182	-920.911	C54H75NO7	[M + H]+	LEUWECPXLBIBOF	InChI=1S/C54H75NO7/c1-7-22-54(61)24-21-43-40-15-11-34-27-37(56)14-16-39(34)49(40)41(31-52(43,54)4)33-9-12-36(13-10-33)55(6)25-26-62-38-20-23-51(3)35(28-38)29-46(57)50-44-18-17-42(32(2)8-19-48(59)60)53(44,5)47(58)30-45(50)51/h9-10,12-13,27,32,35,38,40-47,50,57-58,61H,8,11,14-21,23-26,28-31H2,1-6H3,(H,59,60)	CC#CC1(CCC2C1(CC(C3=C4CCC(=O)C=C4CCC23)C5=CC=C(C=C5)N(C)CCOC6CCC7(C(C6)CC(C8C7CC(C9(C8CCC9C(C)CCC(=O)O)C)O)O)C)C)O	7.7	850.557	1582.81	9854142;10219157;11377919;16042238;24848558;58743795;66771988;68879129;71210332;89475570;91223854	MeSH:(9854142);PubChem:(9854142 10219157 11377919 16042238 24848558 58743795 66771988 68879129 71210332 89475570 91223854);PubMed	70
80	L-alpha-DPPC	9.82709	1	1	1	1	1	0.294987	-0.391767	C40H80NO8P	[M + H]+	KILNVBDSWZSGLL	InChI=1S/C40H80NO8P/c1-6-8-10-12-14-16-18-20-22-24-26-28-30-32-39(42)46-36-38(37-48-50(44,45)47-35-34-41(3,4)5)49-40(43)33-31-29-27-25-23-21-19-17-15-13-11-9-7-2/h38H,6-37H2,1-5H3/p+1	CCCCCCCCCCCCCCCC(=O)OCC(COP(=O)(O)OCC[N+](C)(C)C)OC(=O)CCCCCCCCCCCCCCC	13.5	734.572	1569.9	6138;6139;160339;452110;3032281;3032282;10930641;10930642;46891703;46891704;46891705;46891706;46891707;46891708;46931122;53996439;87834159;102601414;102601415;102601505;102602020;102602021;112758448;112758449;136212630;136212631;136212632;136212633;136212653;136212654;137957859;137957860	HMDB:(564);SuperNatural:(SN00281752);additional;MeSH:(6138 6139 160339 452110 3032282);Plantcyc:(1-2-DIPALMITOYLPHOSPHATIDYLCHOLINE);PubMed;Lipid:(PC 32:0);NORMAN:(NS00004612 NS00015032);COCONUT:(CNP0158931);Natural Products:(UNPD35303);PubChem:(6138 6139 160339 452110 3032281 3032282 10930641 10930642 46891703 46891704 46891705 46891706 46891707 46891708 46931122 53996439 87834159 102601414 1026…	4416587886
80	Decrotox	11.3278	0.0291457	1	7	1	6	0.339747	-166.827	C14H19O6P	[M + K]+	XXXSILNSXNPGKG	InChI=1S/C14H19O6P/c1-11(20-21(16,17-3)18-4)10-14(15)19-12(2)13-8-6-5-7-9-13/h5-10,12H,1-4H3	CC(C1=CC=CC=C1)OC(=O)C=C(C)OP(=O)(OC)OC	2.79649	353.055	500.801	24376;5371578;10946948;76970214;76970215;124301735;124301736	ZINC bio:(ZINC02036835 ZINC02036837);additional;HSDB:(7700-17-6);MeSH:(5371578);PubMed;NORMAN:(NS00003447);PubChem:(24376 5371578 10946948 76970214 76970215 124301735 124301736);CHEBI:(82110);PubChem class - bio and metabolites;KEGG:(C18971);PubChem class - safety and toxic;Training Set;PubChem class - drug	118252390
80	2-dodecyl-1-methylquinolin-4-one	36.1253	0.0256281	1	2	1	2	0.236521	-189.706	C22H33NO	[M + H]+	URTNWZJTIJSNON	InChI=1S/C22H33NO/c1-3-4-5-6-7-8-9-10-11-12-15-19-18-22(24)20-16-13-14-17-21(20)23(19)2/h13-14,16-18H,3-12,15H2,1-2H3	CCCCCCCCCCCCC1=CC(=O)C2=CC=CC=C2N1C	7.7	328.26	528.944	5319601	COCONUT:(CNP0279506);Natural Products:(UNPD149882);PubChem:(5319601);SuperNatural:(SN00167464);PubMed	3178562
80	(5Z,7E)-(1S,2R,3R)-2-methyl-9,10-seco-5,7,10(19)-cholestatriene-1,3,25-triol	47.7926	1	1	1	1	1	0.0988256	-137.704	C28H46O3	[M + H]+	PSWKLSOBPNHZSY	InChI=1S/C28H46O3/c1-18(9-7-15-27(4,5)31)23-13-14-24-21(10-8-16-28(23,24)6)11-12-22-17-25(29)20(3)26(30)19(22)2/h11-12,18,20,23-26,29-31H,2,7-10,13-17H2,1,3-6H3	CC1C(CC(=CC=C2CCCC3(C2CCC3C(C)CCCC(C)(C)O)C)C(=C)C1O)O	5.5	431.353	1533.58	5283776;5283777;5283778;5283779;5283780;5283781;5283782;5283783;5283784;5283785;5283786;5283787;5283788;5283789;5283790;5283797;10502776;10502777;10502778;10526651;10550605;10622548;10670310;10670311;10693952;10693953;10717541;9802789;9802790;12015857;12015852;12015858;12015859;12015860;12020389;12020390;10788782;10812563;10836410;9867381;9932450;11796897;11796898;10387997;22260053;56629316;57506…	PubChem:(5283776 5283777 5283778 5283779 5283780 5283781 5283782 5283783 5283784 5283785 5283786 5283787 5283788 5283789 5283790 5283797 10502776 10502777 10502778 10526651 10550605 10622548 10670310 10670311 10693952 10693953 10717541 9802789 9802790 12015857 12015852 12015858 12015859 12015860 12020389 12020390 10788782 10812563 10836410 9867381 9932450 11796897 11796898 10387997 22260053 56629…	16777282
81	p-Nitrophenyl 5-oxo-L-prolinate	13.4871	0.924121	1	1	1	2	0.108714	-305.501	C11H10N2O5	[M + H]+	LULJKDDAVJXNFS	InChI=1S/C11H10N2O5/c14-10-6-5-9(12-10)11(15)18-8-3-1-7(2-4-8)13(16)17/h1-4,9H,5-6H2,(H,12,14)	C1CC(=O)NC1C(=O)OC2=CC=C(C=C2)[N+](=O)[O-]	0.9	251.068	373.72	6452328;71438029	PubChem:(6452328 71438029);NORMAN:(NS00032191)	262146
81	L-alpha-glutamyl-L-valyl-L-valine	19.731	0.480905	1	1	1	6	0.135201	-215.728	C15H27N3O6	[M + K]+	SOYWRINXUSUWEQ	InChI=1S/C15H27N3O6/c1-7(2)11(14(22)18-12(8(3)4)15(23)24)17-13(21)9(16)5-6-10(19)20/h7-9,11-12H,5-6,16H2,1-4H3,(H,17,21)(H,18,22)(H,19,20)(H,23,24)	CC(C)C(C(=O)NC(C(C)C)C(=O)O)NC(=O)C(CCC(=O)O)N	-0.48933	384.153	912.567	18220498;71464666	PubChem:(18220498 71464666);CHEBI:(73502)	34
81	Ethyl (R)-{10-[(Hept-6-Yn-1-Ylcarbamoyl)oxy]decyl}phosphonofluoridate	17.5999	0.948241	1	1	1	2	0.132202	-229.239	C20H40NO5P	[M + H]+	JSJBZZOGINIFMO	InChI=1S/C20H40NO5P/c1-3-5-6-11-14-17-21-20(22)25-18-15-12-9-7-8-10-13-16-19-27(23,24)26-4-2/h3H,1,4-19H2,2H3,(H,21,22)(H,23,24)	CCOP(=O)(CCCCCCCCCCOC(=O)NCCCCCC=C)O	5	406.268	1277.73	71299344	PubChem:(71299344);PubChem class - bio and metabolites	16777218
81	2H-1-Benzopyran-2-one, 6-(b-D-glucopyranosyloxy)-7-methoxy-	19.1492	0.980402	1	1	1	2	0.221435	-123.267	C16H18O9	[M + H]+	WBAVLTNIRYDCPM	InChI=1S/C16H18O9/c1-22-9-5-8-7(2-3-12(18)23-8)4-10(9)24-16-15(21)14(20)13(19)11(6-17)25-16/h2-5,11,13-17,19-21H,6H2,1H3	COC1=C(C=C2C=CC(=O)OC2=C1)OC3C(C(C(C(O3)CO)O)O)O	-0.208475	355.103	487.728	3084335;71358772;78062648	COCONUT:(CNP0141957);Natural Products:(UNPD56301 UNPD189684);PubChem:(3084335 71358772 78062648);SuperNatural:(SN00389148 SN00028529);CHEBI:(139433);ZINC bio:(ZINC31156113);additional;Training Set;PubMed;Biocyc:(CPD-21596);KEGG Mine	8593664098
81	(4S)-4-[[(2S)-2-amino-3-(4-nitrophenyl)propanoyl]amino]-5-[[(2S)-1-[[(2S)-1-amino-1-oxopropan-2-yl]amino]-1-oxopropan-2-yl]amino]-5-oxopentanoic acid	11.9856	0.019598	1	2	1	2	0.20293	-526.919	C20H28N6O8	[M + H]+	FJPRTTNFHCLJIM	InChI=1S/C20H28N6O8/c1-10(17(22)29)23-18(30)11(2)24-20(32)15(7-8-16(27)28)25-19(31)14(21)9-12-3-5-13(6-4-12)26(33)34/h3-6,10-11,14-15H,7-9,21H2,1-2H3,(H2,22,29)(H,23,30)(H,24,32)(H,25,31)(H,27,28)	CC(C(=O)N)NC(=O)C(C)NC(=O)C(CCC(=O)O)NC(=O)C(CC1=CC=C(C=C1)[N+](=O)[O-])N	-3.5	481.206	362.788	5496931	PubChem:(5496931);PubChem class - bio and metabolites	16777218
82	Linoleanilide	3.26243	0.0130653	1	4	1	2	0.0519217	-225.194	C24H37NO	[M + H]+	HFRLHSQAZLWVEE	InChI=1S/C24H37NO/c1-2-3-4-5-6-7-8-9-10-11-12-13-14-15-19-22-24(26)25-23-20-17-16-18-21-23/h6-7,9-10,16-18,20-21H,2-5,8,11-15,19,22H2,1H3,(H,25,26)	CCCCCC=CCC=CCCCCCCCC(=O)NC1=CC=CC=C1	7.85761	356.292	597.863	105094;6381235;6437086;10667204;54599150	MeSH:(6437086);PubChem:(105094 6381235 6437086 10667204 54599150);PubMed;CHEBI:(53722)	102
83	4-acetamido-N-[(E)-1-(4-dimethylaminophenyl)-3-morpholin-4-yl-3-oxoprop-1-en-2-yl]benzamide	11.5737	0.0100503	1	8	1	5	0.231016	-271.244	C24H28N4O4	[M + H]+	SMSOUILAYCVAAH	InChI=1S/C24H28N4O4/c1-17(29)25-20-8-6-19(7-9-20)23(30)26-22(24(31)28-12-14-32-15-13-28)16-18-4-10-21(11-5-18)27(2)3/h4-11,16H,12-15H2,1-3H3,(H,25,29)(H,26,30)	CC(=O)NC1=CC=C(C=C1)C(=O)NC(=CC2=CC=C(C=C2)N(C)C)C(=O)N3CCOCC3	1.8	437.223	1289.77	6434421	PubChem:(6434421);PubChem class - safety and toxic	67108866
83	(3R,4S,5S,6R,7R,9R,11S,12R,13S,14R)-6-[(2S,3R,4S,6R)-4-(dimethylamino)-3-hydroxy-6-methyloxan-2-yl]oxy-14-ethyl-7,12,13-trihydroxy-4-[(2R,4R,5S,6S)-5-hydroxy-4-methoxy-4,6-dimethyloxan-2-yl]oxy-10-(2-methoxyethoxymethoxyamino)-3,5,7,9,11,13-hexamethyl-oxacyclotetradecan-2-one	35.1068	N/A	1	7	1	9	N/A	-445.894	C41H78N2O15	[M + CH2O2 + H]+	UVJCYAQLDLVTLD	InChI=1S/C41H78N2O15/c1-15-29-41(10,49)34(45)24(4)31(42-53-21-52-17-16-50-13)22(2)19-39(8,48)36(58-38-32(44)28(43(11)12)18-23(3)54-38)25(5)33(26(6)37(47)56-29)57-30-20-40(9,51-14)35(46)27(7)55-30/h22-36,38,42,44-46,48-49H,15-21H2,1-14H3	CCC1C(C(C(C(C(CC(C(C(C(C(C(=O)O1)C)OC2CC(C(C(O2)C)O)(C)OC)C)OC3C(C(CC(O3)C)N(C)C)O)(C)O)C)NOCOCCOC)C)O)(C)O	2.74977	885.555	1410.58	446599	PubChem:(446599);KEGG Mine;PubChem class - bio and metabolites	8606711810
84	C16-PAF acether	4995.56	1	1	1	1	1	0.390135	-17.3979	C26H54NO7P	[M + Na]+	HVAUUPRFYPCOCA	InChI=1S/C26H54NO7P/c1-6-7-8-9-10-11-12-13-14-15-16-17-18-19-21-31-23-26(34-25(2)28)24-33-35(29,30)32-22-20-27(3,4)5/h26H,6-24H2,1-5H3/p+1	CCCCCCCCCCCCCCCCOCC(COP(=O)(O)OCC[N+](C)(C)C)OC(=O)C	6.6	546.355	1381.04	2499;2500;108156;108157;5313888;10506327;10506328;10625909;10625910;13871343;10436782;10436783;71684506;71684507;100961790	COCONUT:(CNP0288397 CNP0351742);HMDB:(62195);PubChem:(2499 2500 108156 108157 5313888 10506327 10506328 10625909 10625910 13871343 10436782 10436783 71684506 71684507 100961790);CHEBI:(44811);ZINC bio:(ZINC14880284);additional;PubChem class - bio and metabolites;MeSH:(108156);Training Set;PubMed;Lipid:(PC(18:0))	4314390638
84	(2-indol-3-ylethyl)(4-pyridylmethyl)amine	10.6096	0.996985	1	1	1	1	0.608494	-96.1147	C16H17N3	[M + H]+	RHFWDNPLXMRBPV	InChI=1S/C16H17N3/c1-2-4-16-15(3-1)14(12-19-16)7-10-18-11-13-5-8-17-9-6-13/h1-6,8-9,12,18-19H,7,10-11H2	C1=CC=C2C(=C1)C(=CN2)CCNCC3=CC=NC=C3	2.66493	252.15	846.239	3412670;7069932	COCONUT:(CNP0313904);PubChem:(3412670 7069932);ZINC bio:(ZINC19797601)	2105346
84	(2,5-dihydroxy-3,6-dimethyl-2,5-dioxo-6-phosphono-1,4,2	51.7779	0.0110553	1	3	1	3	N/A	-165.342	C4H12O12P4	[M + K]+	HAHPKRLEQYOYCU	InChI=1S/C4H12O12P4/c1-3(17(5,6)7)15-20(13,14)4(2,18(8,9)10)16-19(3,11)12/h1-2H3,(H,11,12)(H,13,14)(H2,5,6,7)(H2,8,9,10)	CC1(OP(=O)(C(OP1(=O)O)(C)P(=O)(O)O)O)P(=O)(O)O	-3.1	414.89	192.943	122606;102058821	PubChem:(122606 102058821);NORMAN:(NS00059303)	262146
85	Tocainide cbg	10.4675	0.0281407	1	3	1	5	0.228119	-453.751	C18H24N2O9	[M + Na]+	CTSRGSCMTKRHQL	InChI=1S/C18H24N2O9/c1-7-5-4-6-8(2)10(7)20-15(24)9(3)19-18(27)29-17-13(23)11(21)12(22)14(28-17)16(25)26/h4-6,9,11-14,17,21-23H,1-3H3,(H,19,27)(H,20,24)(H,25,26)	CC1=C(C(=CC=C1)C)NC(=O)C(C)NC(=O)OC2C(C(C(C(O2)C(=O)O)O)O)O	0.1	435.136	54.102	155770	MeSH:(155770);PubChem:(155770);PubMed	70
85	Lexamine 22	17.1047	0.998995	1	1	1	1	0.127724	-131.103	C24H50N2O	[M + H]+	KKBOOQDFOWZSDC	InChI=1S/C24H50N2O/c1-4-7-8-9-10-11-12-13-14-15-16-17-18-19-20-21-24(27)25-22-23-26(5-2)6-3/h4-23H2,1-3H3,(H,25,27)	CCCCCCCCCCCCCCCCCC(=O)NCCN(CC)CC	8.7	383.4	1476.2	24091	NORMAN:(NS00014108);MeSH:(24091);PubChem class - safety and toxic;PubChem:(24091);PubMed	67371078
85	Benzenepropanoic acid, 4,4''-oxybis-	24.0409	0.619095	1	1	2	2	0.188809	-86.1979	C18H18O5	[M - H2O + H]+	UKCHMOVWJBXLBX	InChI=1S/C18H18O5/c19-17(20)11-5-13-1-7-15(8-2-13)23-16-9-3-14(4-10-16)6-12-18(21)22/h1-4,7-10H,5-6,11-12H2,(H,19,20)(H,21,22)	C1=CC(=CC=C1CCC(=O)O)OC2=CC=C(C=C2)CCC(=O)O	3	297.113	684.289	11645332	COCONUT:(CNP0231368);Natural Products:(UNPD153682);PubChem:(11645332);SuperNatural:(SN00254743);MeSH:(11645332);PubMed	3178566
85	(3-dodecoxy-2-hydroxypropyl)-bis(2-hydroxyethyl)-methylazanium	25.5576	1	1	1	1	1	0.184135	-95.351	C20H43NO4	[M + H]+	FWMJRRJGTPWUBQ	InChI=1S/C20H44NO4/c1-3-4-5-6-7-8-9-10-11-12-17-25-19-20(24)18-21(2,13-15-22)14-16-23/h20,22-24H,3-19H2,1-2H3/q+1	CCCCCCCCCCCCOCC(C[N+](C)(CCO)CCO)O	3.7	362.327	956.242	87723;99116715;99116716	PubChem:(87723 99116715 99116716);NORMAN:(NS00043640)	262146
86	Adenocor	17.8119	0.78794	1	1	1	3	0.635982	-1.06725	C10H13N5O4	[M + H]+	OIRDTQYFTABQOQ	InChI=1S/C10H13N5O4/c11-8-5-9(13-2-12-8)15(3-14-5)10-7(18)6(17)4(1-16)19-10/h2-4,6-7,10,16-18H,1H2,(H2,11,12,13)	C1=NC(=C2C(=N1)N(C=N2)C3C(C(C(O3)CO)O)O)N	-1.84417	268.105	113.822	191;21704;60961;96368;102198;638036;644174;160739;171798;447270;447916;448374;448378;450776;453548;466397;5702004;7000182;7040251;7048607;5232242;6420052;6552084;6560357;10539954;10611929;6713976;10754484;10778501;12358319;12358320;12358321;12358322;12358325;12358335;10890867;10923602;10924111;10945502;10978491;11032861;11097670;11129405;11807674;10492175;21580289;21603567;22816614;22864552;23279…	HMDB:(50 14340);SuperNatural:(SN00001939 SN00275756 SN00383379 SN00155863 SN00002819 SN00369880);ZINC bio:(ZINC00970363 ZINC02047403 ZINC02169830 ZINC03201876 ZINC03201878 ZINC03830178 ZINC03830179 ZINC03978047 ZINC03978049 ZINC04048240 ZINC08580514);additional;HSDB:(5536-17-4 58-61-7);MeSH:(21704 60961 96368 102198 160739 447916);Plantcyc:(ADENOSINE);PubMed;NORMAN:(NS00010570);COCONUT:(CNP000940…	121629566
86	9H-Xanthen-9-one, 1,3,6-trihydroxy-8-methoxy-	12.5127	0.493467	1	2	1	2	0.130397	-142.41	C14H10O6	[M + H]+	FTDPMUIYQFTFJU	InChI=1S/C14H10O6/c1-19-9-3-7(16)5-11-13(9)14(18)12-8(17)2-6(15)4-10(12)20-11/h2-5,15-17H,1H3	COC1=CC(=CC2=C1C(=O)C3=C(C=C(C=C3O2)O)O)O	2.4	275.053	589.253	71375282	COCONUT:(CNP0254902);Natural Products:(UNPD195429);PubChem:(71375282);SuperNatural:(SN00319331)	3178498
86	4-Sec-butyl-2,6-dinitrophenol	11.9802	0.378894	1	1	1	5	0.124164	-263.189	C10H12N2O5	[M + Na]+	WJRXGXYMRWUFQF	InChI=1S/C10H12N2O5/c1-3-6(2)7-4-8(11(14)15)10(13)9(5-7)12(16)17/h4-6,13H,3H2,1-2H3	CCC(C)C1=CC(=C(C(=C1)[N+](=O)[O-])O)[N+](=O)[O-]	3.4	263.062	60.424	521019;92173535;92173536	PubChem:(521019 92173535 92173536);PubChem class - safety and toxic	67108866
86	1-vaccenoyl-2-linoleoyl-sn-glycero-3-phosphoethanolamine	5011.08	1	1	1	1	1	0.152079	-6.67821	C41H76NO8P	[M + H]+	SUGLKZVXTGKYMP	InChI=1S/C41H76NO8P/c1-3-5-7-9-11-13-15-17-19-21-23-25-27-29-31-33-40(43)47-37-39(38-49-51(45,46)48-36-35-42)50-41(44)34-32-30-28-26-24-22-20-18-16-14-12-10-8-6-4-2/h12-15,18,20,39H,3-11,16-17,19,21-38,42H2,1-2H3,(H,45,46)	CCCCCCC=CCCCCCCCCCC(=O)OCC(COP(=O)(O)OCCN)OC(=O)CCCCCCCC=CCC=CCCCCC	9.9	742.54	1486.8	53479626;134768091	COCONUT:(CNP0042213);HMDB:(9027);PubChem:(53479626 134768091);SuperNatural:(SN00218841);PubChem class - bio and metabolites;Lipid:(PE(18:2_18:1))	4314890250
86	(2S)-6-amino-2-[[(2S)-2-[[(2S)-2,6-diaminohexanoyl]amino]pentanoyl]amino]hexanoic Acid	4.12604	0.185427	1	6	1	2	0.337609	-116.76	C17H35N5O4	[M + H]+	BQEJZTFGVLTXOM	InChI=1S/C17H35N5O4/c1-2-7-13(21-15(23)12(20)8-3-5-10-18)16(24)22-14(17(25)26)9-4-6-11-19/h12-14H,2-11,18-20H2,1H3,(H,21,23)(H,22,24)(H,25,26)	CCCC(C(=O)NC(CCCCN)C(=O)O)NC(=O)C(CCCCN)N	-0.905853	374.273	692.771	444477;78183380	PubChem:(444477 78183380);PubMed;PubChem class - bio and metabolites	16777282
87	Sorbitan, tri-10-undecenoate	6.12254	0.020603	1	2	1	2	0.813143	-227.901	C39H66O8	[M + Na]+	WQLFZTYACWPFGS	InChI=1S/C39H66O8/c1-4-7-10-13-16-19-22-25-28-35(41)45-33(31-40)38-39(47-37(43)30-27-24-21-18-15-12-9-6-3)34(32-44-38)46-36(42)29-26-23-20-17-14-11-8-5-2/h4-6,33-34,38-40H,1-3,7-32H2	C=CCCCCCCCCC(=O)OC1COC(C1OC(=O)CCCCCCCCC=C)C(CO)OC(=O)CCCCCCCCC=C	11.4	685.467	1399.65	44153331;74935362	PubChem:(44153331 74935362);NORMAN:(NS00039944)	262146
87	Ambcb5110404	9.81157	0.175879	1	2	1	5	0.374219	-70.1347	C18H16O4	[M + H]+	QWFRRFLKWRIKSZ	InChI=1S/C18H16O4/c19-17(20)15-13(11-7-3-1-4-8-11)16(18(21)22)14(15)12-9-5-2-6-10-12/h1-10,13-16H,(H,19,20)(H,21,22)	C1=CC=C(C=C1)C2C(C(C2C(=O)O)C3=CC=CC=C3)C(=O)O	2.6	297.113	685.245	78213;6950614	NORMAN:(NS00031446);COCONUT:(CNP0274369);Natural Products:(UNPD7291 UNPD68442 UNPD96888 UNPD116137);PubChem:(78213 6950614);SuperNatural:(SN00235353 SN00258641 SN00248171);additional;MeSH:(78213);Training Set;PubMed	3981382
89	N-[2-methoxy-5-(2-oxo-2H-chromen-3-yl)phenyl]-5-nitro-2-furamide	9.57124	0.0115578	1	1	1	1	0.20041	-338.363	C21H14N2O7	[M + K]+	OMSVVPQVNMIRMW	InChI=1S/C21H14N2O7/c1-28-17-7-6-12(14-10-13-4-2-3-5-16(13)30-21(14)25)11-15(17)22-20(24)18-8-9-19(29-18)23(26)27/h2-11H,1H3,(H,22,24)	COC1=C(C=C(C=C1)C2=CC3=CC=CC=C3OC2=O)NC(=O)C4=CC=C(O4)[N+](=O)[O-]	3.9	445.046	600.893	1254477	PubChem:(1254477);PubMed;CHEBI:(107901)	98
89	Cadina-4,10(15)-dien-3-one	33.0885	1	1	1	1	1	0.127082	-72.6	C15H22O	[M + H]+	QUTSKAAVYUOEQA	InChI=1S/C15H22O/c1-9(2)12-6-5-10(3)13-8-15(16)11(4)7-14(12)13/h7,9,12-14H,3,5-6,8H2,1-2,4H3	CC1=CC2C(CCC(=C)C2CC1=O)C(C)C	3.4	219.175	991.66	636630;637423;12067196;22297281;56842265;91746583	COCONUT:(CNP0162376);KNApSAcK:(45355);Natural Products:(UNPD78479 UNPD170345);PubChem:(636630 637423 12067196 22297281 56842265 91746583);SuperNatural:(SN00402024 SN00352949);MeSH:(636630 12067196 56842265 91746583);PubMed	3178582
89	1-18:2-2-18:3-phosphatidylinositol	1.94246	N/A	1	10	1	1	0.333588	-39.5737	C45H77O13P	[M + H]+	WMMFFYJKTYDOCO	InChI=1S/C45H77O13P/c1-3-5-7-9-11-13-15-17-19-21-23-25-27-29-31-33-38(46)55-35-37(36-56-59(53,54)58-45-43(51)41(49)40(48)42(50)44(45)52)57-39(47)34-32-30-28-26-24-22-20-18-16-14-12-10-8-6-4-2/h6,8,11-14,17-20,37,40-45,48-52H,3-5,7,9-10,15-16,21-36H2,1-2H3,(H,53,54)	CCCCCC=CCC=CCCCCCCCC(=O)OCC(COP(=O)(O)OC1C(C(C(C(C1O)O)O)O)O)OC(=O)CCCCCCCC=CCC=CCC=CCC	8.5	857.516	1544.14	52927773;102515238;102515239;131704892;131704893;134776360;138289460	PubChem:(52927773 102515238 102515239 131704892 131704893 134776360 138289460);Biocyc:(CPD-8330)	2050
89	(3S,6R,9S,12R,15S,18R)-6-[(2R)-2-hydroxybutan-2-yl]-4,10,16-trimethyl-3,9,12,15,18-penta(propan-2-yl)-1,7,13-trioxa-4,10,16-triazacyclooctadecane-2,5,8,11,14,17-hexone	14.6443	0.00100503	1	1	1	1	0.187612	-428.523	C34H59N3O10	[M + H]+	FXORLYFITYQDGS	InChI=1S/C34H59N3O10/c1-16-34(12,44)27-30(40)37(15)23(18(4)5)32(42)46-25(20(8)9)28(38)35(13)22(17(2)3)31(41)45-26(21(10)11)29(39)36(14)24(19(6)7)33(43)47-27/h17-27,44H,16H2,1-15H3	CCC(C)(C1C(=O)N(C(C(=O)OC(C(=O)N(C(C(=O)OC(C(=O)N(C(C(=O)O1)C(C)C)C)C(C)C)C(C)C)C)C(C)C)C(C)C)C)O	6.2	670.43	1328.57	11181440;11331324	COCONUT:(CNP0366634);Natural Products:(UNPD85928);PubChem:(11181440 11331324);SuperNatural:(SN00235400);additional;Training Set	3719170
89	(2S)-6-amino-2-[[(2S)-3-amino-2-[[(2S)-2,6-diaminohexanoyl]amino]propanoyl]amino]hexanoic Acid	9.06268	0.148241	1	3	1	9	0.233531	-294.255	C15H32N6O4	[M + Na]+	JNNDESMXDCTFDS	InChI=1S/C15H32N6O4/c16-7-3-1-5-10(19)13(22)21-12(9-18)14(23)20-11(15(24)25)6-2-4-8-17/h10-12H,1-9,16-19H2,(H,20,23)(H,21,22)(H,24,25)	C(CCN)CC(C(=O)NC(CN)C(=O)NC(CCCCN)C(=O)O)N	-3.32993	383.235	1024.55	444470	PubChem:(444470);PubMed;PubChem class - bio and metabolites	16777282
90	44-(Nonylphenoxy)-3,6,9,12,15,18,21,24,27,30,33,36,39,42-tetradecaoxatetratetracontanol	38.2694	N/A	1	3	1	10	0.135376	-395.872	C45H84O16	[M + Na]+	AIVWIYIHAXBGHP	InChI=1S/C45H84O16/c1-2-3-4-5-6-7-8-11-44-12-9-10-13-45(44)61-43-42-60-41-40-59-39-38-58-37-36-57-35-34-56-33-32-55-31-30-54-29-28-53-27-26-52-25-24-51-23-22-50-21-20-49-19-18-48-17-16-47-15-14-46/h9-10,12-13,46H,2-8,11,14-43H2,1H3	CCCCCCCCCC1=CC=CC=C1OCCOCCOCCOCCOCCOCCOCCOCCOCCOCCOCCOCCOCCOCCOCCO	3.7	903.564	1501.81	6453460	NORMAN:(NS00033689);PubChem class - safety and toxic;PubChem:(6453460)	67371010
90	(2S)-2-amino-3-methyl-N-[(2S)-3-methyl-1-[[(2S)-3-methyl-1-[[(2S)-3-methyl-1-[[(2S)-3-methyl-1-[[(2S)-3-methyl-1-[[(2S)-3-methyl-1-[[(2S)-3-methyl-1-oxobutan-2-yl]amino]-1-oxobutan-2-yl]amino]-1-oxobutan-2-yl]amino]-1-oxobutan-2-yl]amino]-1-oxobutan-2-yl]amino]-1-oxobutan-2-yl]amino]-1-oxobutan-2-yl]butanamide	15.9024	0.000502513	1	1	1	1	0.219506	-467.434	C40H74N8O8	[M + H]+	WSCQFUYYNXPCSZ	InChI=1S/C40H74N8O8/c1-18(2)26(17-49)42-35(51)28(20(5)6)44-37(53)30(22(9)10)46-39(55)32(24(13)14)48-40(56)33(25(15)16)47-38(54)31(23(11)12)45-36(52)29(21(7)8)43-34(50)27(41)19(3)4/h17-33H,41H2,1-16H3,(H,42,51)(H,43,50)(H,44,53)(H,45,52)(H,46,55)(H,47,54)(H,48,56)	CC(C)C(C=O)NC(=O)C(C(C)C)NC(=O)C(C(C)C)NC(=O)C(C(C)C)NC(=O)C(C(C)C)NC(=O)C(C(C)C)NC(=O)C(C(C)C)NC(=O)C(C(C)C)N	5.2	795.571	1515.4	5327075	PubChem:(5327075);PubChem class - bio and metabolites	16777218
91	N-[3-(2-methylpropyl)-1,4-dioxooctahydro-2H-pyrido[1,2-a]pyrazin-8-yl]cyclohexanecarboxamide	16.8375	1	1	1	1	1	0.230392	-325.618	C19H31N3O3	[M + H]+	VLZRQGSMTGIWRF	InChI=1S/C19H31N3O3/c1-12(2)10-15-19(25)22-9-8-14(11-16(22)18(24)21-15)20-17(23)13-6-4-3-5-7-13/h12-16H,3-11H2,1-2H3,(H,20,23)(H,21,24)	CC(C)CC1C(=O)N2CCC(CC2C(=O)N1)NC(=O)C3CCCCC3	2.6	350.245	1038.09	3863800;11867105	COCONUT:(CNP0278671);PubChem:(3863800 11867105);SuperNatural:(SN00005110);ZINC bio:(ZINC03841183)	3153922
91	benzyl-dimethyl-[2-(2-nonan-2-ylphenoxy)ethyl]azanium	14.9842	0.980905	1	1	1	1	0.111835	-281.001	C26H39NO	[M + H]+	VMHLPCOMWDLLBT	InChI=1S/C26H40NO/c1-5-6-7-8-10-15-23(2)25-18-13-14-19-26(25)28-21-20-27(3,4)22-24-16-11-9-12-17-24/h9,11-14,16-19,23H,5-8,10,15,20-22H2,1-4H3/q+1	CCCCCCCC(C)C1=CC=CC=C1OCC[N+](C)(C)CC2=CC=CC=C2	7.8	382.311	1377.17	21149553	PubChem:(21149553);NORMAN:(NS00063220)	262146
91	Adatanserin	14.3515	0.373367	1	2	2	10	0.458167	-180.646	C21H31N5O	[M + H]+	HPFLVTSWRFCPCV	InChI=1S/C21H31N5O/c27-19(21-13-16-10-17(14-21)12-18(11-16)15-21)22-4-5-25-6-8-26(9-7-25)20-23-2-1-3-24-20/h1-3,16-18H,4-15H2,(H,22,27)	C1CN(CCN1CCNC(=O)C23CC4CC(C2)CC(C4)C3)C5=NC=CC=N5	2.4	370.262	533.486	130918	MeSH:(130918);PubChem:(130918);PubMed;PubChem class - bio and metabolites	16777286
92	N-[2-[2-(2-aminoethylamino)ethylamino]ethyl]dodecanamide	12.8049	0.168844	1	3	1	5	0.284272	-306.08	C18H40N4O	[M + K]+	BVTFPKVMGFMGFX	InChI=1S/C18H40N4O/c1-2-3-4-5-6-7-8-9-10-11-18(23)22-17-16-21-15-14-20-13-12-19/h20-21H,2-17,19H2,1H3,(H,22,23)	CCCCCCCCCCCC(=O)NCCNCCNCCN	2.9	367.282	1390.28	3017573	PubChem:(3017573);NORMAN:(NS00057243)	262146
92	(2s)-2-{4-Butoxy-3-[({4-[(3s,5s,7s)-Tricyclo[3.3.1.1~3,7~]dec-1-Yl]benzoyl}amino)methyl]benzyl}butanoic Acid	11.8043	0.00201005	1	2	1	1	0.149865	-533.493	C33H43NO4	[M + Na]+	DEFUFGZNKMSDHW	InChI=1S/C33H43NO4/c1-3-5-12-38-30-11-6-22(16-26(4-2)32(36)37)17-28(30)21-34-31(35)27-7-9-29(10-8-27)33-18-23-13-24(19-33)15-25(14-23)20-33/h6-11,17,23-26H,3-5,12-16,18-21H2,1-2H3,(H,34,35)(H,36,37)	CCCCOC1=C(C=C(C=C1)CC(CC)C(=O)O)CNC(=O)C2=CC=C(C=C2)C34CC5CC(C3)CC(C5)C4	8	540.306	810.341	46935844;75243594	PubChem:(46935844 75243594);PubChem class - bio and metabolites	16777218
93	TRH Glycine	31.4804	0.0226131	1	9	1	4	0.183506	-406.397	C18H24N6O6	[M + K]+	CSVCLHYFVGHUCM	InChI=1S/C18H24N6O6/c25-14-4-3-11(22-14)16(28)23-12(6-10-7-19-9-21-10)18(30)24-5-1-2-13(24)17(29)20-8-15(26)27/h7,9,11-13H,1-6,8H2,(H,19,21)(H,20,29)(H,22,25)(H,23,28)(H,26,27)	C1CC(N(C1)C(=O)C(CC2=CN=CN2)NC(=O)C3CCC(=O)N3)C(=O)NCC(=O)O	-1.57877	459.138	55.455	121906;3382294;45933585;95566340;95566341;92852220	MeSH:(121906);PubChem:(121906 3382294 45933585 95566340 95566341 92852220);PubMed	70
93	Phosphatidylcholine(20:2/18:2)	13.9761	1	1	1	1	1	0.152423	-14.3085	C46H84NO8P	[M + Na]+	ZPAYLLVKQCNXOK	InChI=1S/C46H84NO8P/c1-6-8-10-12-14-16-18-20-22-23-25-26-28-30-32-34-36-38-45(48)52-42-44(43-54-56(50,51)53-41-40-47(3,4)5)55-46(49)39-37-35-33-31-29-27-24-21-19-17-15-13-11-9-7-2/h14-17,20-22,24,44H,6-13,18-19,23,25-43H2,1-5H3/p+1	CCCCCC=CCC=CCCCCCCCCCC(=O)OCC(COP(=O)(O)OCC[N+](C)(C)C)OC(=O)CCCCCCCC=CCC=CCCCCC	13.5	832.585	1574.75	52923175;52923176;134784981;134784982	COCONUT:(CNP0411815);HMDB:(8336);PubChem:(52923175 52923176 134784981 134784982);CHEBI:(89081);PubChem class - bio and metabolites;YMDB:(2073);Biocyc:(CPD-8375 CPD-9064);Lipid:(PC 38:4)	4313909290
93	Formylaminopyrimidine	9.60427	0.276382	1	1	1	4	0.0626091	-193.504	C7H10N4O	[M + Na]+	PVWNFAGYFUUDRC	InChI=1S/C7H10N4O/c1-5-10-3-6(2-9-4-12)7(8)11-5/h3-4H,2H2,1H3,(H,9,12)(H2,8,10,11)	CC1=NC=C(C(=N1)N)CNC=O	-0.1	189.074	316.208	597195	PubChem:(597195);CHEBI:(85895);PubChem class - bio and metabolites;KEGG:(C19872);Plantcyc:(CPD-13577);PubMed;Biocyc:(CPD-13577)	16910690
93	(4-butylphenyl)-(4-decoxyphenyl)diazene	7.6568	0.140704	1	3	1	4	0.261373	-168.654	C26H38N2O	[M + H]+	FPYOECQZIFMBIM	InChI=1S/C26H38N2O/c1-3-5-7-8-9-10-11-12-22-29-26-20-18-25(19-21-26)28-27-24-16-14-23(15-17-24)13-6-4-2/h14-21H,3-13,22H2,1-2H3	CCCCCCCCCCOC1=CC=C(C=C1)N=NC2=CC=C(C=C2)CCCC	10	395.303	1031.53	2753420	COCONUT:(CNP0067371);PubChem:(2753420);SuperNatural:(SN00136951);ZINC bio:(ZINC68568971)	3153922
94	Spectrum_001169	23.2269	1	1	1	1	1	0.131766	-48.7579	C14H22	[M + H]+	INOSMXBKABLUIL	InChI=1S/C14H22/c1-10-5-7-11(2)12-9-14(3,4)13(12)8-6-10/h5,12-13H,2,6-9H2,1,3-4H3	CC1=CCC(=C)C2CC(C2CC1)(C)C	4.1	191.18	1224.07	5153010;6285549;6708700;16667688;16758050;18502770	COCONUT:(CNP0216877);Natural Products:(UNPD166);PubChem:(5153010 6285549 6708700 16667688 16758050 18502770);SuperNatural:(SN00289233 SN00220516 SN00014209);ZINC bio:(ZINC08214949);additional;Training Set;PubMed	3727426
94	NCIStruc1_001015	19.1229	0.341206	1	1	1	1	0.207168	-196.792	C27H32O3	[M + Na]+	LQWSQQKTZLDGME	InChI=1S/C27H32O3/c1-27-16-15-22-21-11-9-20(28)17-19(21)8-10-23(22)24(27)12-13-25(27)30-26(29)14-7-18-5-3-2-4-6-18/h2-6,9,11,17,22-25,28H,7-8,10,12-16H2,1H3	CC12CCC3C(C1CCC2OC(=O)CCC4=CC=CC=C4)CCC5=C3C=CC(=C5)O	6.6647	427.222	728.618	68577;3081538;4079593;3246103;6713681;21157453;53298702;92225842;92225843;92225844;92225845;122606877;122608640;124541029;124911291;124911292	NORMAN:(NS00028115);COCONUT:(CNP0051028);PubChem:(68577 3081538 4079593 3246103 6713681 21157453 53298702 92225842 92225843 92225844 92225845 122606877 122608640 124541029 124911291 124911292);SuperNatural:(SN00214579);CHEBI:(34746);ZINC bio:(ZINC04655286 ZINC04655287 ZINC04655288 ZINC04655289);MeSH:(68577);KEGG:(C14645);PubChem class - safety and toxic;PubMed	70525286
94	hexanediol-1,6-diphosphate	15.1795	0.0592965	1	5	1	7	0.621839	-54.9275	C6H16O8P2	[M + H]+	WEFLHIGSMGJZMW	InChI=1S/C6H16O8P2/c7-15(8,9)13-5-3-1-2-4-6-14-16(10,11)12/h1-6H2,(H2,7,8,9)(H2,10,11,12)	C(CCCOP(=O)(O)O)CCOP(=O)(O)O	-1.9	279.039	60.074	6455481;20842024	PubChem:(6455481 20842024);CHEBI:(137258);PubChem class - bio and metabolites;MeSH:(6455481);Plantcyc:(CPD0-967);PubMed;Biocyc:(CPD0-967)	16910438
94	2-(4-amino-5-hydroxyhexyl)guanidine	11.3242	0.0110553	1	3	1	3	0.246658	-117.831	C7H18N4O	[M + Na]+	SWSXAPDUHMOBQP	InChI=1S/C7H18N4O/c1-5(12)6(8)3-2-4-11-7(9)10/h5-6,12H,2-4,8H2,1H3,(H4,9,10,11)	CC(C(CCCN=C(N)N)N)O	-1.7	197.137	431.454	4477871;5288727	PubChem:(4477871 5288727);PubChem class - bio and metabolites	16777218
96	N1-[(E)-4-Dihydroxyphosphonyl-But-2-Enyl]-Thymine	15.1015	0.0467337	1	2	1	5	0.376337	-331.482	C9H16N2O8P2	[M + H]+	XJUIHCXABVUDCS	InChI=1S/C9H16N2O8P2/c1-7-6-11(9(13)10-8(7)12)4-2-3-5-20(14,15)19-21(16,17)18/h6H,2-5H2,1H3,(H,14,15)(H,10,12,13)(H2,16,17,18)	CC1=CN(C(=O)NC1=O)CCCCP(=O)(O)OP(=O)(O)O	-1.28196	343.046	70.511	54579903	PubChem:(54579903);PubChem class - bio and metabolites	16777218
96	Lysophosphatidylethanolamine(18:2/0:0)	9012.35	1	1	1	1	1	0.49576	-8.30325	C23H44NO7P	[M + Na]+	DBHKHNGBVGWQJE	InChI=1S/C23H44NO7P/c1-2-3-4-5-6-7-8-9-10-11-12-13-14-15-16-17-23(26)29-20-22(25)21-31-32(27,28)30-19-18-24/h6-7,9-10,22,25H,2-5,8,11-21,24H2,1H3,(H,27,28)	CCCCCC=CCC=CCCCCCCCC(=O)OCC(COP(=O)(O)OCCN)O	1.8	500.276	1269.88	52925130;90657442;134726036;134726037;138141392;139291819	COCONUT:(CNP0413388);HMDB:(11507);PubChem:(52925130 90657442 134726036 134726037 138141392 139291819);CHEBI:(83058);PubChem class - bio and metabolites;PubMed;Biocyc:(CPD-8356);Lipid:(LPE(18:2))	4313843818
97	Undecane, 1,11-diisocyanato-	18.901	0.99799	1	1	1	1	0.423453	-244.986	C13H22N2O2	[M + H]+	IYJMQRLCWBFHJL	InChI=1S/C13H22N2O2/c16-12-14-10-8-6-4-2-1-3-5-7-9-11-15-13-17/h1-11H2	C(CCCCCN=C=O)CCCCCN=C=O	5.9	239.176	501.879	12863492	PubChem:(12863492);NORMAN:(NS00038019)	262146
97	Phosphatidylcholine(22:0/14:1)	9.29156	1	1	1	1	1	0.225032	-14.7521	C44H86NO8P	[M + Na]+	RGHFEAMZDBFLPO	InChI=1S/C44H86NO8P/c1-6-8-10-12-14-16-18-19-20-21-22-23-24-25-27-28-30-32-34-36-43(46)50-40-42(41-52-54(48,49)51-39-38-45(3,4)5)53-44(47)37-35-33-31-29-26-17-15-13-11-9-7-2/h13,15,42H,6-12,14,16-41H2,1-5H3/p+1	CCCCCCCCCCCCCCCCCCCCCC(=O)OCC(COP(=O)(O)OCC[N+](C)(C)C)OC(=O)CCCCCCCC=CCCCC	14.8	810.594	1395.04	52923437;52923438;134763644;134763645;138251821;138251822	COCONUT:(CNP0084581);HMDB:(8526);PubChem:(52923437 52923438 134763644 134763645 138251821 138251822);CHEBI:(89063);PubChem class - bio and metabolites;YMDB:(2147);Lipid:(PC 36:1)	4313907242
98	Morpholine, 2-ethyl-4-[3-[4-(phenoxymethyl)phenyl]propyl]-	9.38414	0.0110553	1	3	1	3	0.293723	-180.143	C22H29NO2	[M + H]+	RRLSRCWBXFIFHP	InChI=1S/C22H29NO2/c1-2-21-17-23(15-16-24-21)14-6-7-19-10-12-20(13-11-19)18-25-22-8-4-3-5-9-22/h3-5,8-13,21H,2,6-7,14-18H2,1H3	CCC1CN(CCO1)CCCC2=CC=C(C=C2)COC3=CC=CC=C3	4.6	340.224	110.082	10404945;93488644;93488645	COCONUT:(CNP0157212);PubChem:(10404945 93488644 93488645);SuperNatural:(SN00135680 SN00135681);ZINC bio:(ZINC38792279 ZINC38792281)	3153922
98	bmse000410	28.3756	1	1	1	1	1	0.624116	-11.7622	C10H7NO3	[M + H]+	HCZHHEIFKROPDY	InChI=1S/C10H7NO3/c12-9-5-8(10(13)14)11-7-4-2-1-3-6(7)9/h1-5H,(H,11,12)(H,13,14)	C1=CC=C2C(=C1)C(=O)C=C(N2)C(=O)O	1.3	190.05	403.323	3845;6924655;25201402;71749705;76974026;136242412	HMDB:(715);ZINC bio:(ZINC08584773 ZINC19203138);additional;MeSH:(3845);Plantcyc:(KYNURENATE);PubMed;NORMAN:(NS00014859);COCONUT:(CNP0082725 CNP0333612);KNApSAcK:(26494);Natural Products:(UNPD34289);PubChem:(3845 6924655 25201402 71749705 76974026 136242412);CHEBI:(58454 18344);PubChem class - bio and metabolites;KEGG:(C01717);PubChem class - safety and toxic;YMDB:(1725);Training Set;Biocyc:(KYNUR…	87026046
98	alpha-1,5-L-Arabinotetraose	36.4622	0.952764	1	1	1	1	0.122659	-93.1694	C20H34O17	[M + Na]+	SSTRHYGKXBFFON	InChI=1S/C20H34O17/c21-1-5-9(22)14(27)18(35-5)32-3-7-11(24)16(29)20(37-7)33-4-8-12(25)15(28)19(36-8)31-2-6-10(23)13(26)17(30)34-6/h5-30H,1-4H2	C(C1C(C(C(O1)OCC2C(C(C(O2)OCC3C(C(C(O3)OCC4C(C(C(O4)O)O)O)O)O)O)O)O)O)O	-6.6	569.17	50.08	53477668;72734308;74539968;91845448	KEGG:(C20572);PubChem:(53477668 72734308 74539968 91845448);CHEBI:(62970)	290
98	1-vaccenoyl-2-pentadecanoyl-sn-glycero-3-phosphocholine	15.5584	0.0844221	1	10	1	3	0.138984	-7.81327	C41H80NO8P	[M + C2H3N + Na]+	MPKWBLNZRGSXJM	InChI=1S/C41H80NO8P/c1-6-8-10-12-14-16-18-20-21-22-24-25-27-29-31-33-40(43)47-37-39(38-49-51(45,46)48-36-35-42(3,4)5)50-41(44)34-32-30-28-26-23-19-17-15-13-11-9-7-2/h16,18,39H,6-15,17,19-38H2,1-5H3/p+1	CCCCCCCCCCCCCCC(=O)OC(COC(=O)CCCCCCCCCC=CCCCCCC)COP(=O)(O)OCC[N+](C)(C)C	13.1	809.58	1515.93	53478715;53478716;134750288;134750289	COCONUT:(CNP0008945);HMDB:(8066);PubChem:(53478715 53478716 134750288 134750289);PubChem class - bio and metabolites	18874378
99	semiplenamide A	24.566	1	1	1	1	1	0.278468	-119.034	C23H43NO2	[M + H]+	SJZSLZDOZDKKND	InChI=1S/C23H43NO2/c1-3-4-5-6-7-8-9-10-11-12-13-14-15-16-17-18-19-22(2)23(26)24-20-21-25/h15-16,19,25H,3-14,17-18,20-21H2,1-2H3,(H,24,26)	CCCCCCCCCCCCCC=CCCC=C(C)C(=O)NCCO	7.7	366.337	1181.85	10384247	COCONUT:(CNP0191590);KNApSAcK:(34677);Natural Products:(UNPD114725);PubChem:(10384247);SuperNatural:(SN00264016);PubMed	3178578
99	ACMC-20mzcj	60.1793	1	1	1	1	1	0.114372	-41.6044	C18H30O2	[M + H]+	JJTZDTIVFFYIOY	InChI=1S/C18H30O2/c1-2-3-4-5-6-7-8-9-10-11-12-13-14-15-16-17-18(19)20/h2,6-7,9-10H,1,3-5,8,11-17H2,(H,19,20)	C=CCCCC=CCC=CCCCCCCCC(=O)O	5.94608	279.232	1336.4	71343132;101658430;129729908	COCONUT:(CNP0103107);Natural Products:(UNPD50271);PubChem:(71343132 101658430 129729908);SuperNatural:(SN00304387)	3178498
99	17-[(E)-5,6-dimethylhept-3-en-2-yl]-3,10,13-trimethyl-2,3,4,9,11,12,14,15,16,17-decahydro-1H-cyclopenta[a]phenanthrene	16.344	1	1	1	1	1	0.212837	-78.6893	C29H46	[M + H]+	RWSNIMCJNVEZHV	InChI=1S/C29H46/c1-19(2)21(4)8-9-22(5)25-12-13-26-24-11-10-23-18-20(3)14-16-28(23,6)27(24)15-17-29(25,26)7/h8-11,19-22,25-27H,12-18H2,1-7H3	CC1CCC2(C3CCC4(C(C3=CC=C2C1)CCC4C(C)C=CC(C)C(C)C)C)C	9.2	395.368	1430.34	20763018;59989898;91585047	COCONUT:(CNP0124020);Natural Products:(UNPD217376);PubChem:(20763018 59989898 91585047)	2129922
100	N-Oleylacetamide	14.7164	1	1	1	1	1	0.251074	-45.0789	C20H39NO	[M + H]+	QKCHSPUVEKYPFE	InChI=1S/C20H39NO/c1-3-4-5-6-7-8-9-10-11-12-13-14-15-16-17-18-19-21-20(2)22/h10-11H,3-9,12-19H2,1-2H3,(H,21,22)	CCCCCCCCC=CCCCCCCCCNC(=O)C	7.4	310.311	1417.9	54876;5961270;6376973	PubChem:(54876 5961270 6376973);PubChem class - safety and toxic	67108866
100	Cyclic Phosphatidic acid(18:2)	11.7462	0.838191	1	1	1	2	0.836747	-83.6272	C21H37O6P	[M + H]+	AZRMIMGGEACCGU	InChI=1S/C21H37O6P/c1-2-3-4-5-6-7-8-9-10-11-12-13-14-15-16-17-21(22)25-18-20-19-26-28(23,24)27-20/h6-7,9-10,20H,2-5,8,11-19H2,1H3,(H,23,24)	CCCCCC=CCC=CCCCCCCCC(=O)OCC1COP(=O)(O1)O	5.5	417.241	1332.62	53477947	COCONUT:(CNP0206204);HMDB:(7007);PubChem:(53477947);SuperNatural:(SN00216848);CHEBI:(137248)	3145770
100	Alpha-LEA	11.6463	0.996482	1	2	1	1	0.223194	-159.629	C20H35NO2	[M + Na]+	HBJXRRXWHSHZPU	InChI=1S/C20H35NO2/c1-2-3-4-5-6-7-8-9-10-11-12-13-14-15-16-17-20(23)21-18-19-22/h3-4,6-7,9-10,22H,2,5,8,11-19H2,1H3,(H,21,23)	CCC=CCC=CCC=CCCCCCCCC(=O)NCCO	5	344.255	407.137	5283449;13912689;44373565;53394360;137699648	NORMAN:(NS00016761);COCONUT:(CNP0324768);HMDB:(13624);PubChem:(5283449 13912689 44373565 53394360 137699648);CHEBI:(89605);additional;PubChem class - bio and metabolites;MeSH:(5283449);Training Set;PubMed	19677294
100	1-18:0-2-18:3-phosphatidylcholine	12.1793	1	1	1	1	1	0.254109	-10.4495	C44H82NO8P	[M + H]+	WZCLAXMADUBPSG	InChI=1S/C44H82NO8P/c1-6-8-10-12-14-16-18-20-22-24-26-28-30-32-34-36-43(46)50-40-42(41-52-54(48,49)51-39-38-45(3,4)5)53-44(47)37-35-33-31-29-27-25-23-21-19-17-15-13-11-9-7-2/h9,11,15,17,21,23,42H,6-8,10,12-14,16,18-20,22,24-41H2,1-5H3/p+1	CCCCCCCCCCCCCCCCCC(=O)OCC(COP(=O)(O)OCC[N+](C)(C)C)OC(=O)CCCCCCCC=CCC=CCC=CCC	13.4	784.587	1515.44	5313358;24778831;52922657;52922658;101592239;134777651	COCONUT:(CNP0019951);HMDB:(8041);PubChem:(5313358 24778831 52922657 52922658 101592239 134777651);CHEBI:(78022);PubChem class - bio and metabolites;YMDB:(1893);Biocyc:(CPD-8281);Lipid:(PC 36:3)	4313909290
101	Glucovanillin	22.4681	0.0130653	1	4	1	6	0.24208	-48.3013	C14H18O8	[M + Na]+	LPRNQMUKVDHCFX	InChI=1S/C14H18O8/c1-20-9-4-7(5-15)2-3-8(9)21-14-13(19)12(18)11(17)10(6-16)22-14/h2-5,10-14,16-19H,6H2,1H3	COC1=C(C=CC(=C1)C=O)OC2C(C(C(C(O2)CO)O)O)O	-0.643783	337.092	648.237	1523693;712271;1262063;906668;3648225;5293141;6452133;9102251;11515167;11666790;11688228;15559543;15559544;42580326;42580327;71752921;91581260;101909320;129830018;129856247;138911422	HMDB:(29664);SuperNatural:(SN00281682 SN00072164 SN00064632);ZINC bio:(ZINC00104975 ZINC00488469 ZINC01074260 ZINC03881802 ZINC04081510 ZINC07974994);additional;MeSH:(6452133);PubMed;COCONUT:(CNP0188803);KNApSAcK:(45132);Natural Products:(UNPD169322 UNPD221941 UNPD116853);PubChem:(1523693 712271 1262063 906668 3648225 5293141 6452133 9102251 11515167 11666790 11688228 15559543 15559544 42580326 4…	20504926
101	Fleximel	15.5644	1	1	1	1	1	0.184446	-15.3712	C24H38O4	[M + H]+	BJQHLKABXJIVAM	InChI=1S/C24H38O4/c1-5-9-13-19(7-3)17-27-23(25)21-15-11-12-16-22(21)24(26)28-18-20(8-4)14-10-6-2/h11-12,15-16,19-20H,5-10,13-14,17-18H2,1-4H3	CCCCC(CC)COC(=O)C1=CC=CC=C1C(=O)OCC(CC)CCCC	7.42704	391.285	1435.26	8343;7057919;7057920;7057921;16213881;71308391;89523949;90472189;124202837;131708782	PubChem class - food;SuperNatural:(SN00156788);Maconda:(CON00009);ZINC bio:(ZINC03860432 ZINC03860433 ZINC03860434);additional;HSDB:(117-81-7);MeSH:(8343);PubMed;NORMAN:(NS00010309);COCONUT:(CNP0205036);KNApSAcK:(35576);Natural Products:(UNPD160843);PubChem:(8343 7057919 7057920 7057921 16213881 71308391 89523949 90472189 124202837 131708782);CHEBI:(17747);PubChem class - bio and metabolites;KEGG…	255651702
101	Bisphosphonate 4	15.9134	0.0140704	1	3	1	7	0.102085	-108.943	C8H12O7P2	[M + H]+	DNTYYKAZXNGNBX	InChI=1S/C8H12O7P2/c9-8(16(10,11)12,17(13,14)15)6-7-4-2-1-3-5-7/h1-5,9H,6H2,(H2,10,11,12)(H2,13,14,15)	C1=CC=C(C=C1)CC(O)(P(=O)(O)O)P(=O)(O)O	-2.1	283.013	190.597	405374;18413374	MeSH:(405374);PubChem:(405374 18413374);PubMed	70
101	4-[2-[(3,4-dimethoxyphenyl)methylamino]ethyl]-2-ethyl-2-methyloxan-4-ol	20.2277	0.019598	1	2	1	2	0.12287	-301.871	C19H31NO4	[M + H]+	LYWNZVLBDLLGAO	InChI=1S/C19H31NO4/c1-5-18(2)14-19(21,9-11-24-18)8-10-20-13-15-6-7-16(22-3)17(12-15)23-4/h6-7,12,20-21H,5,8-11,13-14H2,1-4H3	CCC1(CC(CCO1)(CCNCC2=CC(=C(C=C2)OC)OC)O)C	2.8	338.235	1200.63	1565479;1565480;1565481;1565482;1565484;1565485;1565486;1565487;4516853;3112844	COCONUT:(CNP0070422 CNP0363330);PubChem:(1565479 1565480 1565481 1565482 1565484 1565485 1565486 1565487 4516853 3112844);SuperNatural:(SN00050856 SN00050857 SN00050859 SN00050858);ZINC bio:(ZINC01774009 ZINC01774011 ZINC01774013 ZINC01774015)	3153922
102	N-butyl-2-oxo-4H-1,3,2	8.89547	0.0236181	1	4	1	5	0.0417038	-316.301	C11H16NO3P	[M + Na]+	CKLORGWAJNOBOD	InChI=1S/C11H16NO3P/c1-2-3-8-12-16(13)14-9-10-6-4-5-7-11(10)15-16/h4-7H,2-3,8-9H2,1H3,(H,12,13)	CCCCNP1(=O)OCC2=CC=CC=C2O1	1.9	264.077	57.034	3035293	PubChem:(3035293);PubChem class - safety and toxic	67108866
102	(2s)-N-[(2s,3r)-3-Hydroxy-1-Phenyl-4-{[3-(Propan-2-Yl)benzyl]amino}butan-2-Yl]-2-[(5s)-6-Oxo-1-Propyl-1,7-Diazaspiro[4.4]non-7-Yl]propanamide	15.6689	0.0201005	1	4	1	4	0.278085	-381.89	C33H48N4O3	[M + H]+	MOXAMLWWFJKUEH	InChI=1S/C33H48N4O3/c1-5-17-36-18-10-15-33(36)16-19-37(32(33)40)25(4)31(39)35-29(21-26-11-7-6-8-12-26)30(38)23-34-22-27-13-9-14-28(20-27)24(2)3/h6-9,11-14,20,24-25,29-30,34,38H,5,10,15-19,21-23H2,1-4H3,(H,35,39)	CCCN1CCCC12CCN(C2=O)C(C)C(=O)NC(CC3=CC=CC=C3)C(CNCC4=CC(=CC=C4)C(C)C)O	4.5	549.384	1310.9	66575075;68682119;68682121;72200720;87539441;87539442;87700746	PubChem:(66575075 68682119 68682121 72200720 87539441 87539442 87700746);PubMed;PubChem class - bio and metabolites	16777282
103	N-(5-aminopentyl)-N-hydroxy-N''-{5-[hydroxy(4-{[5-(hydroxyimino)pentyl]amino}-4-oxobutanoyl)amino]pentyl}butanediamide	12.7458	0.0301508	1	3	1	5	0.203869	-149.824	C23H44N6O7	[M + Na]+	RPHCJSPQKSVBSH	InChI=1S/C23H44N6O7/c24-14-4-1-8-18-28(35)22(32)12-11-21(31)26-16-6-3-9-19-29(36)23(33)13-10-20(30)25-15-5-2-7-17-27-34/h17,34-36H,1-16,18-19,24H2,(H,25,30)(H,26,31)	C(CCN)CCN(C(=O)CCC(=O)NCCCCCN(C(=O)CCC(=O)NCCCCC=NO)O)O	-1.8	539.315	1275.41	10529979;10815876;9958186;85075677;100943509	COCONUT:(CNP0152496);KNApSAcK:(15393);Natural Products:(UNPD179225 UNPD215886);PubChem:(10529979 10815876 9958186 85075677 100943509);SuperNatural:(SN00393499);CHEBI:(66067);MeSH:(9958186 100943509);PubMed	3178614
103	Lupeose	14.5999	0.729648	1	1	1	4	0.120354	-16.3313	C24H42O21	[M + K]+	UQZIYBXSHAGNOE	InChI=1S/C24H42O21/c25-1-6-10(28)14(32)17(35)21(41-6)39-3-8-11(29)15(33)18(36)22(42-8)40-4-9-12(30)16(34)19(37)23(43-9)45-24(5-27)20(38)13(31)7(2-26)44-24/h6-23,25-38H,1-5H2	C(C1C(C(C(C(O1)OCC2C(C(C(C(O2)OCC3C(C(C(C(O3)OC4(C(C(C(O4)CO)O)O)CO)O)O)O)O)O)O)O)O)O)O	-7.97634	705.188	42.919	91455;439531;4287569;12359057;45934308;46878592;71217108;73759665;91858274;91860579;91862556;102481559;124934465;124934466;124934467;124934468;131705002;132990894	HMDB:(3553);SuperNatural:(SN00242628 SN00230556 SN00310145);additional;MeSH:(91455 439531 4287569 132990894);Plantcyc:(CPD-170);PubMed;NORMAN:(NS00042780);COCONUT:(CNP0167209);KNApSAcK:(1150);Natural Products:(UNPD25169 UNPD192499 UNPD176984);PubChem:(91455 439531 4287569 12359057 45934308 46878592 71217108 73759665 91858274 91860579 91862556 102481559 124934465 124934466 124934467 124934468 1317…	20892030
103	Curcuphenol	62.9252	1	1	1	1	1	0.0905673	-88.9182	C15H22O	[M + H]+	BTXSROVNGICYFE	InChI=1S/C15H22O/c1-11(2)6-5-7-13(4)14-9-8-12(3)10-15(14)16/h6,8-10,13,16H,5,7H2,1-4H3	CC1=CC(=C(C=C1)C(C)CCC=C(C)C)O	4.8176	219.175	995.026	122836;156118;360253	COCONUT:(CNP0239372);KNApSAcK:(11620);Natural Products:(UNPD30089 UNPD67122);PubChem:(122836 156118 360253);SuperNatural:(SN00338540 SN00273752);MeSH:(122836 360253);PubMed;KEGG Mine	8593113174
103	1-stearoyl-2-vaccenoyl-sn-glycero-3-phosphocholine	1.59822	1	1	1	1	1	0.267535	-18.3636	C44H86NO8P	[M + Na]+	AEAMHDRXCYEOCU	InChI=1S/C44H86NO8P/c1-6-8-10-12-14-16-18-20-22-24-26-28-30-32-34-36-43(46)50-40-42(41-52-54(48,49)51-39-38-45(3,4)5)53-44(47)37-35-33-31-29-27-25-23-21-19-17-15-13-11-9-7-2/h17,19,42H,6-16,18,20-41H2,1-5H3/p+1	CCCCCCCCCCCCCCCCCC(=O)OCC(COP(=O)(O)OCC[N+](C)(C)C)OC(=O)CCCCCCCCCC=CCCCCCC	14.8	810.603	1572.75	5313336;5313337;24778814;24778815;134717803;134717804	COCONUT:(CNP0060202);HMDB:(8037);PubChem:(5313336 5313337 24778814 24778815 134717803 134717804);CHEBI:(86109);PubChem class - bio and metabolites;YMDB:(1890);Lipid:(PC 36:1)	4313907242
104	Phosphatidylcholine(20:1/14:0)	7011.33	1	1	1	1	1	0.284546	-1.83038	C42H82NO8P	[M + Na]+	WSBNPWBHAOQZJF	InChI=1S/C42H82NO8P/c1-6-8-10-12-14-16-18-19-20-21-22-23-25-26-28-30-32-34-41(44)48-38-40(39-50-52(46,47)49-37-36-43(3,4)5)51-42(45)35-33-31-29-27-24-17-15-13-11-9-7-2/h19-20,40H,6-18,21-39H2,1-5H3/p+1	CCCCCCCCCCCCCC(=O)OC(COC(=O)CCCCCCCCCC=CCCCCCCCC)COP(=O)(O)OCC[N+](C)(C)C	13.7	782.567	1585.63	52923093;52923094;134776934;134776935	COCONUT:(CNP0084364);HMDB:(8295);PubChem:(52923093 52923094 134776934 134776935);CHEBI:(89399);PubChem class - bio and metabolites;YMDB:(2050);Lipid:(PC(16:0_18:1))	4313907242
104	Hatcol DBP	24.6627	0.998492	1	1	1	1	0.300741	-16.5254	C16H22O4	[M + H]+	DOIRQSBPFJWKBE	InChI=1S/C16H22O4/c1-3-5-11-19-15(17)13-9-7-8-10-14(13)16(18)20-12-6-4-2/h7-10H,3-6,11-12H2,1-2H3	CCCCOC(=O)C1=CC=CC=C1C(=O)OCCCC	4.27248	279.16	1143.06	3026;171810;16213410;102601147	HMDB:(33244);PubChem class - food;SuperNatural:(SN00002502);ZINC bio:(ZINC01693431);additional;HSDB:(84-74-2);MeSH:(3026);PubMed;NORMAN:(NS00010095);COCONUT:(CNP0076203 CNP0105770);Natural Products:(UNPD71190);PubChem:(3026 171810 16213410 102601147);CHEBI:(34687);PubChem class - bio and metabolites;KEGG:(C14214);PubChem class - safety and toxic;Training Set;PubChem class - drug	255648622
104	bmse000422	45.193	1	1	1	1	1	0.304598	-21.509	C10H10O3	[M + H]+	DKZBBWMURDFHNE	InChI=1S/C10H10O3/c1-13-10-7-8(3-2-6-11)4-5-9(10)12/h2-7,12H,1H3	COC1=C(C=CC(=C1)C=CC=O)O	1.63575	179.07	556.252	9984;5280536;5352904;10866923;16109952;101685503	HMDB:(141782);PubChem class - food;SuperNatural:(SN00156128);ZINC bio:(ZINC01529491);additional;MeSH:(9984 5280536);Plantcyc:(CONIFERYL-ALDEHYDE);PubMed;NORMAN:(NS00022205);COCONUT:(CNP0326347);KNApSAcK:(35949);Natural Products:(UNPD224637 UNPD167968);PubChem:(9984 5280536 5352904 10866923 16109952 101685503);CHEBI:(16547);PubChem class - bio and metabolites;KEGG:(C02666);Training Set;Biocyc:(CON…	155117950
104	4-amino-2-[[4-[[2-[(2-methylpropan-2-yl)oxycarbonylamino]propanoylamino]methyl]cyclohexanecarbonyl]amino]-4-oxobutanoic acid	6.32724	0.000502513	1	3	1	1	0.0732828	-432.896	C20H34N4O7	[M + K]+	IMWXYFOBMBVTQY	InChI=1S/C20H34N4O7/c1-11(23-19(30)31-20(2,3)4)16(26)22-10-12-5-7-13(8-6-12)17(27)24-14(18(28)29)9-15(21)25/h11-14H,5-10H2,1-4H3,(H2,21,25)(H,22,26)(H,23,30)(H,24,27)(H,28,29)	CC(C(=O)NCC1CCC(CC1)C(=O)NC(CC(=O)N)C(=O)O)NC(=O)OC(C)(C)C	-0.1	481.206	356.599	4837974;16403764;124358419;124358420;124358421	COCONUT:(CNP0174216 CNP0387849);PubChem:(4837974 16403764 124358419 124358420 124358421);SuperNatural:(SN00079986);ZINC bio:(ZINC08790050)	3153922
105	L-sorbosonate	43.87	0.0115578	1	2	1	2	0.208271	-54.2459	C6H10O7	[M + Na]+	VBUYCZFBVCCYFD	InChI=1S/C6H10O7/c7-1-2(8)3(9)4(10)5(11)6(12)13/h2-4,7-10H,1H2,(H,12,13)	C(C(C(C(C(=O)C(=O)O)O)O)O)O	-2.9	217.032	1657.3	50;102424;159793;167222;439984;3035456;7059386;6337064;6857381;13192969;13192971;10176506;10198044;17756738;18652483;20477523;22812908;54383810;54383813;54383814;91010950;123611622	HMDB:(11732);SuperNatural:(SN00401081 SN00398821);additional;MeSH:(102424 3035456);Plantcyc:(CPD-13059 CPD-377);PubMed;NORMAN:(NS00008030);COCONUT:(CNP0184376);KNApSAcK:(33553);Natural Products:(UNPD11891 UNPD166888);PubChem:(50 102424 159793 167222 439984 3035456 7059386 6337064 6857381 13192969 13192971 10176506 10198044 17756738 18652483 20477523 22812908 54383810 54383813 54383814 91010950 12…	88066430
105	4-Methyl-3-methylsulfonyl-5-(5-nitro-2-furyl)-	29.6835	0.0135678	1	3	1	4	0.211892	-286.663	C8H8N4O5S	[M + Na]+	BOBQQFAKASIJKC	InChI=1S/C8H8N4O5S/c1-11-7(9-10-8(11)18(2,15)16)5-3-4-6(17-5)12(13)14/h3-4H,1-2H3	CN1C(=NN=C1S(=O)(=O)C)C2=CC=C(O2)[N+](=O)[O-]	-0.1	295.012	58.419	3038636	PubChem:(3038636);PubChem class - safety and toxic	67108866
106	Hexahydro-m-xylylenediamine	13.2434	0.0100503	1	3	1	3	0.141499	-41.0184	C8H18N2	[M + K]+	QLBRROYTTDFLDX	InChI=1S/C8H18N2/c9-5-7-2-1-3-8(4-7)6-10/h7-8H,1-6,9-10H2	C1CC(CC(C1)CN)CN	0.2	181.108	83.265	17406;6951507;6951508;6951509;6951510;6951511;6951512;53395031;70000353;101643470;101643471	NORMAN:(NS00002195);PubChem:(17406 6951507 6951508 6951509 6951510 6951511 6951512 53395031 70000353 101643470 101643471);additional;MeSH:(17406);PubChem class - safety and toxic;PubMed	67895366
106	2-eicosapentaenoyl-glycerol	16.3908	0.888945	1	1	1	1	0.15372	-156.082	C23H36O4	[M + K]+	IXSYVBCFIGEECR	InChI=1S/C23H36O4/c1-2-3-4-5-6-7-8-9-10-11-12-13-14-15-16-17-18-19-23(26)27-22(20-24)21-25/h3-4,6-7,9-10,12-13,15-16,22,24-25H,2,5,8,11,14,17-21H2,1H3	CCC=CCC=CCC=CCC=CCC=CCCCC(=O)OC(CO)CO	4.6	415.223	1384.49	11660820;129725126	COCONUT:(CNP0172288);HMDB:(11550);PubChem:(11660820 129725126);CHEBI:(86398);PubChem class - bio and metabolites	18874410
107	Oprea1_053742	17.2278	0.0256281	1	2	1	2	0.11577	-175.361	C22H37NO2	[M + Na]+	XIHJFMFAIYGPCL	InChI=1S/C22H37NO2/c1-17(2)8-7-9-19-10-11-21(18(3)14-19)22-24-16-20(25-22)15-23-12-5-4-6-13-23/h8,10,18,20-22H,4-7,9,11-16H2,1-3H3	CC1CC(=CCC1C2OCC(O2)CN3CCCCC3)CCC=C(C)C	4.8	370.271	574.941	566552;1779077;1779078;7002655;7002656;7076478;7076479;7076480;7076481;7076482;7076483;7076484;6352255;6543825;25423060	COCONUT:(CNP0043256 CNP0201698);PubChem:(566552 1779077 1779078 7002655 7002656 7076478 7076479 7076480 7076481 7076482 7076483 7076484 6352255 6543825 25423060);SuperNatural:(SN00067438 SN00067437 SN00067436 SN00067435);ZINC bio:(ZINC04026386 ZINC04026387 ZINC04026388 ZINC04026389)	3153922
107	CBKinase1_010240	18.2519	0.0346734	1	2	1	2	0.145554	-372.453	C21H20N2O4	[M + Na]+	QPAGYKLDKJQHMJ	InChI=1S/C21H20N2O4/c1-14-6-3-7-15(2)20(14)27-13-19(24)22-16-8-4-9-17(12-16)23-21(25)18-10-5-11-26-18/h3-12H,13H2,1-2H3,(H,22,24)(H,23,25)	CC1=C(C(=CC=C1)C)OCC(=O)NC2=CC(=CC=C2)NC(=O)C3=CC=CO3	3.8	387.134	1211.72	2221829	PubChem:(2221829);PubMed;CHEBI:(105628)	98
107	bmse000257	12.0669	0.060804	1	3	1	6	0.273319	-163.369	C17H21N4O9P	[M + H]+	FVTCRASFADXXNN	InChI=1S/C17H21N4O9P/c1-7-3-9-10(4-8(7)2)21(15-13(18-9)16(25)20-17(26)19-15)5-11(22)14(24)12(23)6-30-31(27,28)29/h3-4,11-12,14,22-24H,5-6H2,1-2H3,(H,20,25,26)(H2,27,28,29)	CC1=CC2=C(C=C1C)N(C3=NC(=O)NC(=O)C3=N2)CC(C(C(COP(=O)(O)O)O)O)O	-1.14653	457.114	714.345	710;8965;643976;5702760;3986128;7048777;7048778;7048779;7048780;7048781;7048782;15559251;15804337;23278764;24812731;44229199;51435500;51435503;91971622;101233280	HMDB:(1520);PubChem class - food;ZINC bio:(ZINC03831425 ZINC03831426 ZINC03831427 ZINC03831428 ZINC08551105 ZINC08551106 ZINC08551107 ZINC08551108);additional;MeSH:(8965 643976 24812731 44229199 51435503);PubMed;NORMAN:(NS00014334);COCONUT:(CNP0105492 CNP0239383);KNApSAcK:(19686);Natural Products:(UNPD4450);PubChem:(710 8965 643976 5702760 3986128 7048777 7048778 7048779 7048780 7048781 7048782 1…	17434534270
107	2-[[2-(2,4-dioxo-1H-quinazolin-3-yl)acetyl]amino]-3-methylbutanoic acid	8.7045	0.0924623	1	4	1	4	0.202658	-275.313	C15H17N3O5	[M + Na]+	ZNMIXAAOVBPWSK	InChI=1S/C15H17N3O5/c1-8(2)12(14(21)22)17-11(19)7-18-13(20)9-5-3-4-6-10(9)16-15(18)23/h3-6,8,12H,7H2,1-2H3,(H,16,23)(H,17,19)(H,21,22)	CC(C)C(C(=O)O)NC(=O)CN1C(=O)C2=CC=CC=C2NC1=O	0.9	342.103	934.77	1786006;1786007;4835292;7068578;7068579	COCONUT:(CNP0118480);PubChem:(1786006 1786007 4835292 7068578 7068579);ZINC bio:(ZINC02130707 ZINC03985217)	2105346
109	hexadecaphytosphingosine	36.732	1	1	1	1	1	0.241339	-117.523	C16H35NO3	[M + H]+	OCHZTELGZBWSJD	InChI=1S/C16H35NO3/c1-2-3-4-5-6-7-8-9-10-11-12-15(19)16(20)14(17)13-18/h14-16,18-20H,2-13,17H2,1H3	CCCCCCCCCCCCC(C(C(CO)N)O)O	3.6	290.27	971.034	11673695;11312307;72551566	COCONUT:(CNP0278039);Natural Products:(UNPD25933 UNPD48501 UNPD49310 UNPD30224);PubChem:(11673695 11312307 72551566);SuperNatural:(SN00274280 SN00399066 SN00334399 SN00278375);CHEBI:(76699 76698);YMDB:(1098);KEGG Mine	8593178658
109	2,2''-Oxybis(N,N-dioctylacetamide)	100.509	1	1	1	1	3	0.243254	-202.332	C36H72N2O3	[M - H2O + H]+	VRZYWIAVUGQHKB	InChI=1S/C36H72N2O3/c1-5-9-13-17-21-25-29-37(30-26-22-18-14-10-6-2)35(39)33-41-34-36(40)38(31-27-23-19-15-11-7-3)32-28-24-20-16-12-8-4/h5-34H2,1-4H3	CCCCCCCCN(CCCCCCCC)C(=O)COCC(=O)N(CCCCCCCC)CCCCCCCC	12.8	563.553	1357.12	70700400	PubChem class - safety and toxic;PubChem:(70700400);PubMed	67108930
110	Diacylglycerol(20:2/14:0)	3.00644	0.0904523	1	8	2	10	0.13637	-73.0067	C37H68O5	[M - H2O + Na]+	IFICCERBULNVSQ	InChI=1S/C37H68O5/c1-3-5-7-9-11-13-15-16-17-18-19-20-22-23-25-27-29-31-36(39)41-34-35(33-38)42-37(40)32-30-28-26-24-21-14-12-10-8-6-4-2/h11,13,16-17,35,38H,3-10,12,14-15,18-34H2,1-2H3	CCCCCCCCCCCCCC(=O)OC(CO)COC(=O)CCCCCCCCCC=CCC=CCCCCC	13.5	597.489	1485.95	53478219;134737808	COCONUT:(CNP0084602);HMDB:(7414);PubChem:(53478219 134737808);SuperNatural:(SN00217249);YMDB Mine;CHEBI:(89034);PubChem class - bio and metabolites	34379661354
110	Boc-meglu-glu-val	11.647	0.0110553	1	2	1	4	0.654958	-285.86	C21H33N3O10	[M + H]+	VCUNMGPIYYXXMQ	InChI=1S/C21H33N3O10/c1-10(2)15(19(31)32)24-16(27)12(7-8-14(25)26)22-17(28)13(9-11(3)18(29)30)23-20(33)34-21(4,5)6/h10,12-13,15H,3,7-9H2,1-2,4-6H3,(H,22,28)(H,23,33)(H,24,27)(H,25,26)(H,29,30)(H,31,32)	CC(C)C(C(=O)O)NC(=O)C(CCC(=O)O)NC(=O)C(CC(=C)C(=O)O)NC(=O)OC(C)(C)C	0.9	488.226	459.24	125265;21120507	MeSH:(125265);PubChem:(125265 21120507);PubMed	70
110	2-[(3R,4S)-1-benzoyl-3-ethylpiperidin-4-yl]-1-(4-hydroxypiperidin-1-yl)ethanone	66.9908	0.0130653	1	4	1	4	0.273122	-256.487	C21H30N2O3	[M + H]+	FSHVHTCOPJUXSO	InChI=1S/C21H30N2O3/c1-2-16-15-23(21(26)17-6-4-3-5-7-17)11-8-18(16)14-20(25)22-12-9-19(24)10-13-22/h3-7,16,18-19,24H,2,8-15H2,1H3	CCC1CN(CCC1CC(=O)N2CCC(CC2)O)C(=O)C3=CC=CC=C3	2.2	359.234	727.249	11942747	COCONUT:(CNP0346690);PubChem:(11942747);SuperNatural:(SN00015643);ZINC bio:(ZINC08299600)	3153922
112	Hexadecanoic acid phenethyl-amide	17.6081	0.0366834	1	2	1	2	0.787957	-3.6539	C24H41NO	[M + Na]+	SBXFNAPGWOTRJF	InChI=1S/C24H41NO/c1-2-3-4-5-6-7-8-9-10-11-12-13-17-20-24(26)25-22-21-23-18-15-14-16-19-23/h14-16,18-19H,2-13,17,20-22H2,1H3,(H,25,26)	CCCCCCCCCCCCCCCC(=O)NCCC1=CC=CC=C1	8.8	382.311	1377.77	44281659	COCONUT:(CNP0327777);PubChem:(44281659);additional;MeSH:(44281659);Training Set;PubMed	2637894
112	HDAC inhibitor	38.0953	0.291457	1	1	1	4	0.155463	-515.627	C28H39N5O7	[M + CH2O2 + H]+	YLJRILGAXBHXDZ	InChI=1S/C28H39N5O7/c1-16(2)12-23(31-19(5)35)27(38)30-15-25(36)33-22(8-6-7-11-29-18(4)34)28(39)32-20-9-10-21-17(3)13-26(37)40-24(21)14-20/h9-10,13-14,16,22-23H,6-8,11-12,15H2,1-5H3,(H,29,34)(H,30,38)(H,31,35)(H,32,39)(H,33,36)	CC1=CC(=O)OC2=C1C=CC(=C2)NC(=O)C(CCCCNC(=O)C)NC(=O)CNC(=O)C(CC(C)C)NC(=O)C	1.2	604.294	1276.75	10460379;85149091;138107168	PubChem:(10460379 85149091 138107168);PubMed;PubChem class - drug	33554498
112	1,4-Pentadien-3-one, 1,5-bis[4-(acetyloxy)-3-methoxyphenyl]-	13.0935	0.208543	1	1	1	5	0.289127	-147.515	C23H22O7	[M + H]+	GLXJWVWKKACLCW	InChI=1S/C23H22O7/c1-15(24)29-20-11-7-17(13-22(20)27-3)5-9-19(26)10-6-18-8-12-21(30-16(2)25)23(14-18)28-4/h5-14H,1-4H3	CC(=O)OC1=C(C=C(C=C1)C=CC(=O)C=CC2=CC(=C(C=C2)OC(=O)C)OC)OC	3.6	411.143	682.882	15941758;57429299;68549850	MeSH:(68549850);PubChem:(15941758 57429299 68549850);PubMed	70
112	(E)-[(1R)-1-hydroxy-1-methyl-7-propan-2-yl-2,3,3a,5,6,8a-hexahydroazulen-4-ylidene]methanesulfonic acid	3.40628	0.0140704	1	5	1	3	0.0478682	-262.006	C15H24O4S	[M + Na]+	DGQQFMFGQBQZSD	InChI=1S/C15H24O4S/c1-10(2)11-4-5-12(9-20(17,18)19)13-6-7-15(3,16)14(13)8-11/h8-10,13-14,16H,4-7H2,1-3H3,(H,17,18,19)	CC(C)C1=CC2C(CCC2(C)O)C(=CS(=O)(=O)O)CC1	1.1	323.128	916.026	5321552;10470100;44335288;100941983	COCONUT:(CNP0025352 CNP0233738);Natural Products:(UNPD89769 UNPD129697 UNPD106304);PubChem:(5321552 10470100 44335288 100941983);SuperNatural:(SN00162851 SN00399155 SN00248496);PubMed	3178562
113	bmse000651	18.4748	0.995477	1	1	1	1	0.173851	-351.415	C26H43NO6	[M + H]+	RFDAIACWWDREDC	InChI=1S/C26H43NO6/c1-14(4-7-22(31)27-13-23(32)33)17-5-6-18-24-19(12-21(30)26(17,18)3)25(2)9-8-16(28)10-15(25)11-20(24)29/h14-21,24,28-30H,4-13H2,1-3H3,(H,27,31)(H,32,33)	CC(CCC(=O)NCC(=O)O)C1CCC2C1(C(CC3C2C(CC4C3(CCC(C4)O)C)O)O)C	2.9	466.318	999.523	755;10140;439604;3841386;5317751;5460316;6604253;12070700;9848309;9869115;12358462;12358463;12358464;12358469;10034283;16759978;18528844;18552442;18391757;16212151;16219399;22303096;22303097;22833511;22836630;23617285;23637695;25200034;24212182;45109806;44658215;44263376;45934207;49835416;49835461;49835462;52897258;52897262;46936456;57223699;58133004;70421234;70421235;73759685;71306854;71309846;7…	HMDB:(138 331 32596);PubChem class - food;SuperNatural:(SN00077157 SN00284398 SN00364652 SN00310927);ZINC bio:(ZINC08143774 ZINC08217461);additional;MeSH:(10140);PubMed;NORMAN:(NS00014841);COCONUT:(CNP0272822 CNP0348460);KNApSAcK:(30410);Natural Products:(UNPD25415 UNPD144873 UNPD189741);PubChem:(755 10140 439604 3841386 5317751 5460316 6604253 12070700 9848309 9869115 12358462 12358463 12358464 …	188541310
113	Bis(2,3,6,7-tetrahydro-1H,5H-benzo(ij)quinolizin-9-yl)methanone	12.2364	0.0135678	1	7	1	4	0.0436014	-316.234	C25H28N2O	[M + K]+	UHTVJEXRPQDUCJ	InChI=1S/C25H28N2O/c28-25(21-13-17-5-1-9-26-10-2-6-18(14-21)23(17)26)22-15-19-7-3-11-27-12-4-8-20(16-22)24(19)27/h13-16H,1-12H2	C1CC2=CC(=CC3=C2N(C1)CCC3)C(=O)C4=CC5=C6C(=C4)CCCN6CCC5	5.1	411.181	555.184	117714	PubChem:(117714);NORMAN:(NS00051807)	262146
113	5-acetyl-2-hexadecoxybenzenesulfonate	6.90283	0.158794	1	3	1	6	0.325108	-176.945	C24H40O5S	[M + H]+	IWSLBKISUIJTCI	InChI=1S/C24H40O5S/c1-3-4-5-6-7-8-9-10-11-12-13-14-15-16-19-29-23-18-17-22(21(2)25)20-24(23)30(26,27)28/h17-18,20H,3-16,19H2,1-2H3,(H,26,27,28)	CCCCCCCCCCCCCCCCOC1=C(C=C(C=C1)C(=O)C)S(=O)(=O)O	8.1	441.268	1531.2	3023685;3571239	PubChem:(3023685 3571239);NORMAN:(NS00064459)	262146
114	N-[6-amino-5-[[(2,3-dihydroxyphenyl)-hydroxymethyl]amino]-6-oxohexyl]-2,3-dihydroxybenzamide	18.1273	0.159799	1	1	1	10	0.246677	-409.499	C20H25N3O7	[M + Na]+	LZSMHTJEEPNOOD	InChI=1S/C20H25N3O7/c21-18(28)13(23-20(30)12-6-4-9-15(25)17(12)27)7-1-2-10-22-19(29)11-5-3-8-14(24)16(11)26/h3-6,8-9,13,20,23-27,30H,1-2,7,10H2,(H2,21,28)(H,22,29)	C1=CC(=C(C(=C1)O)O)C(NC(CCCCNC(=O)C2=C(C(=CC=C2)O)O)C(=O)N)O	1.4	442.157	688.526	441024	COCONUT:(CNP0047087);PubChem:(441024);SuperNatural:(SN00213423)	3145730
114	C14 Dihydroceramide	11.6079	1	1	1	1	1	0.193742	-48.1964	C32H65NO3	[M + H]+	UDTSZXVRDXQARY	InChI=1S/C32H65NO3/c1-3-5-7-9-11-13-15-16-18-19-21-23-25-27-31(35)30(29-34)33-32(36)28-26-24-22-20-17-14-12-10-8-6-4-2/h30-31,34-35H,3-29H2,1-2H3,(H,33,36)	CCCCCCCCCCCCCCCC(C(CO)NC(=O)CCCCCCCCCCCCC)O	12.3	512.505	1376.33	4179353;10255824;57083947	COCONUT:(CNP0266158);HMDB:(11759);PubChem:(4179353 10255824 57083947);CHEBI:(67045);ZINC bio:(ZINC40165425);additional;PubChem class - bio and metabolites;Training Set;Biocyc:(CPD-22034)	19425322
114	2-Oxosuberate	41.5015	0.99799	1	1	2	2	0.328784	-85.2173	C8H12O5	[M + H3N + H]+	HAGOOZVJLSSXGZ	InChI=1S/C8H12O5/c9-6(8(12)13)4-2-1-3-5-7(10)11/h1-5H2,(H,10,11)(H,12,13)	C(CCC(=O)C(=O)O)CCC(=O)O	0.4	206.101	316.84	146903;21122671	COCONUT:(CNP0359734);KNApSAcK:(773);PubChem:(146903 21122671);YMDB Mine;CHEBI:(80587);PubChem class - bio and metabolites;EcoCyc Mine;MeSH:(146903 21122671);KEGG:(C16589);PubMed;Biocyc:(CPD-337)	51558484342
114	(E)-1-[4-[(2S,3R,4S,5S,6R)-3-[(2S,3R,4R)-3,4-dihydroxy-4-(hydroxymethyl)oxolan-2-yl]oxy-4,5-dihydroxy-6-(hydroxymethyl)oxan-2-yl]oxy-2-hydroxyphenyl]-3-(4-hydroxyphenyl)prop-2-en-1-one	34.26	0.0105528	1	6	1	6	0.122842	-213.842	C26H30O13	[M + K]+	NIZFPXZQERMCLE	InChI=1S/C26H30O13/c27-10-19-20(32)21(33)22(39-25-23(34)26(35,11-28)12-36-25)24(38-19)37-15-6-7-16(18(31)9-15)17(30)8-3-13-1-4-14(29)5-2-13/h1-9,19-25,27-29,31-35H,10-12H2	C1C(C(C(O1)OC2C(C(C(OC2OC3=CC(=C(C=C3)C(=O)C=CC4=CC=C(C=C4)O)O)CO)O)O)O)(CO)O	0.1	589.13	43.288	14282455	COCONUT:(CNP0156849);Natural Products:(UNPD81705 UNPD138843);PubChem:(14282455);SuperNatural:(SN00231857 SN00163671);PubMed	3178562
115	N-(1-amino-1-oxo-3-phenylpropan-2-yl)-1-(3,3-dimethylbutanoyl)-3-(prop-2-enylcarbamoylamino)pyrrolidine-2-carboxamide	6.43179	0.000502513	1	1	1	1	0.184436	-293.933	C24H35N5O4	[M + Na]+	FKJVUMFGWWXDRO	InChI=1S/C24H35N5O4/c1-5-12-26-23(33)28-17-11-13-29(19(30)15-24(2,3)4)20(17)22(32)27-18(21(25)31)14-16-9-7-6-8-10-16/h5-10,17-18,20H,1,11-15H2,2-4H3,(H2,25,31)(H,27,32)(H2,26,28,33)	CC(C)(C)CC(=O)N1CCC(C1C(=O)NC(CC2=CC=CC=C2)C(=O)N)NC(=O)NCC=C	2.2	480.257	439.723	3286057;11865840	COCONUT:(CNP0242624);PubChem:(3286057 11865840);SuperNatural:(SN00004045);ZINC bio:(ZINC03839151)	3153922
116	N-[4-[2-(benzenesulfonyl)-2-cyanoethenyl]phenyl]acetamide	5.09896	0.0100503	1	8	1	7	0.325085	-192.579	C17H14N2O3S	[M + H]+	KOXMPKKZTIHEEH	InChI=1S/C17H14N2O3S/c1-13(20)19-15-9-7-14(8-10-15)11-17(12-18)23(21,22)16-5-3-2-4-6-16/h2-11H,1H3,(H,19,20)	CC(=O)NC1=CC=C(C=C1)C=C(C#N)S(=O)(=O)C2=CC=CC=C2	2.2	327.08	394.794	3575661;5865115	PubChem:(3575661 5865115);PubChem class - safety and toxic	67108866
116	Gliatilin (TN)	20.5941	1	1	1	1	1	0.583733	-20.7133	C8H20NO6P	[M + H]+	SUHOQUVVVLNYQR	InChI=1S/C8H20NO6P/c1-9(2,3)4-5-14-16(12,13)15-7-8(11)6-10/h8,10-11H,4-7H2,1-3H3/p+1	C[N+](C)(C)CCOP(=O)(O)OCC(CO)O	-2.3	258.11	45.721	823;11234;71920;71921;657272;439285;11184607;11184608;59514924;58381695;123809630;126551289;136212910;136212911	HMDB:(86);PubChem class - food;SuperNatural:(SN00002247);ZINC bio:(ZINC01532714 ZINC12493448);additional;MeSH:(11234 71920 657272);Plantcyc:(A-DXYL-PEN-1:5 L-1-GLYCERO-PHOSPHORYLCHOLINE);PubMed;COCONUT:(CNP0137851 CNP0411345);Natural Products:(UNPD6251);PubChem:(823 11234 71920 71921 657272 439285 11184607 11184608 59514924 58381695 123809630 126551289 136212910 136212911);CHEBI:(135063 16870 553…	255584622
116	Eudesmic acid	18.6463	0.683417	1	1	1	3	0.227268	-26.5071	C10H12O5	[M + H]+	SJSOFNCYXJUNBT	InChI=1S/C10H12O5/c1-13-7-4-6(10(11)12)5-8(14-2)9(7)15-3/h4-5H,1-3H3,(H,11,12)	COC1=CC(=CC(=C1OC)OC)C(=O)O	1.28116	213.076	474.295	8357;3468283;10632403;12227853	HMDB:(33839);SuperNatural:(SN00402111 SN00118320);ZINC bio:(ZINC00347833);additional;MeSH:(8357);PubMed;NORMAN:(NS00001871);COCONUT:(CNP0058997 CNP0402059);KNApSAcK:(29476);Natural Products:(UNPD129444);PubChem:(8357 3468283 10632403 12227853);YMDB Mine;CHEBI:(454991 58989);PubChem class - bio and metabolites;PubChem class - safety and toxic;Training Set;KEGG Mine	43037548670
116	bis-Helenalinyl-glutarate	43.4547	0.0175879	1	3	1	3	0.293053	-328.735	C35H40O10	[M + H]+	PCLGLSWYMVOCFV	InChI=1S/C35H40O10/c1-16-14-22-28(18(3)32(40)42-22)30(34(5)20(16)10-12-24(34)36)44-26(38)8-7-9-27(39)45-31-29-19(4)33(41)43-23(29)15-17(2)21-11-13-25(37)35(21,31)6/h10-13,16-17,20-23,28-31H,3-4,7-9,14-15H2,1-2,5-6H3	CC1CC2C(C(C3(C1C=CC3=O)C)OC(=O)CCCC(=O)OC4C5C(CC(C6C4(C(=O)C=C6)C)C)OC(=O)C5=C)C(=C)C(=O)O2	4	621.273	1432.21	336831;494270;71718522;98476456;98476457;98476458;98476460	MeSH:(336831);PubChem:(336831 494270 71718522 98476456 98476457 98476458 98476460);PubMed	70
117	N-(2-cyanoethyl)-2-[(3R,4S)-3-ethyl-1-hexanoylpiperidin-4-yl]-N-methylacetamide	16.9989	1	1	1	1	1	0.383104	-190.816	C19H33N3O2	[M + H]+	MWSVZNWFUDDMQN	InChI=1S/C19H33N3O2/c1-4-6-7-9-18(23)22-13-10-17(16(5-2)15-22)14-19(24)21(3)12-8-11-20/h16-17H,4-10,12-15H2,1-3H3	CCCCCC(=O)N1CCC(C(C1)CC)CC(=O)N(C)CCC#N	2.3	336.265	641.091	7673425	COCONUT:(CNP0024030);PubChem:(7673425);ZINC bio:(ZINC05412809)	2105346
117	Glutinal	18.0794	0.551759	1	1	1	7	0.976302	-26.1401	C10H17N3O6S	[M + H]+	RWSXRVCMGQZWBV	InChI=1S/C10H17N3O6S/c11-5(10(18)19)1-2-7(14)13-6(4-20)9(17)12-3-8(15)16/h5-6,20H,1-4,11H2,(H,12,17)(H,13,14)(H,15,16)(H,18,19)	C(CC(=O)NC(CS)C(=O)NCC(=O)O)C(C(=O)O)N	-4.5	308.092	49.597	745;124886;444462;445616;446684;448041;448106;4633090;7048684;10566814;10710004;9839547;10924820;15559592;15559593;20756463;23634626;25246407;40467184;42615251;45039351;54289881;60072620;59012061;59012062;59119144;59658501;58833436;87774813;101692668;131698098	HMDB:(125 62697);PubChem class - food;SuperNatural:(SN00003614 SN00156781);ZINC bio:(ZINC03830891 ZINC03830892 ZINC03830893 ZINC03830894);additional;MeSH:(124886 20756463);Plantcyc:(GLUTATHIONE);PubMed;NORMAN:(NS00001243);COCONUT:(CNP0083313 CNP0104130);KNApSAcK:(1518);Natural Products:(UNPD47599);PubChem:(745 124886 444462 445616 446684 448041 448106 4633090 7048684 10566814 10710004 9839547 109…	255846782
117	Cyclen-N,N'',N',N'''-tetraacetamide	15.5546	0.0256281	1	2	1	2	0.133339	-185.531	C16H32N8O4	[M + H]+	FQIHLPGWBOBPSG	InChI=1S/C16H32N8O4/c17-13(25)9-21-1-2-22(10-14(18)26)5-6-24(12-16(20)28)8-7-23(4-3-21)11-15(19)27/h1-12H2,(H2,17,25)(H2,18,26)(H2,19,27)(H2,20,28)	C1CN(CCN(CCN(CCN1CC(=O)N)CC(=O)N)CC(=O)N)CC(=O)N	-4.1	401.266	684.788	11560395	MeSH:(11560395);PubChem:(11560395);PubMed	70
117	bmse001027	12.4608	1	1	1	1	1	0.265394	-6.54724	C42H80NO8P	[M + H]+	JLPULHDHAOZNQI	InChI=1S/C42H80NO8P/c1-6-8-10-12-14-16-18-20-21-23-25-27-29-31-33-35-42(45)51-40(39-50-52(46,47)49-37-36-43(3,4)5)38-48-41(44)34-32-30-28-26-24-22-19-17-15-13-11-9-7-2/h14,16,20-21,40H,6-13,15,17-19,22-39H2,1-5H3/p+1	CCCCCCCCCCCCCCCC(=O)OCC(COP(=O)(O)OCC[N+](C)(C)C)OC(=O)CCCCCCCC=CCC=CCCCCC	13	758.572	1495.1	122218;122219;446962;6021688;5287971;5289212;5313188;5313189;5313190;5313191;6438359;14389437;16213884;46931123;46936342;46936343;53962048;53962049;87506244;87506245;124586127;131705014;131705015;131706484	HMDB:(7973);PubChem class - food;SuperNatural:(SN00358385);additional;MeSH:(446962 5287971 5313188 6438359 16213884);Plantcyc:(CPD-8158);PubMed;Lipid:(PC 34:2);COCONUT:(CNP0017699 CNP0350811 CNP0398442);Natural Products:(UNPD68627);PubChem:(122218 122219 446962 6021688 5287971 5289212 5313188 5313189 5313190 5313191 6438359 14389437 16213884 46931123 46936342 46936343 53962048 53962049 87506244 8…	4550543470
118	N-(3-((2,5-dimethylbenzyl)oxy)-4-(N-methylmethylsulfonamido)phenyl)-2,3-dihydro-1H-indene-5-carboxamide	8.078	0.0236181	1	3	1	6	0.067775	-480.961	C25H26N2O6S	[M + H]+	NNVDIXHOVATNMH	InChI=1S/C25H26N2O6S/c1-16-5-6-17(2)19(11-16)14-31-23-13-20(8-9-21(23)27(3)34(4,29)30)26-25(28)18-7-10-22-24(12-18)33-15-32-22/h5-13H,14-15H2,1-4H3,(H,26,28)	CC1=CC(=C(C=C1)C)COC2=C(C=CC(=C2)NC(=O)C3=CC4=C(C=C3)OCO4)N(C)S(=O)(=O)C	3.9	483.163	592.474	56967399	MeSH:(56967399);PubChem:(56967399);PubMed	70
118	Haploscleridamine	36.227	1	1	1	1	1	0.049298	-186.373	C15H16N4	[M + H]+	SLFMYESZZPZJHF	InChI=1S/C15H16N4/c1-2-4-13-11(3-1)12-5-6-17-14(15(12)19-13)7-10-8-16-9-18-10/h1-4,8-9,14,17,19H,5-7H2,(H,16,18)	C1CNC(C2=C1C3=CC=CC=C3N2)CC4=CN=CN4	1.7	253.145	569.57	636746;9856358	COCONUT:(CNP0238716);MeSH:(9856358);Natural Products:(UNPD109644);PubChem:(636746 9856358);PubMed	2129990
118	Diacylglycerol(18:4/18:2)	1990.86	1	1	1	1	1	0.0999901	-11.96	C39H64O5	[M + Na]+	QSEJQXZIIUGBTF	InChI=1S/C39H64O5/c1-3-5-7-9-11-13-15-17-19-21-23-25-27-29-31-33-38(41)43-36-37(35-40)44-39(42)34-32-30-28-26-24-22-20-18-16-14-12-10-8-6-4-2/h5,7,11-14,17-20,23,25,37,40H,3-4,6,8-10,15-16,21-22,24,26-36H2,1-2H3	CCCCCC=CCC=CCCCCCCCC(=O)OC(CO)COC(=O)CCCCC=CCC=CCC=CCC=CCC	11.6	635.467	1465.74	53478164;134762047	COCONUT:(CNP0034964);HMDB:(7335);PubChem:(53478164 134762047);SuperNatural:(SN00217170);YMDB Mine;PubChem class - bio and metabolites;Lipid:(DG(18:3_18:3))	38674628618
119	Sclarene	24.841	1	1	1	1	1	0.10213	-71.5014	C20H32	[M + H]+	KYLKKZSVPLUGCC	InChI=1S/C20H32/c1-7-15(2)9-11-17-16(3)10-12-18-19(4,5)13-8-14-20(17,18)6/h7,17-18H,1-3,8-14H2,4-6H3	CC1(CCCC2(C1CCC(=C)C2CCC(=C)C=C)C)C	7.5	273.258	1226.1	521312;6432490;12315413;11323257;90659283;101664538;134888882	COCONUT:(CNP0209300);KNApSAcK:(882);Natural Products:(UNPD106944 UNPD161379 UNPD30719);PubChem:(521312 6432490 12315413 11323257 90659283 101664538 134888882);SuperNatural:(SN00229433 SN00237779 SN00266513);CHEBI:(64281);Biocyc:(CPD-14025);KEGG Mine	8593115186
119	ethyl 3-diethoxyphosphinothioylsulfanylpropanoate	7.96271	0.0165829	1	7	1	5	0.188124	-107.012	C9H19O4PS2	[M + H]+	OOMMKEMDOOWEHJ	InChI=1S/C9H19O4PS2/c1-4-11-9(10)7-8-16-14(15,12-5-2)13-6-3/h4-8H2,1-3H3	CCOC(=O)CCSP(=S)(OCC)OCC	2.6	287.053	65.3	201433	PubChem:(201433);PubChem class - safety and toxic	67108866
119	Cynanchoside C2	15.2454	N/A	1	5	1	10	0.319739	-292.48	C49H78O15	[M + H]+	DNOLGGAOXNIEOS	InChI=1S/C49H78O15/c1-25(2)26(3)19-39(51)62-38-24-37-46(8)16-14-32(20-31(46)13-17-48(37,53)49(54)18-15-33(27(4)50)47(38,49)9)61-40-22-35(56-11)44(29(6)59-40)64-42-23-36(57-12)45(30(7)60-42)63-41-21-34(55-10)43(52)28(5)58-41/h13,19,25,28-30,32-38,40-45,52-54H,14-18,20-24H2,1-12H3	CC1C(C(CC(O1)OC2C(OC(CC2OC)OC3C(OC(CC3OC)OC4CCC5(C6CC(C7(C(CCC7(C6(CC=C5C4)O)O)C(=O)C)C)OC(=O)C=C(C)C(C)C)C)C)C)OC)O	4.4	907.537	1413.65	6447134;10653336;10772071;10260167;21670032;21670033	COCONUT:(CNP0285088);Natural Products:(UNPD110471 UNPD52452 UNPD127752 UNPD94938 UNPD219962 UNPD217873 UNPD27874 UNPD93328);PubChem class - safety and toxic;PubChem:(6447134 10653336 10772071 10260167 21670032 21670033);SuperNatural:(SN00290132 SN00273872 SN00332418 SN00283506 SN00396342 SN00305568)	70287362
120	N-(1-piperidin-1-ylbutan-2-yl)-N-pyridin-2-ylpropanamide	18.4425	0.20402	1	2	1	2	0.228433	-264.368	C17H27N3O	[M + Na]+	KBULRYAVEMNAKM	InChI=1S/C17H27N3O/c1-3-15(14-19-12-8-5-9-13-19)20(17(21)4-2)16-10-6-7-11-18-16/h6-7,10-11,15H,3-5,8-9,12-14H2,1-2H3	CCC(CN1CCCCC1)N(C2=CC=CC=N2)C(=O)CC	2.9	312.203	359.786	3041465	PubChem:(3041465);PubChem class - safety and toxic	67108866
120	2,5-Dimethyl-N-isopropyl-1-pyrrolebutyramide	20.0119	1	1	1	1	1	0.274851	-215.947	C13H22N2O	[M + H]+	JIHNVNPSNUAORK	InChI=1S/C13H22N2O/c1-10(2)14-13(16)6-5-9-15-11(3)7-8-12(15)4/h7-8,10H,5-6,9H2,1-4H3,(H,14,16)	CC1=CC=C(N1CCCC(=O)NC(C)C)C	1.8	223.181	565.223	3066542	PubChem:(3066542);PubChem class - safety and toxic	67108866
121	Melinamida	15.826	0.999497	1	1	1	1	0.369833	-90.2819	C26H41NO	[M + H]+	RWIUTHWKQHRQNP	InChI=1S/C26H41NO/c1-3-4-5-6-7-8-9-10-11-12-13-14-15-16-20-23-26(28)27-24(2)25-21-18-17-19-22-25/h7-8,10-11,17-19,21-22,24H,3-6,9,12-16,20,23H2,1-2H3,(H,27,28)	CCCCCC=CCC=CCCCCCCCC(=O)NC(C)C1=CC=CC=C1	8.2	384.326	1408.52	4050;5282142;20054967;49864800;49864801;71588891;71588893;92209912;92965999	MeSH:(20054967);PubChem class - safety and toxic;PubChem:(4050 5282142 20054967 49864800 49864801 71588891 71588893 92209912 92965999);PubMed;CHEBI:(31814)	67108966
121	caftaric acid	19.0177	0.0356784	1	3	1	6	0.457191	-29.3333	C13H12O9	[M + Na]+	SWGKAHCIOQPKFW	InChI=1S/C13H12O9/c14-7-3-1-6(5-8(7)15)2-4-9(16)22-11(13(20)21)10(17)12(18)19/h1-5,10-11,14-15,17H,(H,18,19)(H,20,21)	C1=CC(=C(C=C1C=CC(=O)OC(C(C(=O)O)O)C(=O)O)O)O	0.1	335.038	295.603	642609;3036737;5319873;6440397;9796778;9857913;13887347;13887348;53398694;72551521;92966432	HMDB:(13680 29276);SuperNatural:(SN00002918 SN00263633 SN00328056 SN00241058 SN00306263 SN00159092);ZINC bio:(ZINC02389524 ZINC14720637 ZINC14720640);additional;MeSH:(6440397);PubMed;NORMAN:(NS00036250);COCONUT:(CNP0218884 CNP0266774);Natural Products:(UNPD43309 UNPD131211 UNPD173783 UNPD226374 UNPD15515);PubChem:(642609 3036737 5319873 6440397 9796778 9857913 13887347 13887348 53398694 72551521 …	8593989742
122	Guanosin	29.6067	0.354271	1	1	1	2	0.590138	-4.07866	C10H13N5O5	[M + H]+	NYHBQMYGNKIUIF	InChI=1S/C10H13N5O5/c11-10-13-7-4(8(19)14-10)12-2-15(7)9-6(18)5(17)3(1-16)20-9/h2-3,5-6,9,16-18H,1H2,(H3,11,13,14,19)	C1=NC2=C(N1C3C(C(C(O3)CO)O)O)NC(=NC2=O)N	-2.17188	284.1	116.637	765;102404256;135508725;135514572;135529707;135536697;135538738;135546397;135582771;135596570;135618539;135699331;135726185;136019960;136029099;136029343;136032217;135768161;135768162;135768196;135796591;136073062;136073540;135823787;136594098;136596777;136612256;136614128;136623055;136168113;135934930;136670894;136200123;137103576;136219952;136698781;136232965;135976484;137143419;136259572;13626…	HMDB:(133);ZINC bio:(ZINC01550030 ZINC01698205 ZINC03869967 ZINC03869968 ZINC03869969 ZINC03869970 ZINC06585367);additional;MeSH:(135398635 135499520);Plantcyc:(CPD-15142 GUANOSINE);PubMed;NORMAN:(NS00009027);COCONUT:(CNP0244479);KNApSAcK:(19679);Natural Products:(UNPD65620 UNPD105334 UNPD68611);PubChem:(765 102404256 135508725 135514572 135529707 135536697 135538738 135546397 135582771 135596570…	120580478
122	1,2-Heptadecanoylphosphatidylcholine	0.664612	1	1	1	1	1	0.27127	-6.14777	C42H84NO8P	[M + Na]+	RTWAYAIMWLNAJW	InChI=1S/C42H84NO8P/c1-6-8-10-12-14-16-18-20-22-24-26-28-30-32-34-41(44)48-38-40(39-50-52(46,47)49-37-36-43(3,4)5)51-42(45)35-33-31-29-27-25-23-21-19-17-15-13-11-9-7-2/h40H,6-39H2,1-5H3/p+1	CCCCCCCCCCCCCCCCC(=O)OCC(COP(=O)(O)OCC[N+](C)(C)C)OC(=O)CCCCCCCCCCCCCCCC	14.6	784.583	1352.21	129269;129270;5313299;24778784;99649158	PubChem:(129269 129270 5313299 24778784 99649158);CHEBI:(140861);additional;MeSH:(129269 5313299);Training Set;PubMed;Lipid:(PC 34:0)	4295508070
124	N-(2-acetamidoethyl)-2-[(3R,4S)-1-(2,2-dimethylpropanoyl)-3-ethylpiperidin-4-yl]acetamide	59.2949	1	1	1	1	1	0.0516294	-218.404	C18H33N3O3	[M + H]+	NVIKXMKUKPEASL	InChI=1S/C18H33N3O3/c1-6-14-12-21(17(24)18(3,4)5)10-7-15(14)11-16(23)20-9-8-19-13(2)22/h14-15H,6-12H2,1-5H3,(H,19,22)(H,20,23)	CCC1CN(CCC1CC(=O)NCCNC(=O)C)C(=O)C(C)(C)C	1.2	340.261	722.207	11912440	COCONUT:(CNP0298870);PubChem:(11912440);SuperNatural:(SN00012617);ZINC bio:(ZINC05415148)	3153922
124	butysal	3.22294	0.333166	1	1	1	2	0.119452	-226.179	C12H20N2O3	[M + H]+	ZLUNGGZJSQDFPH	InChI=1S/C12H20N2O3/c1-4-7-8(5-2)12(6-3)9(15)13-11(17)14-10(12)16/h8H,4-7H2,1-3H3,(H2,13,14,15,16,17)	CCCC(CC)C1(C(=O)NC(=O)NC1=O)CC	1.79937	241.155	90.214	101534;67105510;76970408	NORMAN:(NS00041050);PubChem:(101534 67105510 76970408);CHEBI:(134977)	262178
124	2-methyl-1-propylbenzimidazole-5-carboxylic acid	19.5393	0.732161	1	1	1	3	0.124742	-155.927	C12H14N2O2	[M + H]+	LRHJEZOOBANSGC	InChI=1S/C12H14N2O2/c1-3-6-14-8(2)13-10-7-9(12(15)16)4-5-11(10)14/h4-5,7H,3,6H2,1-2H3,(H,15,16)	CCCN1C(=NC2=C1C=CC(=C2)C(=O)O)C	2.2	219.113	561.158	20298856	PubChem:(20298856);PubChem class - safety and toxic	67108866
124	1-Plpea	6974.31	1	1	1	1	1	0.183584	-5.30715	C39H74NO8P	[M + Na]+	HBZNVZIRJWODIB	InChI=1S/C39H74NO8P/c1-3-5-7-9-11-13-15-17-18-20-22-24-26-28-30-32-39(42)48-37(36-47-49(43,44)46-34-33-40)35-45-38(41)31-29-27-25-23-21-19-16-14-12-10-8-6-4-2/h11,13,17-18,37H,3-10,12,14-16,19-36,40H2,1-2H3,(H,43,44)	CCCCCCCCCCCCCCCC(=O)OCC(COP(=O)(O)OCCN)OC(=O)CCCCCCCC=CCC=CCCCCC	9.7	738.507	1465.07	131172;6021687;6426727;9546747;14132512;14945780;46891780;53869315;71311714;101048342;124635486;124635487;124390026;124390027;124390028	HMDB:(8928);SuperNatural:(SN00231059);additional;MeSH:(6426727);PubMed;Lipid:(PE(18:2_16:0));COCONUT:(CNP0186274);Natural Products:(UNPD147922);PubChem:(131172 6021687 6426727 9546747 14132512 14945780 46891780 53869315 71311714 101048342 124635486 124635487 124390026 124390027 124390028);CHEBI:(73121 73008);PubChem class - bio and metabolites;PubChem class - safety and toxic;Training Set;Biocyc:…	4382574702
125	Phosphatidylcholine(20:3n6/15:0)	2001.47	1	1	1	1	1	0.182163	-7.79116	C43H80NO8P	[M + H]+	PBYSSMVZTSQJLK	InChI=1S/C43H80NO8P/c1-6-8-10-12-14-16-18-20-21-22-23-24-26-27-29-31-33-35-42(45)49-39-41(40-51-53(47,48)50-38-37-44(3,4)5)52-43(46)36-34-32-30-28-25-19-17-15-13-11-9-7-2/h14,16,20-21,23-24,41H,6-13,15,17-19,22,25-40H2,1-5H3/p+1	CCCCCCCCCCCCCCC(=O)OC(COC(=O)CCCCCCC=CCC=CCC=CCCCCC)COP(=O)(O)OCC[N+](C)(C)C	12.9	770.568	1486.95	52923217;52923218;134757383;134757384	COCONUT:(CNP0237116);HMDB:(8396);PubChem:(52923217 52923218 134757383 134757384);Lipid:(PC(17:1_18:2));PubChem class - bio and metabolites	4313841674
125	Brain PC	8006.26	1	1	1	1	1	0.284101	-1.66927	C42H82NO8P	[M + Na]+	WTJKGGKOPKCXLL	InChI=1S/C42H82NO8P/c1-6-8-10-12-14-16-18-20-21-23-25-27-29-31-33-35-42(45)51-40(39-50-52(46,47)49-37-36-43(3,4)5)38-48-41(44)34-32-30-28-26-24-22-19-17-15-13-11-9-7-2/h20-21,40H,6-19,22-39H2,1-5H3/p+1	CCCCCCCCCCCCCCCC(=O)OCC(COP(=O)(O)OCC[N+](C)(C)C)OC(=O)CCCCCCCC=CCCCCCCCC	13.7	782.567	1584.57	65167;65168;168614;168615;6070971;5282288;5283485;5313178;5313179;5313180;6436017;5497103;6506401;10908846;49867521;46891719;46891720;54448670;54448671;71751451;71751452;71751453;71751454;71309785;71309786;76974817;76974818;87330097;87330098;90904813;100970416;117064596;117064597;133686966;136212622;136212623	HMDB:(7972);ZINC bio:(ZINC32792153);additional;MeSH:(65167 5497103 6070971 6436017 6506401 10908846);Plantcyc:(CPD-8157);PubMed;Lipid:(PC(16:0_18:1));COCONUT:(CNP0347968);KNApSAcK:(32109);PubChem:(65167 65168 168614 168615 6070971 5282288 5283485 5313178 5313179 5313180 6436017 5497103 6506401 10908846 49867521 46891719 46891720 54448670 54448671 71751451 71751452 71751453 71751454 71309785 71309…	4348143998
126	N-(3-(Dodecylamino)propyl)-D-gluconamide	12.2021	0.0115578	1	6	3	21	0.130977	-289.957	C21H44N2O6	[M + C2H3N + H]+	SXMIVKFBYRPWAI	InChI=1S/C21H44N2O6/c1-2-3-4-5-6-7-8-9-10-11-13-22-14-12-15-23-21(29)20(28)19(27)18(26)17(25)16-24/h17-20,22,24-28H,2-16H2,1H3,(H,23,29)	CCCCCCCCCCCCNCCCNC(=O)C(C(C(C(CO)O)O)O)O	1.9	462.35	672.039	13187445;13187447	PubChem:(13187445 13187447);NORMAN:(NS00039148)	262146
126	Glyceryl arachidonate	10.3591	0.330653	1	1	1	5	0.315215	-58.8948	C23H38O4	[M + K]+	DCPCOKIYJYGMDN	InChI=1S/C23H38O4/c1-2-3-4-5-6-7-8-9-10-11-12-13-14-15-16-17-18-19-23(26)27-21-22(25)20-24/h6-7,9-10,12-13,15-16,22,24-25H,2-5,8,11,14,17-21H2,1H3	CCCCCC=CCC=CCC=CCC=CCCCC(=O)OCC(CO)O	5.77456	417.241	1332.88	114672;5282281;10134280;16019980;22287859;40490622;44449059;91580285;91457820;91465633;124586198;137700025	HMDB:(11578);SuperNatural:(SN00214242);ZINC bio:(ZINC04654970 ZINC04654971);additional;MeSH:(5282281);PubMed;NORMAN:(NS00013687);COCONUT:(CNP0142758);Natural Products:(UNPD211706);PubChem:(114672 5282281 10134280 16019980 22287859 40490622 44449059 91580285 91457820 91465633 124586198 137700025);YMDB Mine;CHEBI:(75612 34071 75571);PubChem class - bio and metabolites;KEGG:(C13857);Training Set	34380505454
126	Fertaric acid	15.0303	0.0100503	1	4	1	4	0.804537	-40.6285	C14H14O9	[M + Na]+	XIWXUSFCUBAMFH	InChI=1S/C14H14O9/c1-22-9-6-7(2-4-8(9)15)3-5-10(16)23-12(14(20)21)11(17)13(18)19/h2-6,11-12,15,17H,1H3,(H,18,19)(H,20,21)	COC1=C(C=CC(=C1)C=CC(=O)OC(C(C(=O)O)O)C(=O)O)O	0.4	349.054	421.121	641605;22298372;69501207;72551456;72551457;72551458	COCONUT:(CNP0403023);HMDB:(29199);Natural Products:(UNPD151102);PubChem:(641605 22298372 69501207 72551456 72551457 72551458);SuperNatural:(SN00282343);CHEBI:(76120 91032 76118 76116 76115);MeSH:(22298372);YMDB:(1693);PubMed	3244142
126	3-Heptanone, 2-methyl-6-(4-methylphenyl)-	43.3115	1	1	1	1	1	0.0740349	-90.2229	C15H22O	[M + H]+	UWAKTEDKARQVDV	InChI=1S/C15H22O/c1-11(2)15(16)10-7-13(4)14-8-5-12(3)6-9-14/h5-6,8-9,11,13H,7,10H2,1-4H3	CC1=CC=C(C=C1)C(C)CCC(=O)C(C)C	3.9	219.175	990.887	71360448	COCONUT:(CNP0159534);HMDB:(36109);KNApSAcK:(11627);Natural Products:(UNPD17281);PubChem:(71360448);SuperNatural:(SN00354304);PubChem class - bio and metabolites	19955738
127	N-(2-Hydroxyethyl)-N-(2-hydroxyhexadecyl)-beta-alanine	10.5075	0.0190955	1	4	1	5	0.0998712	-209.474	C21H43NO4	[M + K]+	CGUAVSMYOABGKT	InChI=1S/C21H43NO4/c1-2-3-4-5-6-7-8-9-10-11-12-13-14-20(24)19-22(17-18-23)16-15-21(25)26/h20,23-24H,2-19H2,1H3,(H,25,26)	CCCCCCCCCCCCCCC(CN(CCC(=O)O)CCO)O	3.4	412.283	1314.48	44148782	PubChem:(44148782);NORMAN:(NS00061140)	262146
127	Erucylamide	113.748	1	1	1	1	1	0.207695	-44.2082	C22H43NO	[M + H]+	UAUDZVJPLUQNMU	InChI=1S/C22H43NO/c1-2-3-4-5-6-7-8-9-10-11-12-13-14-15-16-17-18-19-20-21-22(23)24/h9-10H,2-8,11-21H2,1H3,(H2,23,24)	CCCCCCCCC=CCCCCCCCCCCCC(=O)N	8.8	338.343	1468.06	8214;5365369;5365371	PubChem class - food;Maconda:(CON00035);additional;HSDB:(112-84-5);MeSH:(8214 5365371);PubMed;NORMAN:(NS00010726);COCONUT:(CNP0107414);Natural Products:(UNPD40452);PubChem:(8214 5365369 5365371);CHEBI:(142245);PubChem class - bio and metabolites;PubChem class - safety and toxic;Training Set;KEGG Mine	8810972774
127	2-[(3R,4S)-3-ethyl-1-[(2-hydroxy-4-methoxyphenyl)methyl]piperidin-4-yl]-1-morpholin-4-ylethanone	29.6965	0.020603	1	5	1	5	0.316522	-328.686	C21H32N2O4	[M + K]+	YRWAXGDJGNGPDA	InChI=1S/C21H32N2O4/c1-3-16-14-22(15-18-4-5-19(26-2)13-20(18)24)7-6-17(16)12-21(25)23-8-10-27-11-9-23/h4-5,13,16-17,24H,3,6-12,14-15H2,1-2H3	CCC1CN(CCC1CC(=O)N2CCOCC2)CC3=C(C=C(C=C3)OC)O	2	415.202	759.479	11912758;11912759	COCONUT:(CNP0294159 CNP0421602);PubChem:(11912758 11912759);SuperNatural:(SN00012807);ZINC bio:(ZINC05433628)	3153922
128	Bis(2-propylhexyl) phthalate	14.9687	1	1	1	1	1	0.189208	-21.6837	C26H42O4	[M + H]+	NQHKLPYJSBLNDH	InChI=1S/C26H42O4/c1-5-9-15-21(13-7-3)19-29-25(27)23-17-11-12-18-24(23)26(28)30-20-22(14-8-4)16-10-6-2/h11-12,17-18,21-22H,5-10,13-16,19-20H2,1-4H3	CCCCC(CCC)COC(=O)C1=CC=CC=C1C(=O)OCC(CCC)CCCC	8.32547	419.316	1482.67	3020992	PubChem:(3020992);NORMAN:(NS00065187)	262146
129	N-((4-Aminophenyl)methyl)benzene-1,4-diamine	42.2053	1	1	1	1	1	0.389528	-137.329	C13H15N3	[M + H]+	ZQMZIOUGOZDCNR	InChI=1S/C13H15N3/c14-11-3-1-10(2-4-11)9-16-13-7-5-12(15)6-8-13/h1-8,16H,9,14-15H2	C1=CC(=CC=C1CNC2=CC=C(C=C2)N)N	2.04873	214.134	566.114	3018116	PubChem:(3018116);NORMAN:(NS00062049)	262146
129	Lysophosphatidylcholine(20:0)	4006.17	1	1	1	1	1	0.596513	-7.99073	C28H58NO7P	[M + H]+	UATOAILWGVYRQS	InChI=1S/C28H58NO7P/c1-5-6-7-8-9-10-11-12-13-14-15-16-17-18-19-20-21-22-28(31)34-25-27(30)26-36-37(32,33)35-24-23-29(2,3)4/h27,30H,5-26H2,1-4H3/p+1	CCCCCCCCCCCCCCCCCCCC(=O)OCC(COP(=O)(O)OCC[N+](C)(C)C)O	7.8	552.404	1438.3	5313998;5313999;24779473;24779474;92863420	COCONUT:(CNP0271882);HMDB:(10390);PubChem:(5313998 5313999 24779473 24779474 92863420);YMDB Mine;CHEBI:(74968);additional;Training Set;Lipid:(LPC(20:0))	38657343530
129	Butyloxycarbonyl-phenylalanyl-prolyl-arginine	12.2903	0.00552764	1	2	1	1	0.177926	-275.965	C25H38N6O6	[M + Na]+	SPMLGTZJDOCIAF	InChI=1S/C25H38N6O6/c1-2-3-15-37-25(36)30-19(16-17-9-5-4-6-10-17)22(33)31-14-8-12-20(31)21(32)29-18(23(34)35)11-7-13-28-24(26)27/h4-6,9-10,18-20H,2-3,7-8,11-16H2,1H3,(H,29,32)(H,30,36)(H,34,35)(H4,26,27,28)	CCCCOC(=O)NC(CC1=CC=CC=C1)C(=O)N2CCCC2C(=O)NC(CCCN=C(N)N)C(=O)O	1.4	541.275	487.431	21149565;44152570	MeSH:(44152570);PubChem:(21149565 44152570);PubMed	70
129	(2S)-2-[[(2S,3S)-2-[[(2S)-2-[[(2S)-2-[[(2S)-2-[[(2S)-2-[benzoyl(methyl)amino]-3-methylbutanoyl]-methylamino]-3-methylbutanoyl]-methylamino]-3-methylbutanoyl]amino]-3-methylbutanoyl]-methylamino]-3-methylpentanoyl]-methylamino]-3-methylbutanoic acid	15.6773	0.00100503	1	5	1	1	0.58052	-457.501	C43H72N6O8	[M + H]+	OJXSCBQWQXUTTR	InChI=1S/C43H72N6O8/c1-18-29(12)36(42(55)48(16)35(28(10)11)43(56)57)49(17)39(52)31(24(2)3)44-37(50)32(25(4)5)45(13)40(53)34(27(8)9)47(15)41(54)33(26(6)7)46(14)38(51)30-22-20-19-21-23-30/h19-29,31-36H,18H2,1-17H3,(H,44,50)(H,56,57)	CCC(C)C(C(=O)N(C)C(C(C)C)C(=O)O)N(C)C(=O)C(C(C)C)NC(=O)C(C(C)C)N(C)C(=O)C(C(C)C)N(C)C(=O)C(C(C)C)N(C)C(=O)C1=CC=CC=C1	7	801.544	1439.61	16091511	COCONUT:(CNP0326858);KNApSAcK:(41795);Natural Products:(UNPD90063);PubChem:(16091511);SuperNatural:(SN00273406)	3178514
130	N-(1-amino-1-oxo-3-phenylpropan-2-yl)-1-(3-methylbut-2-enoyl)-4-(3-methylbut-2-enoylamino)pyrrolidine-2-carboxamide	5.54659	0.301508	1	1	1	3	0.265427	-244.238	C24H32N4O4	[M + H]+	MMPDWCVVPBPBNF	InChI=1S/C24H32N4O4/c1-15(2)10-21(29)26-18-13-20(28(14-18)22(30)11-16(3)4)24(32)27-19(23(25)31)12-17-8-6-5-7-9-17/h5-11,18-20H,12-14H2,1-4H3,(H2,25,31)(H,26,29)(H,27,32)	CC(=CC(=O)NC1CC(N(C1)C(=O)C=C(C)C)C(=O)NC(CC2=CC=CC=C2)C(=O)N)C	2.4	441.247	716.578	3849739;7048983	COCONUT:(CNP0367131);PubChem:(3849739 7048983);SuperNatural:(SN00003681);ZINC bio:(ZINC03838400)	3153922
130	Midecamycin A3	8.52719	N/A	1	4	1	10	0.15888	-365.51	C41H65NO15	[M + K]+	POOQYAXQHUANTP	InChI=1S/C41H65NO15/c1-11-30(45)54-29-21-32(47)51-24(4)16-14-13-15-17-28(44)23(3)20-27(18-19-43)37(38(29)50-10)57-40-35(48)34(42(8)9)36(25(5)53-40)56-33-22-41(7,49)39(26(6)52-33)55-31(46)12-2/h13-15,17,19,23-27,29,33-40,48-49H,11-12,16,18,20-22H2,1-10H3	CCC(=O)OC1CC(=O)OC(CC=CC=CC(=O)C(CC(C(C1OC)OC2C(C(C(C(O2)C)OC3CC(C(C(O3)C)OC(=O)CC)(C)O)N(C)C)O)CC=O)C)C	2.7	850.403	1171.77	6445465;78410575;101288674	NORMAN:(NS00011681);COCONUT:(CNP0159008);KNApSAcK:(18234);Natural Products:(UNPD85941 UNPD173336);PubChem:(6445465 78410575 101288674);SuperNatural:(SN00300198 SN00266973);PubChem class - safety and toxic	70549522
130	2-O-Methyl-4,7,8,9-tetra-O-acetyl-N-acetyl-alpha-D-neuraminic acid	7.82586	0.220101	1	1	1	10	0.2705	-216.42	C20H29NO13	[M + K]+	OACJSJXGBWIXRR	InChI=1S/C20H29NO13/c1-9(22)21-16-14(31-11(3)24)7-20(29-6,19(27)28)34-18(16)17(33-13(5)26)15(32-12(4)25)8-30-10(2)23/h14-18H,7-8H2,1-6H3,(H,21,22)(H,27,28)	CC(=O)NC1C(CC(OC1C(C(COC(=O)C)OC(=O)C)OC(=O)C)(C(=O)O)OC)OC(=O)C	-1.6443	530.131	689.526	191134;86757715;101205714	PubChem:(191134 86757715 101205714);MeSH:(191134)	6
131	methyl 2-[[3-(cyclohexylcarbamoylamino)-1-(3,3-dimethylbutanoyl)pyrrolidine-2-carbonyl]amino]-3-methylbutanoate	16.6548	0.221608	1	1	1	5	0.211879	-663.182	C24H42N4O5	[M + H]+	WYQZXNIQHHCFOA	InChI=1S/C24H42N4O5/c1-15(2)19(22(31)33-6)27-21(30)20-17(12-13-28(20)18(29)14-24(3,4)5)26-23(32)25-16-10-8-7-9-11-16/h15-17,19-20H,7-14H2,1-6H3,(H,27,30)(H2,25,26,32)	CC(C)C(C(=O)OC)NC(=O)C1C(CCN1C(=O)CC(C)(C)C)NC(=O)NC2CCCCC2	3.8	467.321	1009.64	4984812;26763150	COCONUT:(CNP0332912);PubChem:(4984812 26763150);SuperNatural:(SN00024006);ZINC bio:(ZINC15708806)	3153922
131	Diacylglycerol(18:3n6/18:2n6)	1999.59	1	1	1	1	1	0.0909621	-13.1962	C39H66O5	[M + Na]+	NEYUIEVYOYUWGW	InChI=1S/C39H66O5/c1-3-5-7-9-11-13-15-17-19-21-23-25-27-29-31-33-38(41)43-36-37(35-40)44-39(42)34-32-30-28-26-24-22-20-18-16-14-12-10-8-6-4-2/h11-14,17-20,23,25,37,40H,3-10,15-16,21-22,24,26-36H2,1-2H3	CCCCCC=CCC=CCCCCCCCC(=O)OC(CO)COC(=O)CCCCC=CCC=CCC=CCCCCC	12.3	637.482	1542.27	53478120	COCONUT:(CNP0084503);HMDB:(7277);PubChem:(53478120);SuperNatural:(SN00217112);YMDB Mine;CHEBI:(89170);PubChem class - bio and metabolites;Lipid:(DG(18:2_18:3))	38674628650
131	2-Amino-4-butyl-6-pyrrolidinotriazine	32.6269	1	1	1	1	1	0.0307557	-198.501	C11H19N5	[M + H]+	BHLMUISHWPLKAS	InChI=1S/C11H19N5/c1-2-3-6-9-13-10(12)15-11(14-9)16-7-4-5-8-16/h2-8H2,1H3,(H2,12,13,14,15)	CCCCC1=NC(=NC(=N1)N2CCCC2)N	2.3	222.171	436.75	207473	PubChem:(207473);PubChem class - safety and toxic	67108866
132	methyl 2-[[2-[(17-ethynyl-17-hydroxy-10,13-dimethyl-2,6,7,8,9,11,12,14,15,16-decahydro-1H-cyclopenta[a]phenanthren-3-ylidene)amino]oxyacetyl]amino]-3-(4-hydroxy-3-nitrophenyl)propanoate	9.7648	0	1	1	1	1	0.203742	-739.656	C33H41N3O8	[M + H]+	GCCJBFBIMQSRGZ	InChI=1S/C33H41N3O8/c1-5-33(40)15-12-25-23-8-7-21-18-22(10-13-31(21,2)24(23)11-14-32(25,33)3)35-44-19-29(38)34-26(30(39)43-4)16-20-6-9-28(37)27(17-20)36(41)42/h1,6,9,17-18,23-26,37,40H,7-8,10-16,19H2,2-4H3,(H,34,38)	CC12CCC(=NOCC(=O)NC(CC3=CC(=C(C=C3)O)[N+](=O)[O-])C(=O)OC)C=C1CCC4C2CCC5(C4CCC5(C#C)O)C	5.1	608.297	1496.76	3702321;16397528;99569205;99569206;124939089;124939090;124488466;124488467	COCONUT:(CNP0260225);PubChem:(3702321 16397528 99569205 99569206 124939089 124939090 124488466 124488467);ZINC bio:(ZINC70672134 ZINC70672138 ZINC70672143 ZINC70672146)	2105346
132	1-Subsituted 1H-imidazole, 18	20.4366	1	1	1	1	1	0.121834	-174.322	C9H14N2O2	[M + H]+	RDNHWIOBCYOAMM	InChI=1S/C9H14N2O2/c1-2-13-9(12)4-3-6-11-7-5-10-8-11/h5,7-8H,2-4,6H2,1H3	CCOC(=O)CCCN1C=CN=C1	0.5	183.113	370.126	3055389	PubChem:(3055389);PubChem class - safety and toxic	67108866
133	Ethylrhoeagenine	21.2162	0.855276	1	1	1	2	0.229024	-222.995	C22H23NO6	[M + H]+	RKBDCPZCGRWNMP	InChI=1S/C22H23NO6/c1-3-24-22-18-13(4-5-15-21(18)28-11-25-15)19-20(29-22)14-9-17-16(26-10-27-17)8-12(14)6-7-23(19)2/h4-5,8-9,19-20,22H,3,6-7,10-11H2,1-2H3	CCOC1C2=C(C=CC3=C2OCO3)C4C(O1)C5=CC6=C(C=C5CCN4C)OCO6	2.8	398.161	498.869	12309394;17751008	COCONUT:(CNP0415937);Natural Products:(UNPD130055 UNPD121980);Training Set;PubChem:(12309394 17751008);SuperNatural:(SN00262561 SN00365387)	3194882
133	2-[(E)-3-(3,4-dihydroxyphenyl)prop-2-enoyl]oxyethyl-trimethylazanium	33.4883	1	1	1	1	1	0.980176	-57.3345	C14H19NO4	[M + H]+	HLGBXKIGYXVIFU	InChI=1S/C14H19NO4/c1-15(2,3)8-9-19-14(18)7-5-11-4-6-12(16)13(17)10-11/h4-7,10H,8-9H2,1-3H3,(H-,16,17,18)/p+1	C[N+](C)(C)CCOC(=O)C=CC1=CC(=C(C=C1)O)O	0.910746	266.139	348.17	159056;6440794	COCONUT:(CNP0347964);HMDB:(136312);PubChem:(159056 6440794);additional;PubChem class - bio and metabolites;Training Set	19415050
133	1-Methyl-3-octylindan	18.4118	1	1	1	1	1	0.0710355	-134.072	C18H28	[M + H]+	TZOILYATZQCBGS	InChI=1S/C18H28/c1-3-4-5-6-7-8-11-16-14-15(2)17-12-9-10-13-18(16)17/h9-10,12-13,15-16H,3-8,11,14H2,1-2H3	CCCCCCCCC1CC(C2=CC=CC=C12)C	7.2	245.227	1329.76	119860	PubChem:(119860);NORMAN:(NS00050528)	262146
134	Phosphatidylcholine(20:3n6/14:0)	8000.99	1	1	1	1	1	0.315684	-8.53176	C42H78NO8P	[M + Na]+	VKVSSDKCKXJFIM	InChI=1S/C42H78NO8P/c1-6-8-10-12-14-16-18-19-20-21-22-23-25-26-28-30-32-34-41(44)48-38-40(39-50-52(46,47)49-37-36-43(3,4)5)51-42(45)35-33-31-29-27-24-17-15-13-11-9-7-2/h14,16,19-20,22-23,40H,6-13,15,17-18,21,24-39H2,1-5H3/p+1	CCCCCCCCCCCCCC(=O)OC(COC(=O)CCCCCCC=CCC=CCC=CCCCCC)COP(=O)(O)OCC[N+](C)(C)C	12.3	778.538	1425.74	52923213;52923214;134773409;134773410	COCONUT:(CNP0295779);HMDB:(8394);PubChem:(52923213 52923214 134773409 134773410);CHEBI:(89184);PubChem class - bio and metabolites;YMDB:(2105);PubMed;Lipid:(PC(16:0_18:3))	4313907306
134	4-Methylacetophenonhelveticosid	26.6996	0.425628	1	1	1	2	0.32012	-299.902	C38H50O9	[M + K]+	KBFMPNDZFVCWJP	InChI=1S/C38H50O9/c1-22-5-7-25(8-6-22)35(4)46-30-18-32(44-23(2)33(30)47-35)45-26-9-14-36(21-39)28-10-13-34(3)27(24-17-31(40)43-20-24)12-16-38(34,42)29(28)11-15-37(36,41)19-26/h5-8,17,21,23,26-30,32-33,41-42H,9-16,18-20H2,1-4H3	CC1C2C(CC(O1)OC3CCC4(C5CCC6(C(CCC6(C5CCC4(C3)O)O)C7=CC(=O)OC7)C)C=O)OC(O2)(C)C8=CC=C(C=C8)C	5.39503	689.309	1210	215534	PubChem:(215534);PubChem class - safety and toxic	67108866
135	N-(3-Diethylaminopropyl)-p-isopropoxybenzamide	15.5501	1	1	1	1	1	0.338637	-226.906	C17H28N2O2	[M + H]+	WLTNJKJMMGFXJA	InChI=1S/C17H28N2O2/c1-5-19(6-2)13-7-12-18-17(20)15-8-10-16(11-9-15)21-14(3)4/h8-11,14H,5-7,12-13H2,1-4H3,(H,18,20)	CCN(CC)CCCNC(=O)C1=CC=C(C=C1)OC(C)C	3.27847	293.223	639.907	208583	PubChem:(208583);PubChem class - safety and toxic	67108866
135	C16-ceramide	20.8142	1	1	1	1	1	0.157834	-40.7764	C34H67NO3	[M + H]+	YDNKGFDKKRUKPY	InChI=1S/C34H67NO3/c1-3-5-7-9-11-13-15-17-19-21-23-25-27-29-33(37)32(31-36)35-34(38)30-28-26-24-22-20-18-16-14-12-10-8-6-4-2/h27,29,32-33,36-37H,3-26,28,30-31H2,1-2H3,(H,35,38)	CCCCCCCCCCCCCCCC(=O)NC(CO)C(C=CCCCCCCCCCCCCC)O	12.9	538.521	1390.47	2498;2733582;5283564;5353456;12010537;11006033;10230523;44119679;71314645;71314646;93535593;97038455;101724121;123394372;129724246;133687830;136212565;136212763	HMDB:(790 4949);ZINC bio:(ZINC08860497);additional;MeSH:(2733582 5283564 5353456 12010537 44119679);PubMed;COCONUT:(CNP0152332);KNApSAcK:(31461);Natural Products:(UNPD216035 UNPD63056);PubChem:(2498 2733582 5283564 5353456 12010537 11006033 10230523 44119679 71314645 71314646 93535593 97038455 101724121 123394372 129724246 133687830 136212565 136212763);CHEBI:(72959);PubChem class - bio and metab…	86567038
136	N-{2-[(4-methoxy-2-nitrophenyl)amino]-2-oxoethyl}-2,2,7,7-tetramethyltetrahydro-3aH-bis[1,3]dioxolo[4,5-b:4'',5''-d]pyran-5-carboxamide (non-preferred name)	12.538	0	1	1	1	1	0.349287	-452.882	C21H27N3O10	[M + H]+	GWUWDJLWRPSZHT	InChI=1S/C21H27N3O10/c1-20(2)31-14-15(32-20)17-19(34-21(3,4)33-17)30-16(14)18(26)22-9-13(25)23-11-7-6-10(29-5)8-12(11)24(27)28/h6-8,14-17,19H,9H2,1-5H3,(H,22,26)(H,23,25)	CC1(OC2C(O1)C(OC3C2OC(O3)(C)C)C(=O)NCC(=O)NC4=C(C=C(C=C4)OC)[N+](=O)[O-])C	1.2	482.179	688.312	3797345;16397299;26917395;25425776;25425779;40817833;40817835;40878001;40878002;100856812;124817827	COCONUT:(CNP0368669);PubChem:(3797345 16397299 26917395 25425776 25425779 40817833 40817835 40878001 40878002 100856812 124817827);SuperNatural:(SN00086663 SN00086662);ZINC bio:(ZINC12660335 ZINC12660338)	3153922
136	N-(2-methoxyphenyl)-2-(9-methyl-6-oxohydropurin-8-ylthio)acetamide	7.12897	0.0100503	1	5	1	3	0.391937	-154.94	C15H15N5O3S	[M + Na]+	JXSWMXARKJHFCI	InChI=1S/C15H15N5O3S/c1-20-13-12(14(22)17-8-16-13)19-15(20)24-7-11(21)18-9-5-3-4-6-10(9)23-2/h3-6,8H,7H2,1-2H3,(H,18,21)(H,16,17,22)	CN1C2=C(C(=O)NC=N2)N=C1SCC(=O)NC3=CC=CC=C3OC	1.2	368.08	51.519	135894008	PubChem:(135894008);COCONUT:(CNP0064550)	2097154
136	Meproadifen	18.5055	0.0115578	1	3	2	6	0.148742	-157.838	C24H33NO2	[M + Na]+	WZNYPLOXSJKIMK	InChI=1S/C24H34NO2/c1-5-18-24(21-14-10-8-11-15-21,22-16-12-9-13-17-22)23(26)27-20-19-25(4,6-2)7-3/h8-17H,5-7,18-20H2,1-4H3/q+1	CCCC(C1=CC=CC=C1)(C2=CC=CC=C2)C(=O)OCC[N+](C)(CC)CC	5.16017	390.237	535.276	189752	MeSH:(189752);PubChem:(189752);PubMed	70
137	Salviaflaside	25.3088	0.39598	1	1	1	4	0.399821	-33.619	C24H26O13	[M + Na]+	DSMWJDJWYGMEBO	InChI=1S/C24H26O13/c25-10-18-20(30)21(31)22(32)24(37-18)36-16-8-11(1-5-14(16)27)3-6-19(29)35-17(23(33)34)9-12-2-4-13(26)15(28)7-12/h1-8,17-18,20-22,24-28,30-32H,9-10H2,(H,33,34)	C1=CC(=C(C=C1CC(C(=O)O)OC(=O)C=CC2=CC(=C(C=C2)O)OC3C(C(C(C(O3)CO)O)O)O)O)O	0.6	545.127	567.224	6438919;78409881;131751481;134715190	HMDB:(33705);SuperNatural:(SN00041807 SN00378061);ZINC bio:(ZINC72320250);additional;MeSH:(6438919 78409881 131751481 134715190);PubMed;COCONUT:(CNP0032784 CNP0252976);KNApSAcK:(37772);Natural Products:(UNPD51423 UNPD214599);PubChem:(6438919 78409881 131751481 134715190);PubChem class - bio and metabolites;Training Set	20504670
137	Monogalactosyldiacylglycerol(18:2(9Z,12Z)/18:3(9Z,12Z,15Z))	12.7528	0.0547739	1	6	1	10	0.152023	-26.0259	C45H76O10	[M + Na]+	DRLQFBRXASRGDP	InChI=1S/C45H76O10/c1-3-5-7-9-11-13-15-17-19-21-23-25-27-29-31-33-40(47)52-36-38(37-53-45-44(51)43(50)42(49)39(35-46)55-45)54-41(48)34-32-30-28-26-24-22-20-18-16-14-12-10-8-6-4-2/h6,8,11-14,17-20,38-39,42-46,49-51H,3-5,7,9-10,15-16,21-37H2,1-2H3	CCCCCC=CCC=CCCCCCCCC(=O)OCC(COC1C(C(C(C(O1)CO)O)O)O)OC(=O)CCCCCCCC=CCC=CCC=CCC	10.7	799.533	1340.2	24990974;49838042;46905223;52922102;90658611;91820296;134727754;138146655	COCONUT:(CNP0110822);Natural Products:(UNPD33030);PubChem:(24990974 49838042 46905223 52922102 90658611 91820296 134727754 138146655);SuperNatural:(SN00377174);PubChem class - bio and metabolites;Plantcyc:(CPD-8166);Biocyc:(CPD-8166)	20088834
137	dTDP-4-oxo-5-C-methyl-L-rhamnose	9.58315	0.000502513	1	6	1	1	0.388481	-379.123	C17H26N2O15P2	[M + CH2O2 + H]+	BZFIQNRMGGOSLJ	InChI=1S/C17H26N2O15P2/c1-7-5-19(16(25)18-14(7)24)10-4-8(20)9(31-10)6-30-35(26,27)34-36(28,29)33-15-12(22)11(21)13(23)17(2,3)32-15/h5,8-12,15,20-22H,4,6H2,1-3H3,(H,26,27)(H,28,29)(H,18,24,25)	CC1=CN(C(=O)NC1=O)C2CC(C(O2)COP(=O)(O)OP(=O)(O)OC3C(C(C(=O)C(O3)(C)C)O)O)O	-4.2	607.099	566.952	443215;4488904;90658613	PubChem:(443215 4488904 90658613);CHEBI:(10516);PubChem class - bio and metabolites;KEGG:(C11460);PubMed;Biocyc:(CPD-15495)	16779618
137	2-[[2-acetyloxy-3-[(E)-hexadec-9-enoxy]propoxy]-hydroxyphosphoryl]oxyethyl-trimethylazanium	2003.79	1	1	1	1	1	0.192697	-30.702	C26H52NO7P	[M + H]+	UURHYSSHOYMCKH	InChI=1S/C26H52NO7P/c1-6-7-8-9-10-11-12-13-14-15-16-17-18-19-21-31-23-26(34-25(2)28)24-33-35(29,30)32-22-20-27(3,4)5/h11-12,26H,6-10,13-24H2,1-5H3/p+1	CCCCCCC=CCCCCCCCCOCC(COP(=O)(O)OCC[N+](C)(C)C)OC(=O)C	5.7	522.357	1309.11	5313837;5313838;24779373;24779374;122391232;122391233	COCONUT:(CNP0405430);PubChem:(5313837 5313838 24779373 24779374 122391232 122391233);PubMed;CHEBI:(131658);Lipid:(PC(18:1))	4297064546
138	N-Pentadecylcyclohexanecarboxamide	110.103	1	1	1	1	1	0.235937	-47.7312	C22H43NO	[M + H]+	VMFXYTSKMWPHQH	InChI=1S/C22H43NO/c1-2-3-4-5-6-7-8-9-10-11-12-13-17-20-23-22(24)21-18-15-14-16-19-21/h21H,2-20H2,1H3,(H,23,24)	CCCCCCCCCCCCCCCNC(=O)C1CCCCC1	8.8	338.343	1469.3	44398718	COCONUT:(CNP0348534);PubChem:(44398718);additional;MeSH:(44398718);Training Set;PubMed	2637894
138	N-(3-Hydroxypropyl)-N''-(4-((N(sup 2)-phenethyloxamido)sulfonyl)phenyl)butanediamine	11.5664	0.0226131	1	10	1	8	0.0952128	-692.286	C23H28N4O7S	[M + K]+	SBVSHDFLNAACLL	InChI=1S/C23H28N4O7S/c28-16-4-14-24-20(29)11-12-21(30)26-18-7-9-19(10-8-18)35(33,34)27-23(32)22(31)25-15-13-17-5-2-1-3-6-17/h1-3,5-10,28H,4,11-16H2,(H,24,29)(H,25,31)(H,26,30)(H,27,32)	C1=CC=C(C=C1)CCNC(=O)C(=O)NS(=O)(=O)C2=CC=C(C=C2)NC(=O)CCC(=O)NCCCO	0.4	543.135	43.779	3070150	PubChem:(3070150);PubChem class - safety and toxic	67108866
138	Methyl caffeate	31.4791	1	1	1	1	1	0.211592	-36.0908	C10H10O4	[M + H]+	OCNYGKNIVPVPPX	InChI=1S/C10H10O4/c1-14-10(13)5-3-7-2-4-8(11)9(12)6-7/h2-6,11-12H,1H3	COC(=O)C=CC1=CC(=C(C=C1)O)O	1.3799	195.065	518.867	92202;689075;13423757	SuperNatural:(SN00258435 SN00155736);ZINC bio:(ZINC00058222 ZINC13549916);additional;MeSH:(689075);PubMed;NORMAN:(NS00018370);COCONUT:(CNP0274791);KNApSAcK:(2759);Natural Products:(UNPD28358 UNPD212011 UNPD146263);PubChem:(92202 689075 13423757);YMDB Mine;CHEBI:(65331 6856);KEGG:(C10477);PubChem class - safety and toxic;Training Set	34430837110
138	1-stearoyl-2-palmitoleoyl-sn-glycero-3-phosphocholine	1.02777	1	1	1	1	1	0.259616	-6.98651	C42H82NO8P	[M + Na]+	QRSPNOMDLRZDPG	InChI=1S/C42H82NO8P/c1-6-8-10-12-14-16-18-20-21-23-24-26-28-30-32-34-41(44)48-38-40(39-50-52(46,47)49-37-36-43(3,4)5)51-42(45)35-33-31-29-27-25-22-19-17-15-13-11-9-7-2/h17,19,40H,6-16,18,20-39H2,1-5H3/p+1	CCCCCCCCCCCCCCCCCC(=O)OCC(COP(=O)(O)OCC[N+](C)(C)C)OC(=O)CCCCCCCC=CCCCCCC	13.7	782.563	1400.37	5313332;24778811;134761985;134761986;138247077;138247078	COCONUT:(CNP0138470);HMDB:(8035);PubChem:(5313332 24778811 134761985 134761986 138247077 138247078);CHEBI:(86097);PubChem class - bio and metabolites;YMDB:(1889);Lipid:(PC 34:1)	4313907242
139	N-(1-Acetyl-2,2,6,6-tetramethyl-4-piperidinyl)-2-dodecylsuccinimide	12.7797	0.021608	1	4	1	4	0.143749	-229.249	C27H48N2O3	[M + Na]+	VXTRPEFUPWORNH	InChI=1S/C27H48N2O3/c1-7-8-9-10-11-12-13-14-15-16-17-22-18-24(31)28(25(22)32)23-19-26(3,4)29(21(2)30)27(5,6)20-23/h22-23H,7-20H2,1-6H3	CCCCCCCCCCCCC1CC(=O)N(C1=O)C2CC(N(C(C2)(C)C)C(=O)C)(C)C	6.8	471.355	513.248	3034263;98052026;98052027	NORMAN:(NS00007960);PubChem class - safety and toxic;PubChem:(3034263 98052026 98052027)	67371010
139	1-a-linolenoyl-2-oleoyl-sn-glycero-3-phosphocholine	6.45883	1	1	1	1	1	0.189698	-12.4145	C44H80NO8P	[M + Na]+	LPDGUCIMNBNWEJ	InChI=1S/C44H80NO8P/c1-6-8-10-12-14-16-18-20-22-24-26-28-30-32-34-36-43(46)50-40-42(41-52-54(48,49)51-39-38-45(3,4)5)53-44(47)37-35-33-31-29-27-25-23-21-19-17-15-13-11-9-7-2/h8,10,14,16,20-23,42H,6-7,9,11-13,15,17-19,24-41H2,1-5H3/p+1	CCCCCCCCC=CCCCCCCCC(=O)OC(COC(=O)CCCCCCCC=CCC=CCC=CCC)COP(=O)(O)OCC[N+](C)(C)C	12.5	804.544	1303.21	5313538;24778989;134747468;134747469	COCONUT:(CNP0194711);HMDB:(8203);PubChem:(5313538 24778989 134747468 134747469);CHEBI:(86127);PubChem class - bio and metabolites;YMDB:(2004);Plantcyc:(CPD-8089);Biocyc:(CPD-8089);Lipid:(PC 36:4)	4314040362
140	N-[2-(3,4-dimethoxyphenyl)ethyl]-2-(2,4-dioxo-1H-quinazolin-3-yl)acetamide	18.0929	0.0100503	1	2	1	1	0.289477	-240.693	C20H21N3O5	[M + H]+	GFPWFOMZDNXQEH	InChI=1S/C20H21N3O5/c1-27-16-8-7-13(11-17(16)28-2)9-10-21-18(24)12-23-19(25)14-5-3-4-6-15(14)22-20(23)26/h3-8,11H,9-10,12H2,1-2H3,(H,21,24)(H,22,26)	COC1=C(C=C(C=C1)CCNC(=O)CN2C(=O)C3=CC=CC=C3NC2=O)OC	1.9	384.154	914.848	4082418	COCONUT:(CNP0393320);PubChem:(4082418);ZINC bio:(ZINC02951920)	2105346
140	2-(1-Carboxyethoxy)-1-methyl-2-oxoethyl oleate	7.27118	0.670352	1	1	1	3	0.149038	-159.614	C24H42O6	[M + Na]+	AEBDQINWULSXIX	InChI=1S/C24H42O6/c1-4-5-6-7-8-9-10-11-12-13-14-15-16-17-18-19-22(25)29-21(3)24(28)30-20(2)23(26)27/h11-12,20-21H,4-10,13-19H2,1-3H3,(H,26,27)	CCCCCCCCC=CCCCCCCCC(=O)OC(C)C(=O)OC(C)C(=O)O	7.9	449.289	1203.02	10147637;16205126;53423058;94865429;94865430;94865431;94865432;122670453	PubChem:(10147637 16205126 53423058 94865429 94865430 94865431 94865432 122670453);NORMAN:(NS00014084)	262146
141	Carboxyheptylimidazole	23.5127	0.998995	1	1	1	1	0.182404	-217.431	C11H18N2O2	[M + H]+	OUQGDTNNZRAKIB	InChI=1S/C11H18N2O2/c14-11(15)6-4-2-1-3-5-8-13-9-7-12-10-13/h7,9-10H,1-6,8H2,(H,14,15)	C1=CN(C=N1)CCCCCCCC(=O)O	1.6	211.144	523.757	125737;69477303	COCONUT:(CNP0312828);PubChem:(125737 69477303);PubChem class - bio and metabolites;MeSH:(125737);PubChem class - safety and toxic;PubMed	85983302
142	N-Palmitoylglutamic acid alpha-methyl ester	8.23847	0.0180905	1	2	1	3	0.226399	-255.832	C22H41NO5	[M + Na]+	MCEJPKVOPAAHPF	InChI=1S/C22H41NO5/c1-3-4-5-6-7-8-9-10-11-12-13-14-15-16-20(24)23-19(22(26)27)17-18-21(25)28-2/h19H,3-18H2,1-2H3,(H,23,24)(H,26,27)	CCCCCCCCCCCCCCCC(=O)NC(CCC(=O)OC)C(=O)O	6.7	422.291	1000.88	194541	MeSH:(194541);PubChem:(194541);PubMed	70
142	Allnal	4.88879	0.0155779	1	6	1	7	0.420757	-174.388	C20H37N3O4	[M + Na]+	FMYKJLXRRQTBOR	InChI=1S/C20H37N3O4/c1-7-8-9-16(12-24)22-19(26)18(11-14(4)5)23-20(27)17(10-13(2)3)21-15(6)25/h12-14,16-18H,7-11H2,1-6H3,(H,21,25)(H,22,26)(H,23,27)	CCCCC(C=O)NC(=O)C(CC(C)C)NC(=O)C(CC(C)C)NC(=O)C	3	406.268	1281.23	4332;108098;443118;16211548;21118339;44119970;44367212;60038767;60102555;86575270;92209932;92281540;90989865;124146753	COCONUT:(CNP0020144);PubChem:(4332 108098 443118 16211548 21118339 44119970 44367212 60038767 60102555 86575270 92209932 92281540 90989865 124146753);CHEBI:(2423);ZINC bio:(ZINC03826241);additional;PubChem class - bio and metabolites;MeSH:(4332 108098 443118 21118339 92281540);KEGG:(C11306);Training Set;PubMed	19423590
143	Ononitol	13.781	0.99799	1	1	1	1	0.0518468	-73.4392	C7H14O6	[M + Na]+	DSCFFEYYQKSRSV	InChI=1S/C7H14O6/c1-13-7-5(11)3(9)2(8)4(10)6(7)12/h2-12H,1H3	COC1C(C(C(C(C1O)O)O)O)O	-3.2	217.069	54.988	151108;164619;230881;439990;440078;440079;7020271;5319730;5320294;6551016;6708691;11968808;16395057;59716291;68403422;89590971;89590972;89268251;89272786;118202994;130453572	HMDB:(29915 62564 31449 34221 34222 31437 34219 29916);SuperNatural:(SN00335755 SN00264043 SN00024328 SN00317251 SN00074286 SN00398943 SN00284354 SN00260316 SN00017930 SN00001935 SN00277513 SN00364565 SN00085911 SN00024287 SN00159656 SN00011229 SN00287570 SN00024279 SN00334423 SN00399472 SN00317269 SN00311303 SN00280719);ZINC bio:(ZINC00968382 ZINC04097492 ZINC04537423 ZINC12405202 ZINC12652534 Z…	51593800062
143	diprotin A	22.2352	1	1	1	3	3	0.320051	-154.968	C17H31N3O4	[M - H4O2 + H]+	JNTMAZFVYNDPLB	InChI=1S/C17H31N3O4/c1-5-10(3)13(18)16(22)20-9-7-8-12(20)15(21)19-14(17(23)24)11(4)6-2/h10-14H,5-9,18H2,1-4H3,(H,19,21)(H,23,24)	CCC(C)C(C(=O)N1CCCC1C(=O)NC(C(C)CC)C(=O)O)N	1.24313	306.218	422.652	3107;94701;7408144;7408145;13419895;11902899;46781405;98664144;124824909;124420575;139024587	COCONUT:(CNP0336221);KNApSAcK:(18579);PubChem:(3107 94701 7408144 7408145 13419895 11902899 46781405 98664144 124824909 124420575 139024587);CHEBI:(93213);ZINC bio:(ZINC02391110 ZINC03872319 ZINC03872320 ZINC03872321);additional;PubChem class - bio and metabolites;MeSH:(3107 94701);PubChem class - safety and toxic;Training Set;PubMed	86532214
143	C-terminal inhibitor 1	14.7953	0.0246231	1	2	1	5	0.326572	-296.349	C29H47N5O7	[M + K]+	IUDCAKKZLXFOQA	InChI=1S/C29H47N5O7/c1-16(2)24(28(39)34-25(17(3)4)29(40)41-7)33-23(36)14-13-22(35)21(15-20-11-9-8-10-12-20)32-27(38)19(6)31-26(37)18(5)30/h8-12,16-19,21-22,24-25,35H,13-15,30H2,1-7H3,(H,31,37)(H,32,38)(H,33,36)(H,34,39)	CC(C)C(C(=O)NC(C(C)C)C(=O)OC)NC(=O)CCC(C(CC1=CC=CC=C1)NC(=O)C(C)NC(=O)C(C)N)O	1.8	616.309	539.869	73195;444196;4632556;10393393;44314202;46936917;53935547;101114031;101940839	COCONUT:(CNP0102664);MeSH:(444196 101940839);PubChem:(73195 444196 4632556 10393393 44314202 46936917 53935547 101114031 101940839);PubMed;PubChem class - bio and metabolites	18874438
144	1-16:0-2-18:3-phosphatidylethanolamine	6005.45	1	1	1	1	1	0.206385	-5.49578	C39H72NO8P	[M + H]+	QONZHKTZKTUIMU	InChI=1S/C39H72NO8P/c1-3-5-7-9-11-13-15-17-18-20-22-24-26-28-30-32-39(42)48-37(36-47-49(43,44)46-34-33-40)35-45-38(41)31-29-27-25-23-21-19-16-14-12-10-8-6-4-2/h5,7,11,13,17-18,37H,3-4,6,8-10,12,14-16,19-36,40H2,1-2H3,(H,43,44)	CCCCCCCCCCCCCCCC(=O)OCC(COP(=O)(O)OCCN)OC(=O)CCCCCCCC=CCC=CCC=CCC	9	714.509	1373.12	10556777;9546746;25244069;54238886;74413334;102515246;101987602;124596729	COCONUT:(CNP0028441);HMDB:(8930);PubChem:(10556777 9546746 25244069 54238886 74413334 102515246 101987602 124596729);SuperNatural:(SN00218745);CHEBI:(137202);PubChem class - bio and metabolites;Biocyc:(CPD-8286);Lipid:(PE(16:0_18:3))	4314892330
145	methyl 1-[1-(2-amino-3-methylpentanoyl)piperidine-4-carbonyl]piperidine-4-carboxylate	35.7543	0.711055	1	1	1	2	0.116587	-243.188	C19H33N3O4	[M + Na]+	VXXVKBAIEQIJHK	InChI=1S/C19H33N3O4/c1-4-13(2)16(20)18(24)22-9-5-14(6-10-22)17(23)21-11-7-15(8-12-21)19(25)26-3/h13-16H,4-12,20H2,1-3H3	CCC(C)C(C(=O)N1CCC(CC1)C(=O)N2CCC(CC2)C(=O)OC)N	0.8	390.237	602.233	1794688;1794689;4837205;16403574;40742938	COCONUT:(CNP0119759 CNP0242943);PubChem:(1794688 1794689 4837205 16403574 40742938);SuperNatural:(SN00077270 SN00061050);ZINC bio:(ZINC02138958 ZINC08480999)	3153922
146	Dioctyl phenyl phosphate	15.2344	0.0135678	1	3	1	3	0.202135	-167.326	C22H39O4P	[M + K]+	QHGRPTNUHWYCEN	InChI=1S/C22H39O4P/c1-3-5-7-9-11-16-20-24-27(23,26-22-18-14-13-15-19-22)25-21-17-12-10-8-6-4-2/h13-15,18-19H,3-12,16-17,20-21H2,1-2H3	CCCCCCCCOP(=O)(OCCCCCCCC)OC1=CC=CC=C1	7.81507	437.222	1289.34	80269	PubChem:(80269);NORMAN:(NS00022506)	262146
146	bmse010049	79.6062	1	1	1	1	1	0.513469	-71.5165	C24H26O8	[M + Na]+	KABPASQHFAUTDF	InChI=1S/C24H26O8/c1-13(25)31-19-7-5-15(9-21(19)27-3)23-17-11-30-24(18(17)12-29-23)16-6-8-20(32-14(2)26)22(10-16)28-4/h5-10,17-18,23-24H,11-12H2,1-4H3	CC(=O)OC1=C(C=C(C=C1)C2C3COC(C3CO2)C4=CC(=C(C=C4)OC(=O)C)OC)OC	2.5	465.153	914.229	234825;4251042;7354782;6548057;93535519;92532237;102056188;129316942;133562837;138113859	COCONUT:(CNP0236542);PubChem:(234825 4251042 7354782 6548057 93535519 92532237 102056188 129316942 133562837 138113859);SuperNatural:(SN00155485);ZINC bio:(ZINC04777911)	3153922
147	Phosphatidylcholine(20:1/16:1)	11.8686	1	1	1	1	1	0.249662	-5.80793	C44H84NO8P	[M + H]+	NZMJAZKGUFCMTN	InChI=1S/C44H84NO8P/c1-6-8-10-12-14-16-18-20-21-22-23-25-26-28-30-32-34-36-43(46)50-40-42(41-52-54(48,49)51-39-38-45(3,4)5)53-44(47)37-35-33-31-29-27-24-19-17-15-13-11-9-7-2/h17,19-21,42H,6-16,18,22-41H2,1-5H3/p+1	CCCCCCCCC=CCCCCCCCCCC(=O)OCC(COP(=O)(O)OCC[N+](C)(C)C)OC(=O)CCCCCCCC=CCCCCCC	13.8	786.603	1465.27	52923103;52923104;134754263;134754264	COCONUT:(CNP0084359);HMDB:(8299);PubChem:(52923103 52923104 134754263 134754264);CHEBI:(89408);PubChem class - bio and metabolites;YMDB:(2053);Lipid:(PC 36:2)	4313907242
147	Desmethyl Naproxen-d3	18.3484	1	1	1	1	1	0.197697	-78.9183	C13H12O3	[M + H]+	PHJFLPMVEFKEPL	InChI=1S/C13H12O3/c1-16-12-5-4-10-6-9(7-13(14)15)2-3-11(10)8-12/h2-6,8H,7H2,1H3,(H,14,15)	COC1=CC2=C(C=C1)C=C(C=C2)CC(=O)O	2.50312	217.086	598.898	32176;19105609;45039727	NORMAN:(NS00027525);PubChem:(32176 19105609 45039727);CHEBI:(35628);ZINC bio:(ZINC02014886);additional;PubChem class - bio and metabolites;MeSH:(32176);PubChem class - safety and toxic;Training Set;PubMed	84697190
147	2-amino-5-[(1-amino-1-oxo-3-sulfanylpropan-2-yl)amino]-5-oxopentanoic acid	8.40569	0.0467337	1	1	1	3	0.167569	-158.097	C8H15N3O4S	[M + Na]+	SFRXRARCBKLZLZ	InChI=1S/C8H15N3O4S/c9-4(8(14)15)1-2-6(12)11-5(3-16)7(10)13/h4-5,16H,1-3,9H2,(H2,10,13)(H,11,12)(H,14,15)	C(CC(=O)NC(CS)C(=O)N)C(C(=O)O)N	-4.5	272.066	56.578	22709350;22844070	PubChem:(22709350 22844070);YMDB Mine;PubChem class - bio and metabolites;EcoCyc Mine;PubMed;KEGG Mine	60146319426
148	Phosphatidylcholine(16:1/20:1)	6977.42	1	1	1	1	1	0.256669	-5.45953	C44H84NO8P	[M + Na]+	RPEHVLWFOYUNMD	InChI=1S/C44H84NO8P/c1-6-8-10-12-14-16-18-20-21-22-23-25-27-29-31-33-35-37-44(47)53-42(41-52-54(48,49)51-39-38-45(3,4)5)40-50-43(46)36-34-32-30-28-26-24-19-17-15-13-11-9-7-2/h17,19-21,42H,6-16,18,22-41H2,1-5H3/p+1	CCCCCCCCC=CCCCCCCCCCC(=O)OC(COC(=O)CCCCCCCC=CCCCCCC)COP(=O)(O)OCC[N+](C)(C)C	13.8	808.585	1398.43	52922459;52922460;134764635;134764636;138254706;138254707	COCONUT:(CNP0210560);HMDB:(8011);PubChem:(52922459 52922460 134764635 134764636 138254706 138254707);CHEBI:(89737);PubChem class - bio and metabolites;YMDB:(1871);Lipid:(PC(18:1_18:1))	4313907242
148	methyl 2-[(4-hydroxy-3-methoxyphenyl)methylene]-3-oxobenzo[b]furan-5-carboxyla te	24.3563	0.719598	1	1	1	2	0.377914	-113.646	C18H14O6	[M + H]+	FRGQUTFBRMOBND	InChI=1S/C18H14O6/c1-22-15-7-10(3-5-13(15)19)8-16-17(20)12-9-11(18(21)23-2)4-6-14(12)24-16/h3-9,19H,1-2H3	COC1=C(C=CC(=C1)C=C2C(=O)C3=C(O2)C=CC(=C3)C(=O)OC)O	3.1	327.087	589.427	5144004;6283287;6535313	COCONUT:(CNP0264133);Training Set;PubChem:(5144004 6283287 6535313);PubMed	2113602
148	Loxistatin	18.9599	0.990955	1	1	3	3	0.385783	-158.292	C17H30N2O5	[M + C2H3N + H]+	SRVFFFJZQVENJC	InChI=1S/C17H30N2O5/c1-6-23-17(22)14-13(24-14)16(21)19-12(9-11(4)5)15(20)18-8-7-10(2)3/h10-14H,6-9H2,1-5H3,(H,18,20)(H,19,21)	CCOC(=O)C1C(O1)C(=O)NC(CC(C)C)C(=O)NCCC(C)C	2.3	384.25	467.437	3189;65663;393035;10759737;12900065;12900067;49871002;50943049;50943115;50943116;50943117;50943189;50943191;50943265;50943267;50943270;50943345;50943346;50943997;73265275;73438905;95566306;124932720;124305757;124305758;129223619;134694181	COCONUT:(CNP0401210);PubChem:(3189 65663 393035 10759737 12900065 12900067 49871002 50943049 50943115 50943116 50943117 50943189 50943191 50943265 50943267 50943270 50943345 50943346 50943997 73265275 73438905 95566306 124932720 124305757 124305758 129223619 134694181);CHEBI:(101381);ZINC bio:(ZINC03913912);additional;MeSH:(3189 65663);PubChem class - safety and toxic;Training Set;PubMed;PubChem …	103309414
149	1,4-bis[4-(3-phenoxypropoxy)but-2-ynyl]piperazine	42.8228	0.0934673	1	2	1	5	0.341327	-346.567	C30H38N2O4	[M + CH2O2 + H]+	SOEJOKUIKJFIMV	InChI=1S/C30H38N2O4/c1-3-13-29(14-4-1)35-27-11-25-33-23-9-7-17-31-19-21-32(22-20-31)18-8-10-24-34-26-12-28-36-30-15-5-2-6-16-30/h1-6,13-16H,11-12,17-28H2	C1CN(CCN1CC#CCOCCCOC2=CC=CC=C2)CC#CCOCCCOC3=CC=CC=C3	3.9	537.298	606.643	3146122;9511036	MeSH:(3146122);PubChem:(3146122 9511036);PubMed	70
150	n-[1-hydroxycarboxyethyl-carbonyl]leucylamino-2-methyl-butane	40.6579	0.996482	1	1	1	1	0.24077	-131.229	C15H28N2O5	[M + H]+	KBIWEWPGBHKYML	InChI=1S/C15H28N2O5/c1-9(2)5-6-16-14(21)11(7-10(3)4)17-15(22)12(18)8-13(19)20/h9-12,18H,5-8H2,1-4H3,(H,16,21)(H,17,22)(H,19,20)	CC(C)CCNC(=O)C(CC(C)C)NC(=O)C(CC(=O)O)O	1.2	317.209	1192.91	4317;5288147	COCONUT:(CNP0020885);PubChem:(4317 5288147);PubChem class - bio and metabolites	18874370
152	Lysophosphatidylcholine(20:1/0:0)	8.1383	1	1	1	1	1	0.27216	-33.1904	C28H56NO7P	[M + H]+	YYSFWGQAKJTHRE	InChI=1S/C28H56NO7P/c1-5-6-7-8-9-10-11-12-13-14-15-16-17-18-19-20-21-22-28(31)34-25-27(30)26-36-37(32,33)35-24-23-29(2,3)4/h12-13,27,30H,5-11,14-26H2,1-4H3/p+1	CCCCCCCCC=CCCCCCCCCCC(=O)OCC(COP(=O)(O)OCC[N+](C)(C)C)O	6.9	550.391	1354.69	52924051;52924052;134783150;134783151;138310124;138310125	COCONUT:(CNP0083900);HMDB:(10391);PubChem:(52924051 52924052 134783150 134783151 138310124 138310125);YMDB Mine;CHEBI:(88685)	34361835562
152	Diacylglycerol(20:0/14:1)	10.2611	0.899497	1	1	2	8	0.155632	-61.4863	C37H70O5	[M - H2O + Na]+	SHOHARHTHMTOQW	InChI=1S/C37H70O5/c1-3-5-7-9-11-13-15-16-17-18-19-20-22-23-25-27-29-31-36(39)41-34-35(33-38)42-37(40)32-30-28-26-24-21-14-12-10-8-6-4-2/h10,12,35,38H,3-9,11,13-34H2,1-2H3	CCCCCCCCCCCCCCCCCCCC(=O)OCC(CO)OC(=O)CCCCCCCC=CCCCC	14.2	599.504	1483.43	53478186;134766645;138260726	COCONUT:(CNP0084609);HMDB:(7357);PubChem:(53478186 134766645 138260726);SuperNatural:(SN00217192);YMDB Mine;CHEBI:(89027);PubChem class - bio and metabolites	34379661354
152	1-Methyl-alpha-D-glucopyranoside	20.5776	1	1	1	1	1	0.115241	-61.9563	C7H14O6	[M + Na]+	YBLJYSTXRAWBBH	InChI=1S/C7H14O6/c1-7(12)6(11)5(10)4(9)3(2-8)13-7/h3-6,8-12H,2H2,1H3	CC1(C(C(C(C(O1)CO)O)O)O)O	-2.4	217.069	55.912	17751028;17751029;18647110;21904275;22793957;22857796;52982871;54499525;54499526;57867293;59928040;58341441;68016458;68397216;91313833;118591755;118155531;124251514;130831152;130875189;130913924;129652318;129725888;129807169	COCONUT:(CNP0278617);Natural Products:(UNPD149106 UNPD208903);PubChem:(17751028 17751029 18647110 21904275 22793957 22857796 52982871 54499525 54499526 57867293 59928040 58341441 68016458 68397216 91313833 118591755 118155531 124251514 130831152 130875189 130913924 129652318 129725888 129807169);SuperNatural:(SN00264517);PubMed	3178562
153	Phosphatidylcholine(20:2/14:0)	3971.75	1	1	1	1	1	0.262096	-3.15164	C42H80NO8P	[M + Na]+	JFWZYNWHJJSDAY	InChI=1S/C42H80NO8P/c1-6-8-10-12-14-16-18-19-20-21-22-23-25-26-28-30-32-34-41(44)48-38-40(39-50-52(46,47)49-37-36-43(3,4)5)51-42(45)35-33-31-29-27-24-17-15-13-11-9-7-2/h14,16,19-20,40H,6-13,15,17-18,21-39H2,1-5H3/p+1	CCCCCCCCCCCCCC(=O)OC(COC(=O)CCCCCCCCCC=CCC=CCCCCC)COP(=O)(O)OCC[N+](C)(C)C	13	780.547	1549.31	52923153;52923154;134740797;134740798	COCONUT:(CNP0229783);HMDB:(8328);PubChem:(52923153 52923154 134740797 134740798);CHEBI:(89095);PubChem class - bio and metabolites;YMDB:(2067);Lipid:(PC(16:0_18:2))	4313907242
154	methyl 4,8,9-triacetyloxy-7-ethenyl-1,4a,7-trimethyl-3,4,5,6,8,9,10,10a-octahydro-2H-phenanthrene-1-carboxylate	28.4932	0.0371859	1	6	1	6	0.17751	-245.277	C27H38O8	[M + K]+	HPLALXILNGTIHC	InChI=1S/C27H38O8/c1-9-25(5)12-10-18-22(23(25)35-17(4)30)19(33-15(2)28)14-20-26(6,24(31)32-8)13-11-21(27(18,20)7)34-16(3)29/h9,19-21,23H,1,10-14H2,2-8H3	CC(=O)OC1CCC(C2C1(C3=C(C(C2)OC(=O)C)C(C(CC3)(C)C=C)OC(=O)C)C)(C)C(=O)OC	3.1	529.216	1419.31	4345647;9496922;23983723;38348970;100965824;133550449;133556226	COCONUT:(CNP0293186);Natural Products:(UNPD115054);PubChem:(4345647 9496922 23983723 38348970 100965824 133550449 133556226);SuperNatural:(SN00028680 SN00016212);ZINC bio:(ZINC08382397 ZINC31157318);additional;Training Set	3727362
154	6(5H)-Pteridinone, 4-amino-2-butoxy-7,8-dihydro-8-((3-(1-pyrrolidinylmethyl)phenyl)methyl)-	11.3517	0.206533	1	1	1	10	0.0810161	-321.222	C22H30N6O2	[M + H]+	VFOKSTCIRGDTBR	InChI=1S/C22H30N6O2/c1-2-3-11-30-22-25-20(23)19-21(26-22)28(15-18(29)24-19)14-17-8-6-7-16(12-17)13-27-9-4-5-10-27/h6-8,12H,2-5,9-11,13-15H2,1H3,(H,24,29)(H2,23,25,26)	CCCCOC1=NC(=C2C(=N1)N(CC(=O)N2)CC3=CC=CC(=C3)CN4CCCC4)N	2.7	411.252	1183.28	46241268	COCONUT:(CNP0301977);PubChem:(46241268);PubChem class - bio and metabolites;MeSH:(46241268);PubMed;PubChem class - drug	52428870
154	4,8-dimethyl-2-propan-2-ylidene-1,3,3a,4,5,8a-hexahydroazulen-6-one	51.8501	1	1	1	1	1	0.0879018	-107.967	C15H22O	[M + H]+	BVZZQXFBJGQDRK	InChI=1S/C15H22O/c1-9(2)12-7-14-10(3)5-13(16)6-11(4)15(14)8-12/h5,11,14-15H,6-8H2,1-4H3	CC1CC(=O)C=C(C2C1CC(=C(C)C)C2)C	2.9	219.175	994.642	289729;92253341;92253342;92253343;92253344	COCONUT:(CNP0270066);Natural Products:(UNPD143011);PubChem:(289729 92253341 92253342 92253343 92253344);SuperNatural:(SN00318620)	3178498
154	1-palmitoleoyl-2-linoleoyl-sn-glycero-3-phosphocholine	13.4125	1	1	1	1	1	0.21009	-12.1348	C42H78NO8P	[M + Na]+	QJWDAOSZZYVBJZ	InChI=1S/C42H78NO8P/c1-6-8-10-12-14-16-18-20-21-23-25-27-29-31-33-35-42(45)51-40(39-50-52(46,47)49-37-36-43(3,4)5)38-48-41(44)34-32-30-28-26-24-22-19-17-15-13-11-9-7-2/h14,16-17,19-21,40H,6-13,15,18,22-39H2,1-5H3/p+1	CCCCCCC=CCCCCCCCC(=O)OCC(COP(=O)(O)OCC[N+](C)(C)C)OC(=O)CCCCCCCC=CCC=CCCCCC	12.1	778.537	1400.21	5313282;5313283;15151379;24778768;134761119;134761120	COCONUT:(CNP0082426);HMDB:(8006);PubChem:(5313282 5313283 15151379 24778768 134761119 134761120);CHEBI:(84567);PubChem class - bio and metabolites;YMDB:(1867);Lipid:(PC 34:3)	4313907242
155	Melitose	55.5652	0.994975	1	1	1	1	0.121197	-11.1783	C18H32O16	[M + Na]+	MUPFEKGTMRGPLJ	InChI=1S/C18H32O16/c19-1-5-8(22)11(25)13(27)16(31-5)30-3-7-9(23)12(26)14(28)17(32-7)34-18(4-21)15(29)10(24)6(2-20)33-18/h5-17,19-29H,1-4H2	C(C1C(C(C(C(O1)OCC2C(C(C(C(O2)OC3(C(C(C(O3)CO)O)O)CO)O)O)O)O)O)O)O	-6.19221	527.16	51.233	10542;117678;219993;439242;12310096;11005647;16401839;23424019;24745388;24802499;44655806;44293683;44420456;46906057;54092133;57242699;53393533;57621286;59762882;58213460;69647606;69043268;69043269;68220716;69993742;68361008;68366978;71024605;71024609;71751916;71078849;71217104;71217106;71229163;73995050;90834550;93535597;89770227;93952735;93952736;93952737;93952738;89988125;89989619;95858764;958…	HMDB:(3213 34072);SuperNatural:(SN00157873 SN00226600 SN00346836 SN00108447 SN00157929 SN00330117 SN00313956 SN00248066);ZINC bio:(ZINC70691880);additional;MeSH:(439242 91848658);Plantcyc:(CPD-1099);PubMed;NORMAN:(NS00004142);COCONUT:(CNP0246211);KNApSAcK:(1135);Natural Products:(UNPD9844 UNPD167535 UNPD33558 UNPD127104 UNPD134896 UNPD184042 UNPD196149);PubChem:(10542 117678 219993 439242 1231009…	54454654
155	2-[[6-[3,4-dihydroxy-2-(hydroxymethyl)-5-[[3,4,5-trihydroxy-6-(hydroxymethyl)oxan-2-yl]oxymethyl]oxolan-2-yl]oxy-3,4,5-trihydroxyoxan-2-yl]methoxy]-6-(hydroxymethyl)oxane-3,4,5-triol	13.8886	0.465327	1	1	1	3	0.133194	-19.5171	C24H42O21	[M + K]+	VGKIRQHUZIZMIP	InChI=1S/C24H42O21/c25-1-6-10(28)14(32)17(35)21(41-6)39-3-8-12(30)16(34)19(37)23(43-8)45-24(5-27)20(38)13(31)9(44-24)4-40-22-18(36)15(33)11(29)7(2-26)42-22/h6-23,25-38H,1-5H2	C(C1C(C(C(C(O1)OCC2C(C(C(C(O2)OC3(C(C(C(O3)COC4C(C(C(C(O4)CO)O)O)O)O)O)CO)O)O)O)O)O)O)O	-7.97634	705.187	45.218	440178;3320869	COCONUT:(CNP0254449);HMDB:(38871);PubChem:(440178 3320869);PubChem class - bio and metabolites	18874378
156	Phosphatidylcholine(18:0/18:2w6)	5971.74	1	1	1	1	1	0.276357	-3.97134	C44H84NO8P	[M + Na]+	FORFDCPQKJHEBF	InChI=1S/C44H84NO8P/c1-6-8-10-12-14-16-18-20-22-24-26-28-30-32-34-36-43(46)50-40-42(41-52-54(48,49)51-39-38-45(3,4)5)53-44(47)37-35-33-31-29-27-25-23-21-19-17-15-13-11-9-7-2/h15,17,21,23,42H,6-14,16,18-20,22,24-41H2,1-5H3/p+1	CCCCCCCCCCCCCCCCCC(=O)OCC(COP(=O)(O)OCC[N+](C)(C)C)OC(=O)CCCCCCCC=CCC=CCCCCC	14.1	808.586	1486.95	168657;5313355;5313356;6441487;6441488;10169534;10169535;14389458;14389459;14389460;25201951;72730731;134730317	COCONUT:(CNP0417400);HMDB:(8039);PubChem:(168657 5313355 5313356 6441487 6441488 10169534 10169535 14389458 14389459 14389460 25201951 72730731 134730317);CHEBI:(84822);additional;PubChem class - bio and metabolites;MeSH:(6441487 6441488);YMDB:(1891);PubMed;Biocyc:(CPD-9083 CPD-8279);Lipid:(PC(18:0_18:2))	4314433646
156	Alpha-Linoleoylcholine	25.9252	1	1	1	1	1	0.318655	-118.85	C23H43NO2	[M + H]+	FDCFEKFQGUEBOI	InChI=1S/C23H44NO2/c1-5-6-7-8-9-10-11-12-13-14-15-16-17-18-19-20-23(25)26-22-21-24(2,3)4/h9-10,12-13H,5-8,11,14-22H2,1-4H3/q+1	CCCCCC=CCC=CCCCCCCCC(=O)OCC[N+](C)(C)C	7	366.337	1181.18	53481656	COCONUT:(CNP0001604);HMDB:(13213);PubChem:(53481656)	2097162
157	Phosphatidylcholine(18:4/20:2)	-1.10214	1	1	1	1	1	0.168174	-9.98977	C46H80NO8P	[M + H]+	RJBUKRKXNJFIDS	InChI=1S/C46H80NO8P/c1-6-8-10-12-14-16-18-20-22-23-25-27-29-31-33-35-37-39-46(49)55-44(43-54-56(50,51)53-41-40-47(3,4)5)42-52-45(48)38-36-34-32-30-28-26-24-21-19-17-15-13-11-9-7-2/h9,11,14-17,20-22,24,28,30,44H,6-8,10,12-13,18-19,23,25-27,29,31-43H2,1-5H3/p+1	CCCCCC=CCC=CCCCCCCCCCC(=O)OC(COC(=O)CCCCC=CCC=CCC=CCC=CCC)COP(=O)(O)OCC[N+](C)(C)C	12.2	806.563	1405.1	52922921;52922922;134763952;134763953	COCONUT:(CNP0279850);HMDB:(8243);PubChem:(52922921 52922922 134763952 134763953);CHEBI:(89425);PubChem class - bio and metabolites;YMDB:(2028);Lipid:(PC 38:6)	4313907242
157	Methylcurcumin	24.9703	1	1	1	1	1	0.129342	-181.628	C22H22O6	[M + H]+	IPOYQTINLZFAKT	InChI=1S/C22H22O6/c1-26-20-11-7-16(13-22(20)28-3)5-9-18(24)14-17(23)8-4-15-6-10-19(25)21(12-15)27-2/h4-14,24-25H,1-3H3	COC1=C(C=C(C=C1)C=CC(=CC(=O)C=CC2=CC(=C(C=C2)O)OC)O)OC	4.3	383.149	916.391	10861871;71717791;87402165;122391863	COCONUT:(CNP0099866);EcoCyc Mine;PubChem:(10861871 71717791 87402165 122391863);PubMed;KEGG Mine	25771900994
158	Dilinoleoyl-PE	10030.6	1	1	1	1	1	0.159593	-7.41972	C41H74NO8P	[M + Na]+	SSCDRSKJTAQNNB	InChI=1S/C41H74NO8P/c1-3-5-7-9-11-13-15-17-19-21-23-25-27-29-31-33-40(43)47-37-39(38-49-51(45,46)48-36-35-42)50-41(44)34-32-30-28-26-24-22-20-18-16-14-12-10-8-6-4-2/h11-14,17-20,39H,3-10,15-16,21-38,42H2,1-2H3,(H,45,46)	CCCCCC=CCC=CCCCCCCCC(=O)OCC(COP(=O)(O)OCCN)OC(=O)CCCCCCCC=CCC=CCCCCC	9.2	762.506	1399.92	6443215;9546727;9546812;54321658;91746202;101048341;101987594;134767820	HMDB:(9093);SuperNatural:(SN00218906);additional;MeSH:(6443215);PubMed;Lipid:(PE(18:2_18:2));COCONUT:(CNP0350195);PubChem:(6443215 9546727 9546812 54321658 91746202 101048341 101987594 134767820);CHEBI:(84846);PubChem class - bio and metabolites;Training Set;Biocyc:(CPD-8294)	4315433070
159	4-amino-5-[(1-carboxy-2-sulfanylethyl)amino]-5-oxopentanoic acid	4.1075	0.0552764	1	3	1	1	0.0354643	-309.956	C8H14N2O5S	[M + H]+	PABVKUJVLNMOJP	InChI=1S/C8H14N2O5S/c9-4(1-2-6(11)12)7(13)10-5(3-16)8(14)15/h4-5,16H,1-3,9H2,(H,10,13)(H,11,12)(H,14,15)	C(CC(=O)O)C(C(=O)NC(CS)C(=O)O)N	-3.8	251.068	374.014	10171468;17841723;54178433;87078458;89927822;89927823;124202113	COCONUT:(CNP0207757);HMDB:(28816);PubChem:(10171468 17841723 54178433 87078458 89927822 89927823 124202113);CHEBI:(89701);additional;PubChem class - bio and metabolites;PubMed	19398762
159	1-18:0-2-18:3-phosphatidylethanolamine	5990.24	1	1	1	1	1	0.167219	-7.55475	C41H76NO8P	[M + Na]+	DCPDPBCUPLKQNQ	InChI=1S/C41H76NO8P/c1-3-5-7-9-11-13-15-17-19-21-23-25-27-29-31-33-40(43)47-37-39(38-49-51(45,46)48-36-35-42)50-41(44)34-32-30-28-26-24-22-20-18-16-14-12-10-8-6-4-2/h6,8,12,14,18,20,39H,3-5,7,9-11,13,15-17,19,21-38,42H2,1-2H3,(H,45,46)	CCCCCCCCCCCCCCCCCC(=O)OCC(COP(=O)(O)OCCN)OC(=O)CCCCCCCC=CCC=CCC=CCC	10.1	764.522	1486.62	9546750;52924330;102515439;134726174	COCONUT:(CNP0373104);HMDB:(8996);PubChem:(9546750 52924330 102515439 134726174);SuperNatural:(SN00218810);PubChem class - bio and metabolites;Biocyc:(CPD-8292);Lipid:(PE(18:1_18:2))	4314892298
161	Diacylglycerol(18:2n6/18:3n6)	7.51462	0.587437	1	1	1	5	0.0557225	-221.745	C39H66O5	[M + H]+	ZDBLXLQFRZTIIU	InChI=1S/C39H66O5/c1-3-5-7-9-11-13-15-17-19-21-23-25-27-29-31-33-38(41)43-36-37(35-40)44-39(42)34-32-30-28-26-24-22-20-18-16-14-12-10-8-6-4-2/h11-14,17-20,24,26,37,40H,3-10,15-16,21-23,25,27-36H2,1-2H3	CCCCCC=CCC=CCCCCCCCC(=O)OCC(CO)OC(=O)CCCCC=CCC=CCC=CCCCCC	12.3	615.499	1535.54	14275409	COCONUT:(CNP0299560);HMDB:(7249);PubChem:(14275409);SuperNatural:(SN00217084);YMDB Mine;CHEBI:(89210);PubChem class - bio and metabolites	34379661354
161	23-Beta-Acetoxymoronic Acid	23.8504	0.0869347	1	1	1	3	0.260215	-128.392	C31H46O5	[M + K]+	YTFJZCMZQXUYQM	InChI=1S/C31H46O5/c1-19-9-14-31(26(34)35)16-15-29(5)21(22(31)17-19)7-8-24-27(3)12-11-25(33)28(4,18-36-20(2)32)23(27)10-13-30(24,29)6/h17,19,21,23-24H,7-16,18H2,1-6H3,(H,34,35)	CC1CCC2(CCC3(C(C2=C1)CCC4C3(CCC5C4(CCC(=O)C5(C)COC(=O)C)C)C)C)C(=O)O	6.2	537.298	806.694	44559544	COCONUT:(CNP0078142);PubChem:(44559544);PubMed	2097218
162	Ursodeoxycholylsarcosine	11.6911	0.251256	1	2	1	7	0.322409	-148.333	C27H45NO5	[M + H]+	YZYBIGOLMMAZFK	InChI=1S/C27H45NO5/c1-16(5-8-23(31)28(4)15-24(32)33)19-6-7-20-25-21(10-12-27(19,20)3)26(2)11-9-18(29)13-17(26)14-22(25)30/h16-22,25,29-30H,5-15H2,1-4H3,(H,32,33)	CC(CCC(=O)N(C)CC(=O)O)C1CCC2C1(CCC3C2C(CC4C3(CCC(C4)O)C)O)C	4.4	464.335	810.789	145885;145886;10367153;21122579;24893831;24958528;45115010;53423487;90476991;122361928	PubChem:(145885 145886 10367153 21122579 24893831 24958528 45115010 53423487 90476991 122361928);MeSH:(21122579 24958528 45115010 53423487);PubChem class - safety and toxic;Training Set;PubMed;KEGG Mine	8657059910
162	N-Tetradecyl diethanolamine	14.2467	1	1	1	1	1	0.47214	-42.9199	C18H39NO2	[M + H]+	CPHJEACXPATRSU	InChI=1S/C18H39NO2/c1-2-3-4-5-6-7-8-9-10-11-12-13-14-19(15-17-20)16-18-21/h20-21H,2-18H2,1H3	CCCCCCCCCCCCCCN(CCO)CCO	5.6	302.306	1078.31	12942137	NORMAN:(NS00026192);Training Set;PubChem:(12942137)	278530
162	AmbscZ-024973	11.369	0.0150754	1	2	1	2	0.390797	-158.522	C12H24N2O2	[M + K]+	FTZSDHHWPWGCDI	InChI=1S/C12H24N2O2/c13-11(15)9-7-5-3-1-2-4-6-8-10-12(14)16/h1-10H2,(H2,13,15)(H2,14,16)	C(CCCCCC(=O)N)CCCCC(=O)N	2.10442	267.145	459.86	80364	NORMAN:(NS00034978);COCONUT:(CNP0209978);Natural Products:(UNPD100429);PubChem:(80364);SuperNatural:(SN00306142)	3440642
162	2,4-Bis(dimethylamino)-6-cyclopropyl-s-triazine	26.8436	1	1	1	1	1	0.0472547	-193.073	C10H17N5	[M + H]+	UQIGFNXZPGBMLH	InChI=1S/C10H17N5/c1-14(2)9-11-8(7-5-6-7)12-10(13-9)15(3)4/h7H,5-6H2,1-4H3	CN(C)C1=NC(=NC(=N1)C2CC2)N(C)C	1.5	208.156	384.685	3039314	PubChem:(3039314);PubChem class - safety and toxic	67108866
163	Maybridge4_000442	8.04055	0.0678392	1	2	1	2	0.101203	-167.726	C11H14O3	[M + Na]+	MIAQBCIDZSELDU	InChI=1S/C11H14O3/c1-4-10(12)9-6-5-8(13-2)7-11(9)14-3/h5-7H,4H2,1-3H3	CCC(=O)C1=C(C=C(C=C1)OC)OC	2	217.086	599.305	70020	NORMAN:(NS00038238);COCONUT:(CNP0099330);PubChem:(70020);SuperNatural:(SN00155746);PubChem class - safety and toxic;PubMed	70516802
163	Argvalin	19.3754	0.997487	1	1	1	1	0.057077	-247.33	C11H19N5O	[M + H]+	JFWUBUQYKZHEIA	InChI=1S/C11H19N5O/c1-7(2)9-10(17)16-8(6-15-9)4-3-5-14-11(12)13/h6-7H,3-5H2,1-2H3,(H,16,17)(H4,12,13,14)	CC(C)C1=NC=C(NC1=O)CCCN=C(N)N	-0.6	238.167	420.275	99359	COCONUT:(CNP0317151);MeSH:(99359);KNApSAcK:(17970);Natural Products:(UNPD77033);PubChem:(99359)	2129942
163	2,4-Octadecadienamide, N-(2-methylpropyl)-, (E,E)-	16.6345	1	1	1	1	1	0.174769	-127.959	C22H41NO	[M + H]+	QQCGKIZHTJLRNN	InChI=1S/C22H41NO/c1-4-5-6-7-8-9-10-11-12-13-14-15-16-17-18-19-22(24)23-20-21(2)3/h16-19,21H,4-15,20H2,1-3H3,(H,23,24)	CCCCCCCCCCCCCC=CC=CC(=O)NCC(C)C	8.7	336.327	1312.45	9974234;56633806;101713141	COCONUT:(CNP0316621);HMDB:(31678);Natural Products:(UNPD42803 UNPD16411);PubChem:(9974234 56633806 101713141);SuperNatural:(SN00225496 SN00252408);PubChem class - bio and metabolites;Training Set;PubMed	19972170
164	1-18:1-2-18:3-phosphatidylcholine	5.26821	1	1	1	1	1	0.188187	-12.353	C44H80NO8P	[M + Na]+	FVQGNFUBHWGFCY	InChI=1S/C44H80NO8P/c1-6-8-10-12-14-16-18-20-22-24-26-28-30-32-34-36-43(46)50-40-42(41-52-54(48,49)51-39-38-45(3,4)5)53-44(47)37-35-33-31-29-27-25-23-21-19-17-15-13-11-9-7-2/h9,11,15,17,20-23,42H,6-8,10,12-14,16,18-19,24-41H2,1-5H3/p+1	CCCCCCCCC=CCCCCCCCC(=O)OCC(COP(=O)(O)OCC[N+](C)(C)C)OC(=O)CCCCCCCC=CCC=CCC=CCC	12.5	804.544	1302.86	5313482;5313483;24778941;24778942;134731019;134731020	COCONUT:(CNP0002254);HMDB:(8107);PubChem:(5313482 5313483 24778941 24778942 134731019 134731020);CHEBI:(86133);PubChem class - bio and metabolites;YMDB:(1939);Plantcyc:(CPD-8092);Biocyc:(CPD-7014 CPD-8092);Lipid:(PC 36:4)	4314040362
165	N,N''-Ethylenebis(2,2,4-trimethyl-3-oxovaleramide)	19.4592	1	1	1	1	1	0.400005	-174.434	C18H32N2O4	[M + H]+	OAFTUJVCHZBHJF	InChI=1S/C18H32N2O4/c1-11(2)13(21)17(5,6)15(23)19-9-10-20-16(24)18(7,8)14(22)12(3)4/h11-12H,9-10H2,1-8H3,(H,19,23)(H,20,24)	CC(C)C(=O)C(C)(C)C(=O)NCCNC(=O)C(C)(C)C(=O)C(C)C	2.5	341.245	466.527	522509	PubChem:(522509);PubChem class - safety and toxic	67108866
165	Glucose-1-(1-naphthalene)acetate	31.0287	0.892965	1	1	1	2	0.286966	-212.581	C18H20O7	[M + H]+	GSDPAPPLJYQPKZ	InChI=1S/C18H20O7/c19-9-13-15(21)16(22)17(23)18(24-13)25-14(20)8-11-6-3-5-10-4-1-2-7-12(10)11/h1-7,13,15-19,21-23H,8-9H2	C1=CC=C2C(=C1)C=CC=C2CC(=O)OC3C(C(C(C(O3)CO)O)O)O	0.8	349.127	650.976	3082526	MeSH:(3082526);PubChem:(3082526);PubMed	70
166	Dlpc lipid	8004.21	1	1	1	1	1	0.334082	-3.95233	C44H80NO8P	[M + Na]+	FVXDQWZBHIXIEJ	InChI=1S/C44H80NO8P/c1-6-8-10-12-14-16-18-20-22-24-26-28-30-32-34-36-43(46)50-40-42(41-52-54(48,49)51-39-38-45(3,4)5)53-44(47)37-35-33-31-29-27-25-23-21-19-17-15-13-11-9-7-2/h14-17,20-23,42H,6-13,18-19,24-41H2,1-5H3/p+1	CCCCCC=CCC=CCCCCCCCC(=O)OCC(COP(=O)(O)OCC[N+](C)(C)C)OC(=O)CCCCCCCC=CCC=CCCCCC	12.5	804.554	1436.68	102535;160855;446961;3034687;6020820;6168933;5288075;5313513;5313521;5313522;6323282;6440944;6509852;24778969;24778975;46936959;46936960	HMDB:(8138);additional;MeSH:(5288075 6440944);Plantcyc:(CPD-2182);PubMed;Lipid:(PC(18:2_18:2));COCONUT:(CNP0178098);PubChem:(102535 160855 446961 3034687 6020820 6168933 5288075 5313513 5313521 5313522 6323282 6440944 6509852 24778969 24778975 46936959 46936960);CHEBI:(42027);PubChem class - bio and metabolites;YMDB:(1961);Training Set;PubChem class - drug;Biocyc:(CPD-2182)	4348135534
166	Disuccinimido pentamethylenedicarbonate	13.2422	0.00854271	1	3	1	1	0.0715945	-240.909	C15H18N2O10	[M + K]+	OIHHMUMDVHEYAA	InChI=1S/C15H18N2O10/c18-10-4-5-11(19)16(10)26-14(22)24-8-2-1-3-9-25-15(23)27-17-12(20)6-7-13(17)21/h1-9H2	C1CC(=O)N(C1=O)OC(=O)OCCCCCOC(=O)ON2C(=O)CCC2=O	0.1	425.061	63.909	93794	PubChem:(93794);NORMAN:(NS00053576)	262146
166	10,10-Dimethyl-10-deazaaminopterin	11.0052	0.0130653	1	8	1	7	0.370212	-151.457	C22H25N7O5	[M + Na]+	UNDZSJQMMOCFIZ	InChI=1S/C22H25N7O5/c1-22(2,9-13-10-25-18-16(26-13)17(23)28-21(24)29-18)12-5-3-11(4-6-12)19(32)27-14(20(33)34)7-8-15(30)31/h3-6,10,14H,7-9H2,1-2H3,(H,27,32)(H,30,31)(H,33,34)(H4,23,24,25,28,29)	CC(C)(CC1=CN=C2C(=N1)C(=NC(=N2)N)N)C3=CC=C(C=C3)C(=O)NC(CCC(=O)O)C(=O)O	1.22584	490.178	46.198	133508;15570613	MeSH:(133508);PubChem:(133508 15570613);PubMed	70
167	Phosphatidylcholine(20:2/15:0)	15.7955	1	1	1	1	1	0.165988	-6.49474	C43H82NO8P	[M + Na]+	LNGBVAOHJZCRIL	InChI=1S/C43H82NO8P/c1-6-8-10-12-14-16-18-20-21-22-23-24-26-27-29-31-33-35-42(45)49-39-41(40-51-53(47,48)50-38-37-44(3,4)5)52-43(46)36-34-32-30-28-25-19-17-15-13-11-9-7-2/h14,16,20-21,41H,6-13,15,17-19,22-40H2,1-5H3/p+1	CCCCCCCCCCCCCCC(=O)OC(COC(=O)CCCCCCCCCC=CCC=CCCCCC)COP(=O)(O)OCC[N+](C)(C)C	13.5	794.569	1538.16	52923157;52923158;134747252;134747253	COCONUT:(CNP0002206);HMDB:(8330);PubChem:(52923157 52923158 134747252 134747253);Lipid:(PC 35:2);PubChem class - bio and metabolites	4313841674
167	2-Mpped	26.82	0.0211055	1	9	1	10	0.257428	-322.723	C27H29NO3	[M + H]+	KSOGRLJDZWTTBM	InChI=1S/C27H29NO3/c1-30-23-14-10-22(11-15-23)25-6-2-3-7-26(25)27(29)20-21-8-12-24(13-9-21)31-19-18-28-16-4-5-17-28/h2-3,6-15H,4-5,16-20H2,1H3	COC1=CC=C(C=C1)C2=CC=CC=C2C(=O)CC3=CC=C(C=C3)OCCN4CCCC4	5.3	416.225	722.741	135894	MeSH:(135894);PubChem:(135894);PubMed	70
167	1-(2,4-dimethoxyphenyl)-3-(4-hydroxyphenyl)prop-2-en-1-one	41.7919	1	1	1	3	3	0.106713	-88.8681	C17H16O4	[M + H]+	ATHWOBRNXTYZEM	InChI=1S/C17H16O4/c1-20-14-8-9-15(17(11-14)21-2)16(19)10-5-12-3-6-13(18)7-4-12/h3-11,18H,1-2H3	COC1=CC(=C(C=C1)C(=O)C=CC2=CC=C(C=C2)O)OC	3.3	285.113	590.542	185535;6171845	COCONUT:(CNP0397002);Natural Products:(UNPD113831);PubChem:(185535 6171845);ZINC bio:(ZINC05128035);PubChem class - bio and metabolites;PubMed;Biocyc:(CPD-19565);KEGG Mine	8608852034
168	N-[(2S,3R,4E,8Z)-3-hydroxy-1-[(2R,3R,4S,5S,6R)-3,4,5-trihydroxy-6-(hydroxymethyl)oxan-2-yl]oxyoctadeca-4,8-dien-2-yl]hexadecanamide	7021.58	1	1	1	1	1	0.433451	-33.5426	C40H75NO8	[M + O + H]+	VCLOTRNDBUPTQD	InChI=1S/C40H75NO8/c1-3-5-7-9-11-13-15-17-19-21-23-25-27-29-34(43)33(32-48-40-39(47)38(46)37(45)35(31-42)49-40)41-36(44)30-28-26-24-22-20-18-16-14-12-10-8-6-4-2/h19,21,27,29,33-35,37-40,42-43,45-47H,3-18,20,22-26,28,30-32H2,1-2H3,(H,41,44)	CCCCCCCCCCCCCCCC(=O)NC(COC1C(C(C(C(O1)CO)O)O)O)C(C=CCCC=CCCCCCCCCC)O	10.3	714.554	1526.69	10233751;11802827;14522366;134772564	COCONUT:(CNP0109557);HMDB:(34623);Natural Products:(UNPD35654);PubChem:(10233751 11802827 14522366 134772564);SuperNatural:(SN00286047);PubChem class - bio and metabolites;PubMed;Lipid:(HexCer(d18:2_16:0))	4314923082
169	Phophatidylethanolamine(18:3n3/18:2n6)	7022.31	1	1	1	1	1	0.185393	-3.49817	C41H72NO8P	[M + H]+	VIVOIHQVZSMABQ	InChI=1S/C41H72NO8P/c1-3-5-7-9-11-13-15-17-19-21-23-25-27-29-31-33-40(43)47-37-39(38-49-51(45,46)48-36-35-42)50-41(44)34-32-30-28-26-24-22-20-18-16-14-12-10-8-6-4-2/h5,7,11-14,17-20,39H,3-4,6,8-10,15-16,21-38,42H2,1-2H3,(H,45,46)	CCCCCC=CCC=CCCCCCCCC(=O)OC(COC(=O)CCCCCCCC=CCC=CCC=CCC)COP(=O)(O)OCCN	8.5	738.509	1567.66	52924422;54394287;134773197	COCONUT:(CNP0137194);HMDB:(9159);PubChem:(52924422 54394287 134773197);SuperNatural:(SN00218972);PubChem class - bio and metabolites;Lipid:(PE(18:3_18:2))	4314890250
171	Linoleamide MEA	18.4882	0.892462	1	1	1	2	0.462986	-131.374	C20H37NO2	[M + H]+	KQXDGUVSAAQARU	InChI=1S/C20H37NO2/c1-2-3-4-5-6-7-8-9-10-11-12-13-14-15-16-17-20(23)21-18-19-22/h6-7,9-10,22H,2-5,8,11-19H2,1H3,(H,21,23)	CCCCCC=CCC=CCCCCCCCC(=O)NCCO	5.6	324.29	1301.81	2183;5283446;5353406;44600493;71684713	HMDB:(12252);ZINC bio:(ZINC08689957);additional;MeSH:(2183 5283446 5353406);PubMed;NORMAN:(NS00003368);COCONUT:(CNP0187671);PubChem:(2183 5283446 5353406 44600493 71684713);CHEBI:(64032 93530);PubChem class - bio and metabolites;Training Set;Biocyc:(CPD6666-4)	19687534
173	uridine-5-oxyacetic acid 5A''A inverted exclamation markA''A -monophosphate	12.373	0.0125628	1	4	1	3	N/A	-164.377	C11H15N2O12P	[M + CH2O2 + H]+	FRVLMVWBMGVDIG	InChI=1S/C11H15N2O12P/c14-6(15)3-23-4-1-13(11(19)12-9(4)18)10-8(17)7(16)5(25-10)2-24-26(20,21)22/h1,5,7-8,10,16-17H,2-3H2,(H,14,15)(H,12,18,19)(H2,20,21,22)	C1=C(C(=O)NC(=O)N1C2C(C(C(O2)COP(=O)(O)O)O)O)OCC(=O)O	-4.2	445.045	602.753	189854;50990056	MeSH:(189854);PubChem:(189854 50990056);PubMed;PubChem class - bio and metabolites	16777286
173	1-vaccenoyl-2-stearoyl-sn-glycero-3-phosphocholine	9.95774	1	1	1	1	1	0.270483	-12.3163	C44H86NO8P	[M + H]+	VSQJLPDEJFLZDH	InChI=1S/C44H86NO8P/c1-6-8-10-12-14-16-18-20-22-24-26-28-30-32-34-36-43(46)50-40-42(41-52-54(48,49)51-39-38-45(3,4)5)53-44(47)37-35-33-31-29-27-25-23-21-19-17-15-13-11-9-7-2/h16,18,42H,6-15,17,19-41H2,1-5H3/p+1	CCCCCCCCCCCCCCCCCC(=O)OC(COC(=O)CCCCCCCCCC=CCCCCCC)COP(=O)(O)OCC[N+](C)(C)C	14.8	788.618	1572.52	5313425;24778894;134774199;134774200	COCONUT:(CNP0172283);HMDB:(8069);PubChem:(5313425 24778894 134774199 134774200);CHEBI:(86111);PubChem class - bio and metabolites;YMDB:(1910);Lipid:(PC 36:1)	4313907242
174	Indol-acrylate	64.6161	1	1	1	1	1	0.429162	-63.6521	C11H9NO2	[M + H3N + H]+	PLVPPLCLBIEYEA	InChI=1S/C11H9NO2/c13-11(14)6-5-8-7-12-10-4-2-1-3-9(8)10/h1-7,12H,(H,13,14)	C1=CC=C2C(=C1)C(=CN2)C=CC(=O)O	1.84499	205.098	316.84	14558;5355219;5375048;6931339;42586278;74824685	ZINC bio:(ZINC00155654 ZINC12416424);additional;MeSH:(5355219 5375048);Plantcyc:(CPD-11578);PubMed;NORMAN:(NS00014852);COCONUT:(CNP0326277);KNApSAcK:(111);Natural Products:(UNPD89252);PubChem:(14558 5355219 5375048 6931339 42586278 74824685);YMDB Mine;CHEBI:(131929 132244);PubChem class - bio and metabolites;EcoCyc Mine;KEGG:(C21283);PubChem class - safety and toxic;Training Set;Biocyc:(CPD-11578…	60216502646
174	6-[2-(3,4-dimethoxyphenyl)ethyl]-2,4-dimethyl-7-phenylpurino[7,8-a]imidazole-1,3-dione	8.09568	0.018593	1	3	1	5	0.27859	-250.833	C25H25N5O4	[M + Na]+	GZJBLRJPUHWYEZ	InChI=1S/C25H25N5O4/c1-27-22-21(23(31)28(2)25(27)32)30-15-18(17-8-6-5-7-9-17)29(24(30)26-22)13-12-16-10-11-19(33-3)20(14-16)34-4/h5-11,14-15H,12-13H2,1-4H3	CN1C2=C(C(=O)N(C1=O)C)N3C=C(N(C3=N2)CCC4=CC(=C(C=C4)OC)OC)C5=CC=CC=C5	4	482.18	690.48	1504488	COCONUT:(CNP0369519);PubChem:(1504488);SuperNatural:(SN00050279);ZINC bio:(ZINC01423637)	3153922
175	Diacylglycerol(20:1/15:0)	9.14108	0.188945	1	1	1	8	0.0907907	-22.6915	C38H72O5	[M + K]+	XATDLPYTBUUMGA	InChI=1S/C38H72O5/c1-3-5-7-9-11-13-15-17-18-19-20-21-23-24-26-28-30-32-37(40)42-35-36(34-39)43-38(41)33-31-29-27-25-22-16-14-12-10-8-6-4-2/h17-18,36,39H,3-16,19-35H2,1-2H3	CCCCCCCCCCCCCCC(=O)OC(CO)COC(=O)CCCCCCCCCC=CCCCCCCCC	14.7	647.505	1358.12	53478203;134777825	COCONUT:(CNP0022181);HMDB:(7387);PubChem:(53478203 134777825);SuperNatural:(SN00217222);PubChem class - bio and metabolites	19922954
177	Sarcotrine B	2.6088	0.0256281	1	5	1	6	0.177007	-453.41	C33H43NO4	[M + K]+	IDGHZFLQJWBKJV	InChI=1S/C33H43NO4/c1-24(13-9-15-26(3)23-30-31(35)27(4)33(37)38-30)11-8-12-25(2)14-10-18-29-20-22-34(32(29)36)21-19-28-16-6-5-7-17-28/h5-8,11-12,15-17,20,24,30,35H,9-10,13-14,18-19,21-23H2,1-4H3	CC1=C(C(OC1=O)CC(=CCCC(C)C=CC=C(C)CCCC2=CCN(C2=O)CCC3=CC=CC=C3)C)O	7.6	556.281	1232.11	54697385;54704103;54704104;54704220	COCONUT:(CNP0129750);Natural Products:(UNPD108522 UNPD134411);PubChem:(54697385 54704103 54704104 54704220);SuperNatural:(SN00373553 SN00293798);PubMed	3178562
177	Isomollupentin 7-O-glucoside-2''''-O-xyloside	56.1156	0.660804	1	1	1	2	0.295706	-138.957	C31H36O18	[M + K]+	KRNULZZOBAWHRO	InChI=1S/C31H36O18/c32-7-18-23(39)25(41)27(43)31(48-18)47-17-6-16-19(12(34)5-15(46-16)10-1-3-11(33)4-2-10)24(40)20(17)28-29(22(38)14(36)8-44-28)49-30-26(42)21(37)13(35)9-45-30/h1-6,13-14,18,21-23,25-33,35-43H,7-9H2	C1C(C(C(C(O1)C2=C(C=C3C(=C2O)C(=O)C=C(O3)C4=CC=C(C=C4)O)OC5C(C(C(C(O5)CO)O)O)O)OC6C(C(C(CO6)O)O)O)O)O	-3.1	735.153	51.719	44257750;44257751;102076717;102076718	PubChem:(44257750 44257751 102076717 102076718);KNApSAcK:(6305)	18
178	Phosphatidylcholine(14:1/20:2)	14.4283	0.666332	1	8	1	3	0.18568	-12.6987	C42H78NO8P	[M + K]+	KBHCBANQRIOXLD	InChI=1S/C42H78NO8P/c1-6-8-10-12-14-16-18-19-20-21-22-23-25-27-29-31-33-35-42(45)51-40(39-50-52(46,47)49-37-36-43(3,4)5)38-48-41(44)34-32-30-28-26-24-17-15-13-11-9-7-2/h13-16,19-20,40H,6-12,17-18,21-39H2,1-5H3/p+1	CCCCCC=CCC=CCCCCCCCCCC(=O)OC(COC(=O)CCCCCCCC=CCCCC)COP(=O)(O)OCC[N+](C)(C)C	12.1	794.512	1424.54	52922280;52922281;134743107;134743108;138191685;138191686	COCONUT:(CNP0103617);HMDB:(7913);PubChem:(52922280 52922281 134743107 134743108 138191685 138191686);CHEBI:(88918);PubChem class - bio and metabolites;YMDB:(1834)	18939946
179	N2-Acetyl-N-[(2S)-3-methyl-1-oxo-2-butanyl]-L-leucinamide	21.8857	1	1	1	3	3	0.264663	-201.314	C13H24N2O3	[M - H4O2 + H]+	FCSVBIFJBYWEQD	InChI=1S/C13H24N2O3/c1-8(2)6-11(14-10(5)17)13(18)15-12(7-16)9(3)4/h7-9,11-12H,6H2,1-5H3,(H,14,17)(H,15,18)	CC(C)CC(C(=O)NC(C=O)C(C)C)NC(=O)C	1.26228	221.165	606.207	10038050	COCONUT:(CNP0355995);MeSH:(10038050);PubChem:(10038050);PubMed;CHEBI:(66717)	2097254
179	(2S)-2-[[(2S)-1-[(2S)-2-[[(2S)-1-acetylpyrrolidine-2-carbonyl]amino]propanoyl]pyrrolidine-2-carbonyl]amino]-3-phenylpropanoic acid	14.3129	0.000502513	1	4	1	1	0.169188	-378.124	C24H32N4O6	[M + H]+	QFDNRKUWIUPLQU	InChI=1S/C24H32N4O6/c1-15(25-21(30)19-10-6-12-27(19)16(2)29)23(32)28-13-7-11-20(28)22(31)26-18(24(33)34)14-17-8-4-3-5-9-17/h3-5,8-9,15,18-20H,6-7,10-14H2,1-2H3,(H,25,30)(H,26,31)(H,33,34)	CC(C(=O)N1CCCC1C(=O)NC(CC2=CC=CC=C2)C(=O)O)NC(=O)C3CCCN3C(=O)C	1	473.243	1210	5496956	PubChem:(5496956);PubMed;PubChem class - bio and metabolites	16777282
179	(?5(6)-EET Ethanolamide	60.6206	1	1	1	1	1	0.134712	-177.736	C22H37NO3	[M + Na]+	RTDIKSCKKJORSI	InChI=1S/C22H37NO3/c1-2-3-4-5-6-7-8-9-10-11-12-13-15-20-21(26-20)16-14-17-22(25)23-18-19-24/h6-7,9-10,12-13,20-21,24H,2-5,8,11,14-19H2,1H3,(H,23,25)	CCCCCC=CCC=CCC=CCC1C(O1)CCCC(=O)NCCO	4.5	386.266	471.869	16061181;35027581;57369970;53394608	NORMAN:(NS00017070);COCONUT:(CNP0250014);PubChem:(16061181 35027581 57369970 53394608);CHEBI:(136988);additional;Training Set;KEGG Mine	8592834594
180	N-Oleoyl-L-Serine	18.1875	0.0512563	1	2	1	4	0.130555	-240.833	C21H39NO4	[M + H]+	MBDKGXAMSZIDKF	InChI=1S/C21H39NO4/c1-2-3-4-5-6-7-8-9-10-11-12-13-14-15-16-17-20(24)22-19(18-23)21(25)26/h9-10,19,23H,2-8,11-18H2,1H3,(H,22,24)(H,25,26)	CCCCCCCCC=CCCCCCCCC(=O)NC(CO)C(=O)O	6	370.296	1289.7	437324;5478238;44190514;54063145;54063146;71684370;86745788;87205225;122391300	COCONUT:(CNP0257529);Training Set;PubChem:(437324 5478238 44190514 54063145 54063146 71684370 86745788 87205225 122391300);CHEBI:(134031 136614);additional	2637858
181	((2-Hydroxytetradecyl)thio)acetic acid	34.9405	1	1	1	1	1	0.157632	-103.797	C16H32O3S	[M + CH2O2 + H]+	QVLFKHLAOKXTEM	InChI=1S/C16H32O3S/c1-2-3-4-5-6-7-8-9-10-11-12-15(17)13-20-14-16(18)19/h15,17H,2-14H2,1H3,(H,18,19)	CCCCCCCCCCCCC(CSCC(=O)O)O	6	351.222	1374.38	3020346	PubChem:(3020346);NORMAN:(NS00058933)	262146
182	Retaspimycin	19.0593	0.0552764	1	3	1	9	0.161163	-427.784	C31H45N3O8	[M + Na]+	OAKGNIRUXAZDQF	InChI=1S/C31H45N3O8/c1-8-12-33-26-21-13-17(2)14-25(41-7)27(36)19(4)15-20(5)29(42-31(32)39)24(40-6)11-9-10-18(3)30(38)34-22(28(21)37)16-23(26)35/h8-11,15-17,19,24-25,27,29,33,35-37H,1,12-14H2,2-7H3,(H2,32,39)(H,34,38)	CC1CC(C(C(C=C(C(C(C=CC=C(C(=O)NC2=CC(=C(C(=C2O)C1)NCC=C)O)C)OC)OC(=O)N)C)C)O)OC	3.4	610.311	1274.74	11534420;15976395;21457734;21457926;25169033;45376591;57612062;57612064;57612065;58706275;57825795;58973934;66577020;66634311;66634451;68266473;73265210;70789009;72997919;73952293;90686011;89012130;89013657;89040199;89040251;90841837;89423850;91445792;91486727;91936177;91936178;122450973;129606834;129606870;129894409;131801266;131861370;134694917;138106999	COCONUT:(CNP0074537);PubChem:(11534420 15976395 21457734 21457926 25169033 45376591 57612062 57612064 57612065 58706275 57825795 58973934 66577020 66634311 66634451 68266473 73265210 70789009 72997919 73952293 90686011 89012130 89013657 89040199 89040251 90841837 89423850 91445792 91486727 91936177 91936178 122450973 129606834 129606870 129894409 131801266 131861370 134694917 138106999);CHEBI:(71…	52430950
182	n2,n6-dioctanoyllysine	13.5294	0.939196	1	1	1	2	0.204461	-301.471	C22H42N2O4	[M + H]+	FFRCNMMHOOKLAK	InChI=1S/C22H42N2O4/c1-3-5-7-9-11-16-20(25)23-18-14-13-15-19(22(27)28)24-21(26)17-12-10-8-6-4-2/h19H,3-18H2,1-2H3,(H,23,25)(H,24,26)(H,27,28)	CCCCCCCC(=O)NCCCCC(C(=O)O)NC(=O)CCCCCCC	5.5	399.324	1348.21	86839;21116273	PubChem:(86839 21116273);NORMAN:(NS00047692)	262146
182	Diacylglycerol(18:2n6/18:3n3)	2991.06	1	1	1	1	1	0.1289	-8.26163	C39H66O5	[M + Na]+	PGXBELQFNRPKBC	InChI=1S/C39H66O5/c1-3-5-7-9-11-13-15-17-19-21-23-25-27-29-31-33-38(41)43-36-37(35-40)44-39(42)34-32-30-28-26-24-22-20-18-16-14-12-10-8-6-4-2/h6,8,11-14,17-20,37,40H,3-5,7,9-10,15-16,21-36H2,1-2H3	CCCCCC=CCC=CCCCCCCCC(=O)OCC(CO)OC(=O)CCCCCCCC=CCC=CCC=CCC	12.3	637.482	1540.79	9543737;14275407;102272274;134757898	COCONUT:(CNP0084476);HMDB:(7250);PubChem:(9543737 14275407 102272274 134757898);SuperNatural:(SN00217085);YMDB Mine;CHEBI:(89198);PubChem class - bio and metabolites;Lipid:(DG(18:3_18:2))	38674628650
182	1-palmitoleoyl-2-stearoyl-sn-glycero-3-phosphocholine	-0.983446	1	1	1	1	1	0.256992	-9.8746	C42H82NO8P	[M + Na]+	LJUDFFWSOQEQKW	InChI=1S/C42H82NO8P/c1-6-8-10-12-14-16-18-20-21-23-25-27-29-31-33-35-42(45)51-40(39-50-52(46,47)49-37-36-43(3,4)5)38-48-41(44)34-32-30-28-26-24-22-19-17-15-13-11-9-7-2/h17,19,40H,6-16,18,20-39H2,1-5H3/p+1	CCCCCCCCCCCCCCCCCC(=O)OC(COC(=O)CCCCCCCC=CCCCCCC)COP(=O)(O)OCC[N+](C)(C)C	13.7	782.563	1270.85	5313278;24778765;52922448;52922449;134746894;134746895	COCONUT:(CNP0260059);HMDB:(8003);PubChem:(5313278 24778765 52922448 52922449 134746894 134746895);CHEBI:(84570);PubChem class - bio and metabolites;YMDB:(1865);Lipid:(PC 34:1)	4313907242
183	Oprea1_365101	40.4236	0.0110553	1	1	1	1	0.185543	-184.454	C15H14N2O5	[M + K]+	HUMYECVYADBLCY	InChI=1S/C15H14N2O5/c1-21-12-7-8-14(22-2)13(9-12)16-15(18)10-3-5-11(6-4-10)17(19)20/h3-9H,1-2H3,(H,16,18)	COC1=CC(=C(C=C1)OC)NC(=O)C2=CC=C(C=C2)[N+](=O)[O-]	2.5	341.055	519.963	532160	PubChem class - safety and toxic;PubChem:(532160);PubMed	67108930
183	N-(eicosanoyl)-tetradecasphing-4-enine	31.5645	1	1	1	1	1	0.153496	-42.2246	C34H67NO3	[M + H]+	DLTXHYMYPKOZOA	InChI=1S/C34H67NO3/c1-3-5-7-9-11-13-14-15-16-17-18-19-20-22-24-26-28-30-34(38)35-32(31-36)33(37)29-27-25-23-21-12-10-8-6-4-2/h27,29,32-33,36-37H,3-26,28,30-31H2,1-2H3,(H,35,38)	CCCCCCCCCCCCCCCCCCCC(=O)NC(CO)C(C=CCCCCCCCCC)O	12.9	538.521	1389.46	11092732;138144836	COCONUT:(CNP0240304);Natural Products:(UNPD197053);PubChem:(11092732 138144836);SuperNatural:(SN00232884);PubMed	3178562
184	Antibiotic X 206	14.0553	N/A	1	4	1	7	0.201052	-329.83	C47H82O14	[M + H]+	XSBSGLXIQBCTKN	InChI=1S/C47H82O14/c1-12-37-42(9,52)19-18-38(57-37)43(10)23-29(6)47(55,61-43)44(11)20-17-35(58-44)40(49)46(54)28(5)21-26(3)36(60-46)24-45(53)27(4)14-16-34(59-45)30(7)33(48)22-32-15-13-25(2)39(56-32)31(8)41(50)51/h25-40,48-49,52-55H,12-24H2,1-11H3,(H,50,51)	CCC1C(CCC(O1)C2(CC(C(O2)(C3(CCC(O3)C(C4(C(CC(C(O4)CC5(C(CCC(O5)C(C)C(CC6CCC(C(O6)C(C)C(=O)O)C)O)C)O)C)C)O)O)C)O)C)C)(C)O	5.2	871.576	1529.43	161909;5260313;9854219;101124078	COCONUT:(CNP0372147);Natural Products:(UNPD184946);PubChem:(161909 5260313 9854219 101124078);SuperNatural:(SN00285306);CHEBI:(80126);KEGG:(C15847);PubChem class - safety and toxic	70287650
184	5-26-08-00431 (Beilstein Handbook Reference)	8.27082	0.0105528	1	4	1	2	0.0888121	-252.626	C28H30N6	[M + Na]+	HSCPPWVYZGSTFD	InChI=1S/C28H30N6/c29-26-30-22-31-27(32-26)34-20-18-33(19-21-34)17-16-28(23-10-4-1-5-11-23,24-12-6-2-7-13-24)25-14-8-3-9-15-25/h1-15,22H,16-21H2,(H2,29,30,31,32)	C1CN(CCN1CCC(C2=CC=CC=C2)(C3=CC=CC=C3)C4=CC=CC=C4)C5=NC=NC(=N5)N	5.3	473.242	1212.53	215866	PubChem:(215866);PubChem class - safety and toxic	67108866
185	N-(octadecanoyl)-tetradecasphing-4-enine	17.5418	1	1	1	1	1	0.0800363	-127.813	C32H63NO3	[M + H]+	NCKNBDIYAHEWMH	InChI=1S/C32H63NO3/c1-3-5-7-9-11-13-14-15-16-17-18-20-22-24-26-28-32(36)33-30(29-34)31(35)27-25-23-21-19-12-10-8-6-4-2/h25,27,30-31,34-35H,3-24,26,28-29H2,1-2H3,(H,33,36)	CCCCCCCCCCCCCCCCCC(=O)NC(CO)C(C=CCCCCCCCCC)O	11.8	510.489	1352.89	21629598;138217122	COCONUT:(CNP0206846);Natural Products:(UNPD10982);PubChem:(21629598 138217122);SuperNatural:(SN00321799);PubMed	3178562
185	Diketospirilloxanthin	13.3245	0.0356784	1	10	1	10	0.131104	-174.459	C42H56O4	[M + Na]+	MNKGOUOMGDXWPK	InChI=1S/C42H56O4/c1-33(21-15-23-35(3)25-17-27-37(5)29-31-39(43)41(7,8)45-11)19-13-14-20-34(2)22-16-24-36(4)26-18-28-38(6)30-32-40(44)42(9,10)46-12/h13-32H,1-12H3	CC(=CC=CC=C(C)C=CC=C(C)C=CC=C(C)C=CC(=O)C(C)(C)OC)C=CC=C(C)C=CC=C(C)C=CC(=O)C(C)(C)OC	12.3	647.412	616.386	5366509;20055182;21160069	COCONUT:(CNP0189008);KNApSAcK:(23064);Natural Products:(UNPD116708);PubChem:(5366509 20055182 21160069);CHEBI:(64793);PubChem class - bio and metabolites;KEGG:(C15885);Biocyc:(CPD-12617)	18909490
187	Secoverina	13.5702	0.038191	1	4	1	4	0.225237	-199.13	C22H35NO2	[M + Na]+	WAVYHSURRZBQKO	InChI=1S/C22H35NO2/c1-4-23(16-8-11-22(24)20-9-6-5-7-10-20)18(2)17-19-12-14-21(25-3)15-13-19/h12-15,18,20H,4-11,16-17H2,1-3H3	CCN(CCCC(=O)C1CCCCC1)C(C)CC2=CC=C(C=C2)OC	5.1	368.255	605.68	42470;208824;76961671	MeSH:(42470);PubChem:(42470 208824 76961671);PubMed	70
187	Dilinolenoyl lecithin	8997.71	1	1	1	1	1	0.2932	-6.40166	C44H76NO8P	[M + Na]+	XXKFQTJOJZELMD	InChI=1S/C44H76NO8P/c1-6-8-10-12-14-16-18-20-22-24-26-28-30-32-34-36-43(46)50-40-42(41-52-54(48,49)51-39-38-45(3,4)5)53-44(47)37-35-33-31-29-27-25-23-21-19-17-15-13-11-9-7-2/h8-11,14-17,20-23,42H,6-7,12-13,18-19,24-41H2,1-5H3/p+1	CCC=CCC=CCC=CCCCCCCCC(=O)OCC(COP(=O)(O)OCC[N+](C)(C)C)OC(=O)CCCCCCCC=CCC=CCC=CCC	11.1	800.523	1547.99	5313539;5313540;6442626;6442627;24778990;54493460;97043172;134780214;134780215	HMDB:(8206);additional;MeSH:(24778990);Plantcyc:(1-183-2-183-SN-GLYCEROL-PHOSPHOCHOLINE);PubMed;Lipid:(PC(18:3_18:3));COCONUT:(CNP0002236);PubChem:(5313539 5313540 6442626 6442627 24778990 54493460 97043172 134780214 134780215);CHEBI:(86161);PubChem class - bio and metabolites;YMDB:(2007);Training Set;Biocyc:(1-183-2-183-SN-GLYCEROL-PHOSPHOCHOLINE)	4314581102
188	Octadecadienyl dihydrogen phosphate	12.125	0.175879	1	2	1	3	0.155282	-168.038	C18H35O4P	[M + K]+	OZXHJMFUPFOZLA	InChI=1S/C18H35O4P/c1-2-3-4-5-6-7-8-9-10-11-12-13-14-15-16-17-18-22-23(19,20)21/h15-18H,2-14H2,1H3,(H2,19,20,21)	CCCCCCCCCCCCCCC=CC=COP(=O)(O)O	7	385.191	758.765	6454905;78411250	PubChem:(6454905 78411250);NORMAN:(NS00053687)	262146
188	1,1''-(1,7-Dioxo-1,7-heptanediyl)bis(glycylglycine)	46.2137	0.0190955	1	2	1	2	0.110116	-484.236	C15H24N4O8	[M + Na]+	ZLDUGBDBIBRBKP	InChI=1S/C15H24N4O8/c16-8-14(26,18-6-12(22)23)10(20)4-2-1-3-5-11(21)15(27,9-17)19-7-13(24)25/h6-7,26-27H,1-5,8-9,16-17H2,(H,22,23)(H,24,25)	C(CCC(=O)C(CN)(N=CC(=O)O)O)CCC(=O)C(CN)(N=CC(=O)O)O	-7.6	411.148	55.383	3072679;6448626;23305427	PubChem:(3072679 6448626 23305427);PubChem class - safety and toxic	67108866
189	Butenoyl PAF	4007.15	1	1	1	1	1	0.403004	-14.5431	C28H56NO7P	[M + H]+	SRZBVCCSIMMDOV	InChI=1S/C28H56NO7P/c1-6-8-9-10-11-12-13-14-15-16-17-18-19-20-23-33-25-27(36-28(30)21-7-2)26-35-37(31,32)34-24-22-29(3,4)5/h7,21,27H,6,8-20,22-26H2,1-5H3/p+1	CCCCCCCCCCCCCCCCOCC(COP(=O)(O)OCC[N+](C)(C)C)OC(=O)C=CC	7.4	550.388	1394.82	45138381;45138382;57545134;57545135;89204654;91136563	COCONUT:(CNP0347244);Training Set;PubChem:(45138381 45138382 57545134 57545135 89204654 91136563);CHEBI:(140477);additional	2637858
189	1-18:3-2-18:3-phosphatidylethanolamine	5021.83	1	1	1	1	1	0.327533	-2.83305	C41H70NO8P	[M + H]+	WIHSZOXPODIZSW	InChI=1S/C41H70NO8P/c1-3-5-7-9-11-13-15-17-19-21-23-25-27-29-31-33-40(43)47-37-39(38-49-51(45,46)48-36-35-42)50-41(44)34-32-30-28-26-24-22-20-18-16-14-12-10-8-6-4-2/h5-8,11-14,17-20,39H,3-4,9-10,15-16,21-38,42H2,1-2H3,(H,45,46)	CCC=CCC=CCC=CCCCCCCCC(=O)OCC(COP(=O)(O)OCCN)OC(=O)CCCCCCCC=CCC=CCC=CCC	7.8	736.493	1538.84	9546735;52924890;54432295;102515363;134775912	COCONUT:(CNP0346718);HMDB:(9161);PubChem:(9546735 52924890 54432295 102515363 134775912);SuperNatural:(SN00218974);CHEBI:(137159);additional;PubChem class - bio and metabolites;Training Set;Biocyc:(CPD-8297);Lipid:(PE(18:3_18:3))	4315433002
190	azumamide D	10.4441	0.018593	1	4	1	3	0.138018	-295.485	C25H35N5O5	[M + H]+	CTSOUSRCWCZQCB	InChI=1S/C25H35N5O5/c1-15-19(12-8-5-9-13-21(26)31)29-25(35)20(14-18-10-6-4-7-11-18)30-24(34)17(3)28-23(33)16(2)27-22(15)32/h4-8,10-11,15-17,19-20H,9,12-14H2,1-3H3,(H2,26,31)(H,27,32)(H,28,33)(H,29,35)(H,30,34)	CC1C(NC(=O)C(NC(=O)C(NC(=O)C(NC1=O)C)C)CC2=CC=CC=C2)CC=CCCC(=O)N	0.8	486.268	466.344	16095113	COCONUT:(CNP0241473);Natural Products:(UNPD193162);PubChem:(16095113);SuperNatural:(SN00375677);PubMed	3178562
190	Avenoleic acid	5.78381	1	1	1	2	2	0.0836377	-29.5791	C18H32O3	[M - H2O + H]+	MZQXAWAWDWCIKG	InChI=1S/C18H32O3/c1-2-14-17(19)15-12-10-8-6-4-3-5-7-9-11-13-16-18(20)21/h4,6,10,12,17,19H,2-3,5,7-9,11,13-16H2,1H3,(H,20,21)	CCCC(CC=CCC=CCCCCCCCC(=O)O)O	5.1	279.232	1191.58	45934094;75536015;90879314;92466501;102392633	HMDB:(29978);SuperNatural:(SN00036884 SN00020641 SN00399287);ZINC bio:(ZINC14494581 ZINC14494583);MeSH:(45934094);PubMed;COCONUT:(CNP0113550 CNP0168937);KNApSAcK:(445);Natural Products:(UNPD211908 UNPD109746);PubChem:(45934094 75536015 90879314 92466501 102392633);YMDB Mine;PubChem class - bio and metabolites;Training Set;KEGG Mine	42969653342
192	Procyanidin A2	19.7273	0.849246	1	1	1	3	0.191307	-240.678	C30H24O12	[M + H]+	NSEWTSAADLNHNH	InChI=1S/C30H24O12/c31-13-7-20(37)24-22(8-13)41-30(12-2-4-16(33)19(36)6-12)29(39)26(24)25-23(42-30)10-17(34)14-9-21(38)27(40-28(14)25)11-1-3-15(32)18(35)5-11/h1-8,10,21,26-27,29,31-39H,9H2	C1C(C(OC2=C1C(=CC3=C2C4C(C(O3)(OC5=CC(=CC(=C45)O)O)C6=CC(=C(C=C6)O)O)O)O)C7=CC(=C(C=C7)O)O)O	2.4	577.136	1187.3	124025;5089889;5281710;6325839;9872976;9877144;9938091;13556387;10415767;15983788;44566944;44460468;59904192;71511193;71012040;71122402;76955682;89909462;101165393;101181684;101693861;101376376;101488387;122400215;122400216;124143697;124164735;134715108;138112434;137706060;138857802	HMDB:(37655 37656 37657 38716);SuperNatural:(SN00168138 SN00356828 SN00399648 SN00374365 SN00236485 SN00305557 SN00392868 SN00384284);additional;MeSH:(124025 5281710 6325839 9872976 44460468 134715108 137706060 138112434 138857802);PubMed;COCONUT:(CNP0165094);KNApSAcK:(2934);Natural Products:(UNPD65325 UNPD152515 UNPD121397 UNPD102575 UNPD140356 UNPD22343 UNPD89300 UNPD53748 UNPD125398);PubChem:(…	20496766
192	Oprea1_405335	17.0809	0.00201005	1	1	1	1	0.112615	-413.741	C23H25N5O5	[M + Na]+	XONRWRMHSNYXSM	InChI=1S/C23H25N5O5/c1-26-20-19(21(30)25-23(26)31)28(22(24-20)27-9-11-32-12-10-27)13-16(29)14-33-18-8-4-6-15-5-2-3-7-17(15)18/h2-8,16,29H,9-14H2,1H3,(H,25,30,31)	CN1C2=C(C(=O)NC1=O)N(C(=N2)N3CCOCC3)CC(COC4=CC=CC5=CC=CC=C54)O	1.7	474.175	360.098	1205953;1205954;3802768	PubChem:(1205953 1205954 3802768);PubMed;CHEBI:(85324)	98
192	1-palmitoyl-2-eicosadienoyl-sn-glycero-3-phosphocholine	5996.08	1	1	1	1	1	0.266601	-4.22666	C44H84NO8P	[M + Na]+	ZRTZULWIAWDUBY	InChI=1S/C44H84NO8P/c1-6-8-10-12-14-16-18-20-21-22-23-25-27-29-31-33-35-37-44(47)53-42(41-52-54(48,49)51-39-38-45(3,4)5)40-50-43(46)36-34-32-30-28-26-24-19-17-15-13-11-9-7-2/h14,16,20-21,42H,6-13,15,17-19,22-41H2,1-5H3/p+1	CCCCCCCCCCCCCCCC(=O)OCC(COP(=O)(O)OCC[N+](C)(C)C)OC(=O)CCCCCCCCCC=CCC=CCCCCC	14.1	808.576	1518.58	5313211;14818935;14818936;14818937;52922420;52922421;134785278;134785279	COCONUT:(CNP0296087);HMDB:(7979);PubChem:(5313211 14818935 14818936 14818937 52922420 52922421 134785278 134785279);CHEBI:(84574);PubChem class - bio and metabolites;YMDB:(1850);Lipid:(PC(18:0_18:2))	4313907242
193	Phosphatidylcholine(20:0/16:1)	12.2002	1	1	1	1	1	0.227291	-14.7685	C44H86NO8P	[M + Na]+	VIOCEOKULYHXNJ	InChI=1S/C44H86NO8P/c1-6-8-10-12-14-16-18-20-21-22-23-25-26-28-30-32-34-36-43(46)50-40-42(41-52-54(48,49)51-39-38-45(3,4)5)53-44(47)37-35-33-31-29-27-24-19-17-15-13-11-9-7-2/h17,19,42H,6-16,18,20-41H2,1-5H3/p+1	CCCCCCCCCCCCCCCCCCCC(=O)OCC(COP(=O)(O)OCC[N+](C)(C)C)OC(=O)CCCCCCCC=CCCCCCC	14.8	810.594	1396.49	14818944;14818945;52923059;52923060;134773169;134773170	COCONUT:(CNP0223911);HMDB:(8266);PubChem:(14818944 14818945 52923059 52923060 134773169 134773170);CHEBI:(89350);PubChem class - bio and metabolites;YMDB:(2037);Lipid:(PC 36:1)	4313907242
193	3-(1-Boc-piperidin-4-yl)-N-Boc-DL-alanine	16.7553	0.711055	1	1	1	3	0.0566302	-208.95	C18H32N2O6	[M + H]+	DMJBIYDCCUIVGN	InChI=1S/C18H32N2O6/c1-17(2,3)25-15(23)19-13(14(21)22)11-12-7-9-20(10-8-12)16(24)26-18(4,5)6/h12-13H,7-11H2,1-6H3,(H,19,23)(H,21,22)	CC(C)(C)OC(=O)NC(CC1CCN(CC1)C(=O)OC(C)(C)C)C(=O)O	2.5	373.234	552.376	21899582;27281612;27281614	PubChem:(21899582 27281612 27281614);COCONUT:(CNP0046534)	2097154
193	1-18:0-lysoPC	6035.99	1	1	1	1	1	0.444282	-19.1802	C26H54NO7P	[M + H]+	IHNKQIMGVNPMTC	InChI=1S/C26H54NO7P/c1-5-6-7-8-9-10-11-12-13-14-15-16-17-18-19-20-26(29)32-23-25(28)24-34-35(30,31)33-22-21-27(2,3)4/h25,28H,5-24H2,1-4H3/p+1	CCCCCCCCCCCCCCCCCC(=O)OCC(COP(=O)(O)OCC[N+](C)(C)C)O	6.7	524.372	1380.67	86556;86557;497299;497300;5313984;10436817;136212659;136212660	HMDB:(10384 94688);SuperNatural:(SN00335634);additional;MeSH:(86556 497299 497300);PubMed;Lipid:(LPC(18:0));COCONUT:(CNP0241659 CNP0346784);Natural Products:(UNPD115977);PubChem:(86556 86557 497299 497300 5313984 10436817 136212659 136212660);CHEBI:(73858);PubChem class - bio and metabolites;EcoCyc Mine;YMDB:(1187);Training Set;Biocyc:(CPD-8345)	21495400558
193	(2S)-1-[(2S)-2-[[(2S,3S)-2-amino-3-methylpentanoyl]amino]-5-(diaminomethylideneamino)pentanoyl]pyrrolidine-2-carboxylic acid	28.6623	0.00251256	1	1	1	1	0.25083	-177.956	C17H32N6O4	[M + H]+	DMHGKBGOUAJRHU	InChI=1S/C17H32N6O4/c1-3-10(2)13(18)14(24)22-11(6-4-8-21-17(19)20)15(25)23-9-5-7-12(23)16(26)27/h10-13H,3-9,18H2,1-2H3,(H,22,24)(H,26,27)(H4,19,20,21)	CCC(C)C(C(=O)NC(CCCN=C(N)N)C(=O)N1CCCC1C(=O)O)N	-0.594773	385.254	442.088	11937729;11937730;18221632	COCONUT:(CNP0137065);Natural Products:(UNPD24827);PubChem:(11937729 11937730 18221632);SuperNatural:(SN00379691);PubMed	3178562
194	Phophatidylethanolamine(20:2/16:1)	6001.24	1	1	1	1	1	0.153572	-4.8748	C41H76NO8P	[M + H]+	CBFBPWNKOMZXKO	InChI=1S/C41H76NO8P/c1-3-5-7-9-11-13-15-17-18-19-20-22-23-25-27-29-31-33-40(43)47-37-39(38-49-51(45,46)48-36-35-42)50-41(44)34-32-30-28-26-24-21-16-14-12-10-8-6-4-2/h11,13-14,16-18,39H,3-10,12,15,19-38,42H2,1-2H3,(H,45,46)	CCCCCCC=CCCCCCCCC(=O)OC(COC(=O)CCCCCCCCCC=CCC=CCCCCC)COP(=O)(O)OCCN	9.9	742.54	1484.67	52924579;134723166	COCONUT:(CNP0037344);HMDB:(9287);PubChem:(52924579 134723166);SuperNatural:(SN00219100);PubChem class - bio and metabolites;Lipid:(PE(18:2_18:1))	4314890250
194	Aceticyl	19.7792	0.984925	1	1	1	1	0.175845	-49.3464	C9H8O4	[M + H]+	BSYNRYMUTXBXSQ	InChI=1S/C9H8O4/c1-6(10)13-8-5-3-2-4-7(8)9(11)12/h2-5H,1H3,(H,11,12)	CC(=O)OC1=CC=CC=C1C(=O)O	1.23876	181.048	1141.47	2244;450661;3434975;12280114;46780045;53699567;59850305;66995530;67732322;71309054;76973140;90936565;102100677;102100678;102100679	HMDB:(1879);SuperNatural:(SN00262542 SN00000007);ZINC bio:(ZINC00000053);additional;HSDB:(50-78-2);MeSH:(2244);PubMed;NORMAN:(NS00000658);COCONUT:(CNP0300507 CNP0372149);Natural Products:(UNPD585);PubChem:(2244 450661 3434975 12280114 46780045 53699567 59850305 66995530 67732322 71309054 76973140 90936565 102100677 102100678 102100679);CHEBI:(13719 15365);PubChem class - bio and metabolites;KEGG:…	121432942
195	Secretin (21-27)	3.97966	0.000502513	1	3	1	1	N/A	-408.314	C36H68N12O8	[M + H]+	YBMXBJXMYNRVEZ	InChI=1S/C36H68N12O8/c1-18(2)14-24(35(56)48-29(21(7)8)30(39)51)44-28(50)17-43-32(53)23(11-12-27(38)49)45-33(54)26(16-20(5)6)47-34(55)25(15-19(3)4)46-31(52)22(37)10-9-13-42-36(40)41/h18-26,29H,9-17,37H2,1-8H3,(H2,38,49)(H2,39,51)(H,43,53)(H,44,50)(H,45,54)(H,46,52)(H,47,55)(H,48,56)(H4,40,41,42)	CC(C)CC(C(=O)NC(C(C)C)C(=O)N)NC(=O)CNC(=O)C(CCC(=O)N)NC(=O)C(CC(C)C)NC(=O)C(CC(C)C)NC(=O)C(CCCN=C(N)N)N	-0.7	797.535	1504.61	185468	MeSH:(185468);PubChem:(185468);PubMed	70
195	Oprea1_614610	16.6428	0.018593	1	5	1	5	0.377675	-304.912	C16H18N6O5S	[M + K]+	GJLWZELVHXPTNQ	InChI=1S/C16H18N6O5S/c1-20-14-13(15(24)21(2)16(20)25)22(9-19-14)8-12(23)18-7-10-3-5-11(6-4-10)28(17,26)27/h3-6,9H,7-8H2,1-2H3,(H,18,23)(H2,17,26,27)	CN1C2=C(C(=O)N(C1=O)C)N(C=N2)CC(=O)NCC3=CC=C(C=C3)S(=O)(=O)N	-0.472472	445.067	392.915	3145052	COCONUT:(CNP0009863);Training Set;PubChem:(3145052)	2113538
195	Linolenyl aldehyde	30.2337	1	1	1	1	1	0.254568	-87.6366	C18H30O	[M + H]+	TUCMDDWTBVMRTP	InChI=1S/C18H30O/c1-2-3-4-5-6-7-8-9-10-11-12-13-14-15-16-17-18-19/h3-4,6-7,9-10,18H,2,5,8,11-17H2,1H3	CCC=CCC=CCC=CCCCCCCCC=O	5.8	263.237	1331.24	33532;5283384;5463051;6433993;87429996;129286557	COCONUT:(CNP0157063);PubChem:(33532 5283384 5463051 6433993 87429996 129286557);SuperNatural:(SN00160020);PubMed;KEGG Mine	8593080386
195	Anandamide	16.8989	0.0281407	1	2	1	2	0.314925	-176.51	C22H37NO2	[M + Na]+	LGEQQWMQCRIYKG	InChI=1S/C22H37NO2/c1-2-3-4-5-6-7-8-9-10-11-12-13-14-15-16-17-18-19-22(25)23-20-21-24/h6-7,9-10,12-13,15-16,24H,2-5,8,11,14,17-21H2,1H3,(H,23,25)	CCCCCC=CCC=CCC=CCC=CCCCC(=O)NCCO	5.4	370.27	575.811	2185;5281969;5353408;11068072;25141437;24762159;44256596;44421510;53394057;87622240;87304147;90885917;92266980;91385809;102602081;122196579;124586195;124586196;122236598;129661216;129847455;129848753;136212607;137699489	HMDB:(4080);SuperNatural:(SN00373998);ZINC bio:(ZINC03809850);additional;MeSH:(5281969);Plantcyc:(CPD-7598);PubMed;NORMAN:(NS00015003);COCONUT:(CNP0226272);Natural Products:(UNPD193878);PubChem:(2185 5281969 5353408 11068072 25141437 24762159 44256596 44421510 53394057 87622240 87304147 90885917 92266980 91385809 102602081 122196579 124586195 124586196 122236598 129661216 129847455 129848753 1362…	20883822
195	[3-hydroxy-1-[5-(1-hydroxytridecyl)oxolan-2-yl]-15-(2-methyl-5-oxo-2H-furan-4-yl)-13-oxopentadecyl] acetate	3.12364	0.0638191	1	3	1	2	0.120837	-231.641	C39H68O8	[M + H]+	BDOAVPGXBNUKRA	InChI=1S/C39H68O8/c1-4-5-6-7-8-9-10-14-17-20-23-35(43)36-26-27-37(47-36)38(46-31(3)40)29-34(42)22-19-16-13-11-12-15-18-21-33(41)25-24-32-28-30(2)45-39(32)44/h28,30,34-38,42-43H,4-27,29H2,1-3H3	CCCCCCCCCCCCC(C1CCC(O1)C(CC(CCCCCCCCCC(=O)CCC2=CC(OC2=O)C)O)OC(=O)C)O	9.9	665.496	1436.66	5315151;10394650;10462055;102272843	COCONUT:(CNP0173770);KNApSAcK:(44358);Natural Products:(UNPD41925 UNPD147860 UNPD192196);PubChem:(5315151 10394650 10462055 102272843);SuperNatural:(SN00383635 SN00253225 SN00169046 SN00282788)	3178514
196	Phosphatidylcholine(20:0/14:0)	4.09763	1	1	1	1	1	0.246099	-36.0829	C42H84NO8P	[M + Na]+	GNUQJONGMHMBKN	InChI=1S/C42H84NO8P/c1-6-8-10-12-14-16-18-19-20-21-22-23-25-26-28-30-32-34-41(44)48-38-40(39-50-52(46,47)49-37-36-43(3,4)5)51-42(45)35-33-31-29-27-24-17-15-13-11-9-7-2/h40H,6-39H2,1-5H3/p+1	CCCCCCCCCCCCCCCCCCCC(=O)OCC(COP(=O)(O)OCC[N+](C)(C)C)OC(=O)CCCCCCCCCCCCC	14.6	784.581	1353.42	5313583;24779028;134733075;134733076	COCONUT:(CNP0391452);HMDB:(8262);PubChem:(5313583 24779028 134733075 134733076);CHEBI:(134231);PubChem class - bio and metabolites;Lipid:(PC 34:0)	4313841706
196	N,N-Diethylglycyl-N-(2-methyl-1-phenylethyl)glycinamide	21.3707	0.998995	1	1	3	3	0.197057	-191.321	C17H27N3O2	[M + H]+	GZYJKGUBIAWBFI	InChI=1S/C17H27N3O2/c1-5-20(6-2)13-16(22)19-15(21)12-18-17(3,4)14-10-8-7-9-11-14/h7-11,18H,5-6,12-13H2,1-4H3,(H,19,21,22)	CCN(CC)CC(=O)NC(=O)CNC(C)(C)C1=CC=CC=C1	1.8	306.218	423.176	206512	PubChem:(206512);PubChem class - safety and toxic	67108866
197	Cetamine oxide	21.4039	1	1	1	1	1	0.168196	-168.844	C18H39NO	[M + H]+	IBOBFGGLRNWLIL	InChI=1S/C18H39NO/c1-4-5-6-7-8-9-10-11-12-13-14-15-16-17-18-19(2,3)20/h4-18H2,1-3H3	CCCCCCCCCCCCCCCC[N+](C)(C)[O-]	7.5	286.311	1017.16	3032528	NORMAN:(NS00013934);PubChem class - safety and toxic;PubChem:(3032528)	67371010
198	Isochlorogenic acid C	9.40305	0.99397	1	1	1	1	0.242209	-171.351	C25H24O12	[M + H]+	UFCLZKMFXSILNL	InChI=1S/C25H24O12/c26-15-5-1-13(9-17(15)28)3-7-21(31)36-20-12-25(35,24(33)34)11-19(30)23(20)37-22(32)8-4-14-2-6-16(27)18(29)10-14/h1-10,19-20,23,26-30,35H,11-12H2,(H,33,34)	C1C(C(C(CC1(C(=O)O)O)OC(=O)C=CC2=CC(=C(C=C2)O)O)OC(=O)C=CC3=CC(=C(C=C3)O)O)O	1.5	517.135	715.014	153946;460890;3802778;5927076;5281780;5316648;6325421;5459216;6474309;6711966;9892741;10207978;13887344;13887345;13887346;10324242;44306621;60099140;58645079;68103159;89953036;91615458;102170141;118710978;123727332;124157618;129316855;129361406;131708171;134769983;138538320;138538473;137704517	HMDB:(30705 30707);SuperNatural:(SN00020489 SN00363407 SN00159344 SN00308743 SN00253585 SN00390878 SN00379963 SN00160949 SN00006991 SN00291687 SN00241272 SN00290471 SN00300059);ZINC bio:(ZINC04098735 ZINC13556374);additional;MeSH:(153946 3802778 5281780 5927076 6325421 6474309 13887346 129316855);PubMed;COCONUT:(CNP0063832 CNP0242282);KNApSAcK:(29480);Natural Products:(UNPD12489 UNPD64095 UNPD286…	20504958
198	Asn-Phe-Pip Macrocylic deriv.	3.6777	0.0276382	1	3	1	5	0.250048	-630.949	C28H43N5O6	[M + Na]+	GHEDXAXQQMZPLE	InChI=1S/C28H43N5O6/c1-28(2,3)32-27(38)22-7-4-5-13-33(22)17-23(34)20-15-18-9-11-19(12-10-18)39-14-6-8-25(36)30-21(16-24(29)35)26(37)31-20/h9-12,20-23,34H,4-8,13-17H2,1-3H3,(H2,29,35)(H,30,36)(H,31,37)(H,32,38)	CC(C)(C)NC(=O)C1CCCCN1CC(C2CC3=CC=C(C=C3)OCCCC(=O)NC(C(=O)N2)CC(=O)N)O	0.5	568.31	659.91	444480;466968;473317;3309292;10650213;44319111;44319114;136806276	PubChem:(444480 466968 473317 3309292 10650213 44319111 44319114 136806276);PubMed;PubChem class - bio and metabolites	16777282
198	1-(1Z-octadecenyl)-2-(5Z,8Z,11Z,14Z-eicosatetraenoyl)-glycero-3-phosphoserine	6.7814	0.021608	1	6	1	9	0.0488544	-251.176	C44H78NO9P	[M + H]+	SLORVBLJZVLUCO	InChI=1S/C44H78NO9P/c1-3-5-7-9-11-13-15-17-19-21-22-24-26-28-30-32-34-36-43(46)54-41(39-52-55(49,50)53-40-42(45)44(47)48)38-51-37-35-33-31-29-27-25-23-20-18-16-14-12-10-8-6-4-2/h11,13,17,19,22,24,28,30,35,37,41-42H,3-10,12,14-16,18,20-21,23,25-27,29,31-34,36,38-40,45H2,1-2H3,(H,47,48)(H,49,50)	CCCCCCCCCCCCCCCCC=COCC(COP(=O)(O)OCC(C(=O)O)N)OC(=O)CCCC=CCC=CCC=CCC=CCCCCC	10.7	796.548	1488.17	52926272;86289533	PubChem:(52926272 86289533);CHEBI:(79211 78343)	34
199	Sabiden	29.847	1	1	1	2	2	0.662405	-4.96926	C9H11NO2	[M + H]+	COLNVLDHVKWLRT	InChI=1S/C9H11NO2/c10-8(9(11)12)6-7-4-2-1-3-5-7/h1-5,8H,6,10H2,(H,11,12)	C1=CC=C(C=C1)CC(C(=O)O)N	0.690451	166.086	165.473	994;6140;71567;450580;450585;450605;2724448;3823098;5460949;5460950;5460952;5460953;5460957;5460958;10511283;10511284;10702212;6919011;6925665;12132826;12132829;9877477;10012270;9989619;13000972;13000974;13000976;13000978;13000981;13000983;13000986;13000987;13000992;13000995;13000997;13000999;10103511;10154215;11062753;10241165;11819436;10329658;10329702;10352075;10397170;11378724;10442063;205988…	HMDB:(159);PubChem class - food;SuperNatural:(SN00000169 SN00001028);ZINC bio:(ZINC00001927 ZINC00105196);additional;HSDB:(63-91-2);MeSH:(994 6140 6925665);Plantcyc:(CPD-216 PHE B-DMAN-HEX-1:5);PubMed;NORMAN:(NS00002612);COCONUT:(CNP0082854 CNP0082855 CNP0193965);KNApSAcK:(1386);Natural Products:(UNPD39371 UNPD26171);PubChem:(994 6140 71567 450580 450585 450605 2724448 3823098 5460949 5460950 546…	255847294
199	N,N''-Bis(1-methyl-2-oxo-2-phenylethyl)terephthaldiamide	21.0578	0.0256281	1	4	1	9	0.207955	-219.835	C26H24N2O4	[M + H]+	UGVVFOIUYBMKRX	InChI=1S/C26H24N2O4/c1-17(23(29)19-9-5-3-6-10-19)27-25(31)21-13-15-22(16-14-21)26(32)28-18(2)24(30)20-11-7-4-8-12-20/h3-18H,1-2H3,(H,27,31)(H,28,32)	CC(C(=O)C1=CC=CC=C1)NC(=O)C2=CC=C(C=C2)C(=O)NC(C)C(=O)C3=CC=CC=C3	4.1	429.181	761.995	118267	PubChem:(118267);NORMAN:(NS00057495)	262146
199	2-Propenoic acid,2-[[[[[3-[[[3-hydroxy-2,2-bis[[(1-oxo-2-propenyl)oxy]methyl]propoxy]carbonyl]amino]methylphenyl]amino]carbonyl]oxy]methyl]-2-(hydroxymethyl)-1,3-propanediylester (9CI)	17.6825	0.0120603	1	1	1	1	0.229963	-378.293	C31H38N2O14	[M + H]+	KDFMKRGEYHXTOB	InChI=1S/C31H38N2O14/c1-5-24(36)42-16-30(14-34,17-43-25(37)6-2)20-46-28(40)32-13-22-10-9-11-23(12-22)33-29(41)47-21-31(15-35,18-44-26(38)7-3)19-45-27(39)8-4/h5-12,34-35H,1-4,13-21H2,(H,32,40)(H,33,41)	C=CC(=O)OCC(CO)(COC(=O)C=C)COC(=O)NCC1=CC(=CC=C1)NC(=O)OCC(CO)(COC(=O)C=C)COC(=O)C=C	1.8	663.243	885.464	53423490	PubChem:(53423490);NORMAN:(NS00065076)	262146
200	N-myristoyl-C20-sphinganine	6.31991	1	1	1	1	1	0.205981	-15.4695	C34H69NO3	[M + H]+	DLAWGLXYNHYFNK	InChI=1S/C34H69NO3/c1-3-5-7-9-11-13-15-16-17-18-20-21-23-25-27-29-33(37)32(31-36)35-34(38)30-28-26-24-22-19-14-12-10-8-6-4-2/h32-33,36-37H,3-31H2,1-2H3,(H,35,38)	CCCCCCCCCCCCCCCCCC(C(CO)NC(=O)CCCCCCCCCCCCC)O	13.4	540.536	1414.16	70789024;77920946	PubChem:(70789024 77920946);CHEBI:(72015)	34
200	N-[(3aS,5aR,7S,10aS)-1-(1-acetylpiperidine-4-carbonyl)-5,10-dioxo-3,3a,4,5a,6,7,8,10a-octahydro-2H-dipyrrolo[2,3-a:1'',2''-e][1,4]diazepin-7-yl]-3,3-dimethylbutanamide	9.45574	0.0110553	1	1	1	1	0.248817	-325.75	C24H37N5O5	[M + Na]+	CUDGKPOGJGWIMK	InChI=1S/C24H37N5O5/c1-14(30)27-8-5-15(6-9-27)22(33)28-10-7-17-20(28)23(34)29-13-16(11-18(29)21(32)26-17)25-19(31)12-24(2,3)4/h15-18,20H,5-13H2,1-4H3,(H,25,31)(H,26,32)	CC(=O)N1CCC(CC1)C(=O)N2CCC3C2C(=O)N4CC(CC4C(=O)N3)NC(=O)CC(C)(C)C	-0.2	498.268	432.273	11865890	COCONUT:(CNP0221626);PubChem:(11865890);SuperNatural:(SN00004100);ZINC bio:(ZINC03839291)	3153922
201	L-Isoleucine, L-alanyl-L-valyl-L-prolyl-	23.9656	0.444724	1	2	1	7	0.767962	-269.988	C19H34N4O5	[M + Na]+	YARBOBGBIYUVQB	InChI=1S/C19H34N4O5/c1-6-11(4)15(19(27)28)22-17(25)13-8-7-9-23(13)18(26)14(10(2)3)21-16(24)12(5)20/h10-15H,6-9,20H2,1-5H3,(H,21,24)(H,22,25)(H,27,28)	CCC(C)C(C(=O)O)NC(=O)C1CCCN1C(=O)C(C(C)C)NC(=O)C(C)N	0.532359	421.243	511.407	10222526;18240410;60026200;57874334;78225218	PubChem:(10222526 18240410 60026200 57874334 78225218);PubMed;PubChem class - bio and metabolites	16777282
201	Chrysosplenol C 6,4''-diglucoside	14.2877	0.000502513	1	1	1	1	0.253965	-151.571	C30H36O18	[M + Na]+	FDCFULFSCKUVRP	InChI=1S/C30H36O18/c1-41-12-6-10(4-5-11(12)45-29-24(39)22(37)18(33)15(8-31)46-29)26-28(43-3)21(36)17-13(44-26)7-14(42-2)27(20(17)35)48-30-25(40)23(38)19(34)16(9-32)47-30/h4-7,15-16,18-19,22-25,29-35,37-40H,8-9H2,1-3H3	COC1=C(C=CC(=C1)C2=C(C(=O)C3=C(C(=C(C=C3O2)OC)OC4C(C(C(C(O4)CO)O)O)O)O)OC)OC5C(C(C(C(O5)CO)O)O)O	-0.8	707.179	543.403	44259825	COCONUT:(CNP0379913);KNApSAcK:(5677);PubChem:(44259825)	2097170
201	2-[(3R,4S)-1-(2,2-dimethylpropanoyl)-3-ethylpiperidin-4-yl]-N-(2-methylsulfanylethyl)acetamide	15.7327	0.078392	1	3	1	4	0.0891715	-533.652	C17H32N2O2S	[M + K]+	CEEYGMIGBQWIIQ	InChI=1S/C17H32N2O2S/c1-6-13-12-19(16(21)17(2,3)4)9-7-14(13)11-15(20)18-8-10-22-5/h13-14H,6-12H2,1-5H3,(H,18,20)	CCC1CN(CCC1CC(=O)NCCSC)C(=O)C(C)(C)C	2.6	367.182	869.454	11912445	COCONUT:(CNP0067315);PubChem:(11912445);SuperNatural:(SN00012622);ZINC bio:(ZINC05415160)	3153922
202	Axistatin 3	39.6045	0.0211055	1	3	1	4	0.34853	-308.926	C29H47N5O	[M + H]+	JTHIQBCVJBQEBJ	InChI=1S/C29H47N5O/c1-21(2)33-28-26(27(30-8)31-19-32-28)34(20-35)18-16-23(4)12-9-11-22(3)15-17-29(7)24(5)13-10-14-25(29)6/h11,13,16,19-21,25H,9-10,12,14-15,17-18H2,1-8H3,(H2,30,31,32,33)	CC1CCC=C(C1(C)CCC(=CCCC(=CCN(C=O)C2=C(N=CN=C2NC(C)C)NC)C)C)C	7.5	482.39	1226.26	71658901	COCONUT:(CNP0386423);MeSH:(71658901);Natural Products:(UNPD219140);PubChem:(71658901);PubMed	2129990
202	1-(2-hydroxy-4,7-dimethoxyphenanthren-1-yl)-4,7-dimethoxyphenanthren-2-ol	9.23754	0.0155779	1	10	1	9	0.113768	-227.358	C32H26O6	[M + K]+	OYYLGWXTPCWTAJ	InChI=1S/C32H26O6/c1-35-19-7-11-21-17(13-19)5-9-23-29(21)27(37-3)15-25(33)31(23)32-24-10-6-18-14-20(36-2)8-12-22(18)30(24)28(38-4)16-26(32)34/h5-16,33-34H,1-4H3	COC1=CC2=C(C=C1)C3=C(C=C(C(=C3C=C2)C4=C5C=CC6=C(C5=C(C=C4O)OC)C=CC(=C6)OC)O)OC	7.7	545.135	803.618	11684843	COCONUT:(CNP0280777);Natural Products:(UNPD84189);PubChem:(11684843);SuperNatural:(SN00159600);PubMed	3178562
203	Uridine, 2''-deoxy-5-(4,5-dihydroxypentyl)-	38.2696	0.335678	1	2	1	3	0.291425	-176.85	C14H22N2O7	[M + K]+	XMJPAHNUWXBESH	InChI=1S/C14H22N2O7/c17-6-9(19)3-1-2-8-5-16(14(22)15-13(8)21)12-4-10(20)11(7-18)23-12/h5,9-12,17-20H,1-4,6-7H2,(H,15,21,22)	C1C(C(OC1N2C=C(C(=O)NC2=O)CCCC(CO)O)CO)O	-1.05519	369.106	58.928	71443293	COCONUT:(CNP0081970);PubChem:(71443293);CHEBI:(132191)	2097186
204	Phosphatidylcholine(18:3n3/20:0)	3.11379	1	1	1	1	1	0.257219	-18.7655	C46H86NO8P	[M + H]+	CFHMUBPSPSTZCR	InChI=1S/C46H86NO8P/c1-6-8-10-12-14-16-18-20-22-23-25-27-29-31-33-35-37-39-46(49)55-44(43-54-56(50,51)53-41-40-47(3,4)5)42-52-45(48)38-36-34-32-30-28-26-24-21-19-17-15-13-11-9-7-2/h9,11,15,17,21,24,44H,6-8,10,12-14,16,18-20,22-23,25-43H2,1-5H3/p+1	CCCCCCCCCCCCCCCCCCCC(=O)OC(COC(=O)CCCCCCCC=CCC=CCC=CCC)COP(=O)(O)OCC[N+](C)(C)C	14.5	812.619	1485.98	52922855;52922856;134723668;134723669	COCONUT:(CNP0084334);HMDB:(8208);PubChem:(52922855 52922856 134723668 134723669);CHEBI:(89442);PubChem class - bio and metabolites;YMDB:(2008);Lipid:(PC 38:3)	4313907242
204	Linolate	54.2677	1	1	1	1	1	0.176976	-29.8795	C18H32O2	[M + H]+	OYHQOLUKZRVURQ	InChI=1S/C18H32O2/c1-2-3-4-5-6-7-8-9-10-11-12-13-14-15-16-17-18(19)20/h6-7,9-10H,2-5,8,11-17H2,1H3,(H,19,20)	CCCCCC=CCC=CCCCCCCCC(=O)O	6.25977	281.248	1374.61	3931;108228;165077;5867807;5280450;5282457;5282797;5282798;5460332;5462109;6441287;6506376;10731549;12311292;12311285;12311286;12311289;12311290;10356687;25246006;52934479;54175843;53394405;57694166;59373194;70674795;70674796;70675589;70675603;71309500;87172266;87229035;87618432;88243511;87293862;87329424;91312503;91418992;91460097;101641929;101752140;101752141;101752142;102602052;117064531;11706…	HMDB:(673 6270);PubChem class - food;SuperNatural:(SN00363540 SN00020419 SN00064333 SN00224211 SN00376866 SN00011182 SN00020420 SN00284654);ZINC bio:(ZINC03802188 ZINC04474613 ZINC13508527 ZINC13508529);additional;HSDB:(60-33-3);MeSH:(3931 5280450 5282457 5282797 5460332);Plantcyc:(SUBSTITUTED-AMINE LINOLEIC_ACID CPD-8203);PubMed;NORMAN:(NS00010521);COCONUT:(CNP0085702 CNP0194582);KNApSAcK:(36669…	255847294
204	16-Odcya	38.2159	1	1	1	1	1	0.0716282	-38.1729	C18H30O2	[M + H]+	XDYJRCBGFFKBPA	InChI=1S/C18H30O2/c1-2-3-4-5-6-7-8-9-10-11-12-13-14-15-16-17-18(19)20/h9-10H,4-8,11-17H2,1H3,(H,19,20)	CC#CCCCCCC=CCCCCCCCC(=O)O	6.2	279.232	1337.88	3083479;6450170;88244968	MeSH:(3083479 6450170);PubChem:(3083479 6450170 88244968);PubMed	70
204	1-16:0-lysoPE	6016.38	1	1	1	1	1	0.605557	-2.33837	C21H44NO7P	[M + Na]+	YVYMBNSKXOXSKW	InChI=1S/C21H44NO7P/c1-2-3-4-5-6-7-8-9-10-11-12-13-14-15-21(24)27-18-20(23)19-29-30(25,26)28-17-16-22/h20,23H,2-19,22H2,1H3,(H,25,26)	CCCCCCCCCCCCCCCC(=O)OCC(COP(=O)(O)OCCN)O	2.4	476.276	1303.32	89229;5256421;9547069;25229539;58177710;72199749;101048330	HMDB:(11503);additional;MeSH:(89229);PubMed;Lipid:(LPE(16:0));NORMAN:(NS00047196);COCONUT:(CNP0346648);PubChem:(89229 5256421 9547069 25229539 58177710 72199749 101048330);CHEBI:(73134 73004);PubChem class - bio and metabolites;YMDB:(1197);Training Set;Biocyc:(CPD0-2234 CPD-8353);KEGG Mine	12904646766
205	Phosphatidylcholine(22:0/14:0)	-0.91451	1	1	1	1	1	0.212685	-6.00178	C44H88NO8P	[M + Na]+	JFNNIQMJYCUZKY	InChI=1S/C44H88NO8P/c1-6-8-10-12-14-16-18-19-20-21-22-23-24-25-27-28-30-32-34-36-43(46)50-40-42(41-52-54(48,49)51-39-38-45(3,4)5)53-44(47)37-35-33-31-29-26-17-15-13-11-9-7-2/h42H,6-41H2,1-5H3/p+1	CCCCCCCCCCCCCCCCCCCCCC(=O)OCC(COP(=O)(O)OCC[N+](C)(C)C)OC(=O)CCCCCCCCCCCCC	15.7	812.611	1572.84	5313665;24779104;134740751;134740752	COCONUT:(CNP0002156);HMDB:(8525);PubChem:(5313665 24779104 134740751 134740752);CHEBI:(86103);PubChem class - bio and metabolites;Lipid:(PC 36:0)	4313841706
205	Ambcb5217422	13.7071	0.0236181	1	4	1	3	0.20517	-353.158	C24H35N5O6	[M - H2O + Na]+	SMHWZPBUCYICGN	InChI=1S/C24H35N5O6/c1-15(2)12-18(21(31)26-13-20(25)30)28-22(32)19-10-7-11-29(19)23(33)16(3)27-24(34)35-14-17-8-5-4-6-9-17/h4-6,8-9,15-16,18-19H,7,10-14H2,1-3H3,(H2,25,30)(H,26,31)(H,27,34)(H,28,32)	CC(C)CC(C(=O)NCC(=O)N)NC(=O)C1CCCN1C(=O)C(C)NC(=O)OCC2=CC=CC=C2	1.22993	494.235	406.884	3574801;16401326;40884522	COCONUT:(CNP0365591);PubChem:(3574801 16401326 40884522);SuperNatural:(SN00083111);PubMed;ZINC bio:(ZINC08952144)	3153986
206	Oprea1_749540	66.5503	1	1	1	1	1	0.207775	-88.9978	C11H9NO2	[M + H3N + H]+	XFXOLBNQYFRSLQ	InChI=1S/C11H9NO2/c12-10-6-8-4-2-1-3-7(8)5-9(10)11(13)14/h1-6H,12H2,(H,13,14)	C1=CC=C2C=C(C(=CC2=C1)C(=O)O)N	2.6	205.098	315.419	22244;6946862	NORMAN:(NS00015134);PubChem class - safety and toxic;PubChem:(22244 6946862);PubMed;additional	67895362
206	N-Syringoyldihydrocyclomicrophylline F	17.8967	0.0487437	1	3	1	4	0.183567	-492.238	C35H54N2O6	[M + Na]+	DLMNMDWSPBXDSA	InChI=1S/C35H54N2O6/c1-20(37(5)6)28-22(39)17-33(4)26-10-9-25-31(2,19-38)27(11-12-34(25)18-35(26,34)14-13-32(28,33)3)36-30(41)21-15-23(42-7)29(40)24(16-21)43-8/h15-16,20,22,25-28,38-40H,9-14,17-19H2,1-8H3,(H,36,41)	CC(C1C(CC2(C1(CCC34C2CCC5C3(C4)CCC(C5(C)CO)NC(=O)C6=CC(=C(C(=C6)OC)O)OC)C)C)O)N(C)C	6.2	621.385	655.619	5491994;25242815;118987277	COCONUT:(CNP0143227);KNApSAcK:(47201);Natural Products:(UNPD37224 UNPD190154);PubChem:(5491994 25242815 118987277);SuperNatural:(SN00364283 SN00330037)	3178514
206	1-16:0-lysoPC	6037.27	1	1	1	1	1	0.671854	-1.32452	C24H50NO7P	[M + H]+	ASWBNKHCZGQVJV	InChI=1S/C24H50NO7P/c1-5-6-7-8-9-10-11-12-13-14-15-16-17-18-24(27)30-21-23(26)22-32-33(28,29)31-20-19-25(2,3)4/h23,26H,5-22H2,1-4H3/p+1	CCCCCCCCCCCCCCCC(=O)OCC(COP(=O)(O)OCC[N+](C)(C)C)O	5.6	496.341	1308.66	86554;86555;460602;460603;5313979;10097314;71751445;71751446;124202819;124202820;136212657;136212658	HMDB:(10382 62541);SuperNatural:(SN00036442 SN00036458);ZINC bio:(ZINC08214423 ZINC08219063);additional;MeSH:(86554 460602);Plantcyc:(CPD-8343);PubMed;Lipid:(LPC(16:0));COCONUT:(CNP0123091 CNP0346626);Natural Products:(UNPD14479 UNPD24099);PubChem:(86554 86555 460602 460603 5313979 10097314 71751445 71751446 124202819 124202820 136212657 136212658);CHEBI:(72998 28468);PubChem class - bio and meta…	4382779758
207	Phosphatidylcholine(14:0/20:2)	4988.38	1	1	1	1	1	0.259649	-4.10402	C42H80NO8P	[M + Na]+	IRYMXEVDAKMFIF	InChI=1S/C42H80NO8P/c1-6-8-10-12-14-16-18-19-20-21-22-23-25-27-29-31-33-35-42(45)51-40(39-50-52(46,47)49-37-36-43(3,4)5)38-48-41(44)34-32-30-28-26-24-17-15-13-11-9-7-2/h14,16,19-20,40H,6-13,15,17-18,21-39H2,1-5H3/p+1	CCCCCCCCCCCCCC(=O)OCC(COP(=O)(O)OCC[N+](C)(C)C)OC(=O)CCCCCCCCCC=CCC=CCCCCC	13	780.547	1548.68	52922228;52922229;134739192;134739193;138180278;138180279	COCONUT:(CNP0084286);HMDB:(7880);PubChem:(52922228 52922229 134739192 134739193 138180278 138180279);CHEBI:(89518);PubChem class - bio and metabolites;YMDB:(1816);Lipid:(PC(16:0_18:2))	4313907242
207	Lopac-U-1508	128.47	1	1	1	1	1	0.183764	-212.641	C22H35NO3	[M + Na]+	JNBOAUIJLDEICX	InChI=1S/C22H35NO3/c1-2-3-4-5-6-7-13-21(25)16-15-19-11-10-12-20(23-19)18-22(26)14-8-9-17-24/h6-7,10-12,15-16,21-22,24-26H,2-5,8-9,13-14,17-18H2,1H3	CCCCCC=CCC(C=CC1=CC=CC(=N1)CC(CCCCO)O)O	4.1	384.25	440.543	3081196;6449854;6604037;6610320;6852392;9928898;14015196;14015198;71311590;92976036;134688437	COCONUT;PubChem:(3081196 6449854 6604037 6610320 6852392 9928898 14015196 14015198 71311590 92976036 134688437);additional;PubChem class - bio and metabolites;MeSH:(6449854 6610320 6852392 9928898 14015196 134688437);PubChem class - safety and toxic;Training Set;PubMed	86523974
207	Lopac-M-5501	22.378	0.553769	1	1	1	4	0.332519	-35.429	C11H15N5O4	[M + H]+	VQAYFKKCNSOZKM	InChI=1S/C11H15N5O4/c1-12-9-6-10(14-3-13-9)16(4-15-6)11-8(19)7(18)5(2-17)20-11/h3-5,7-8,11,17-19H,2H2,1H3,(H,12,13,14)	CNC1=C2C(=NC=N1)N(C=N2)C3C(C(C(O3)CO)O)O	-1.38709	282.12	247.905	1869;101382;102175;5284425;10731572;13830713;11957602;34365247;40467934;44398080;46874073;51397493;51397494;57205233;72187521;118492824;124338918;129359906;138457037	HMDB:(4044);SuperNatural:(SN00005764 SN00002004 SN00005766 SN00005765 SN00374789);ZINC bio:(ZINC01320027 ZINC03871207 ZINC03871208 ZINC03871209 ZINC04245632);additional;MeSH:(1869 101382 102175);PubMed;COCONUT:(CNP0285014);Natural Products:(UNPD176545);PubChem:(1869 101382 102175 5284425 10731572 13830713 11957602 34365247 40467934 44398080 46874073 51397493 51397494 57205233 72187521 118492824 1…	60150046830
207	Balicatib	15.1617	0.0321608	1	7	1	10	0.283785	-258.28	C23H33N5O2	[M + H]+	LLCRBOWRJOUJAE	InChI=1S/C23H33N5O2/c1-2-14-27-15-17-28(18-16-27)20-8-6-19(7-9-20)21(29)26-23(10-4-3-5-11-23)22(30)25-13-12-24/h6-9H,2-5,10-11,13-18H2,1H3,(H,25,30)(H,26,29)	CCCN1CCN(CC1)C2=CC=C(C=C2)C(=O)NC3(CCCCC3)C(=O)NCC#N	2.8	412.273	1514.99	10201696	COCONUT:(CNP0019256);PubChem:(10201696);PubChem class - bio and metabolites;MeSH:(10201696);PubMed;PubChem class - drug	52428870
207	1-(p-Methoxyphenethyl)biuret	44.5856	1	1	1	1	1	0.346046	-141.373	C11H15N3O3	[M + H]+	HNTPTPGRPZBKSP	InChI=1S/C11H15N3O3/c1-17-9-4-2-8(3-5-9)6-7-13-11(16)14-10(12)15/h2-5H,6-7H2,1H3,(H4,12,13,14,15,16)	COC1=CC=C(C=C1)CCNC(=O)NC(=O)N	1.6	238.119	383.701	23223	PubChem:(23223);PubChem class - safety and toxic	67108866
208	4-(2,4-diamino-5-methylanilino)phenol	23.8136	0.819095	1	1	1	1	0.489628	-137.634	C13H15N3O	[M + H]+	VDGHWKVBYSUBOM	InChI=1S/C13H15N3O/c1-8-6-13(12(15)7-11(8)14)16-9-2-4-10(17)5-3-9/h2-7,16-17H,14-15H2,1H3	CC1=CC(=C(C=C1N)N)NC2=CC=C(C=C2)O	2.1	230.129	463.131	3022895	PubChem:(3022895);NORMAN:(NS00039757)	262146
208	1-Myristoyl-2-stearoylphosphatidylcholine	0.341852	1	1	1	1	1	0.264949	-11.3247	C40H80NO8P	[M + Na]+	TYAQXZHDAGZOEO	InChI=1S/C40H80NO8P/c1-6-8-10-12-14-16-18-19-20-21-23-25-27-29-31-33-40(43)49-38(37-48-50(44,45)47-35-34-41(3,4)5)36-46-39(42)32-30-28-26-24-22-17-15-13-11-9-7-2/h38H,6-37H2,1-5H3/p+1	CCCCCCCCCCCCCCCCCC(=O)OC(COC(=O)CCCCCCCCCCCCC)COP(=O)(O)OCC[N+](C)(C)C	13.5	756.551	1566.53	131150;131151;5313091;10169228	COCONUT:(CNP0196514);HMDB:(7871);PubChem:(131150 131151 5313091 10169228);CHEBI:(86090);additional;PubChem class - bio and metabolites;MeSH:(131150);YMDB:(1812);Training Set;PubMed;Lipid:(PC 32:0)	4314447982
209	salzmanolin	12.8656	0.00351759	1	1	1	1	0.0856638	-366.933	C37H66O9	[M + H]+	BCWHXZZDBFJGAE	InChI=1S/C37H66O9/c1-3-4-13-18-28(38)29(39)20-16-21-30(40)33-22-23-34(45-33)35-25-32(42)36(46-35)31(41)19-15-12-10-8-6-5-7-9-11-14-17-27-24-26(2)44-37(27)43/h24,26,28-36,38-42H,3-23,25H2,1-2H3	CCCCCC(C(CCCC(C1CCC(O1)C2CC(C(O2)C(CCCCCCCCCCCCC3=CC(OC3=O)C)O)O)O)O)O	7.9	655.48	1335.57	10974338;21575440;44566776;101253931	COCONUT:(CNP0163811);KNApSAcK:(45057);Natural Products:(UNPD73860);PubChem:(10974338 21575440 44566776 101253931);SuperNatural:(SN00318373);PubMed	3178578
209	Oprea1_503512	36.9137	0.151759	1	3	1	9	0.121664	-348.141	C23H31NO5	[M + Na]+	BAOMKOXOVLCSLQ	InChI=1S/C23H31NO5/c1-20-6-3-17-18(4-8-22(27)11-15(25)2-7-21(17,22)13-24)23(20,28)9-5-16(20)14-10-19(26)29-12-14/h10,15-18,25,27-28H,2-9,11-12H2,1H3	CC12CCC3C(C1(CCC2C4=CC(=O)OC4)O)CCC5(C3(CCC(C5)O)C#N)O	2.34277	424.213	727.249	4310057;11873042;24103638;46494847;75366870;124903859;124903860;124903861;124903862;124305352;124305353;124305359;124305360;135639067	COCONUT:(CNP0120917);PubChem:(4310057 11873042 24103638 46494847 75366870 124903859 124903860 124903861 124903862 124305352 124305353 124305359 124305360 135639067);ZINC bio:(ZINC04027006)	2105346
209	Amycol 1	16.9213	0.376382	1	1	1	1	0.107307	-13.952	C18H32O16	[M + H3N + H]+	FYGDTMLNYKFZSV	InChI=1S/C18H32O16/c19-1-4-7(22)8(23)12(27)17(31-4)34-15-6(3-21)32-18(13(28)10(15)25)33-14-5(2-20)30-16(29)11(26)9(14)24/h4-29H,1-3H2	C(C1C(C(C(C(O1)OC2C(OC(C(C2O)O)OC3C(OC(C(C3O)O)O)CO)CO)O)O)O)O	-6.9	522.205	45.219	871;62698;133474;192826;439262;439586;440950;448924;5279515;5287808;5287993;6540298;9806130;9892338;10874809;10907271;9957787;12798138;12798143;11027541;11762871;11979046;17751024;17757258;17757269;21572948;21604866;21604867;21609383;45480593;46173706;44229007;46783465;46936192;57265202;53356679;53393462;59042890;59044716;59044717;56995238;66555919;66574985;68097576;67743883;67794901;71011633;707…	HMDB:(1262 6857 38852);PubChem class - food;SuperNatural:(SN00361121 SN00326980 SN00237609 SN00157926 SN00249435 SN00240588 SN00258783 SN00243603 SN00157912 SN00369065 SN00399665 SN00313356 SN00330532 SN00367457 SN00261426 SN00360997 SN00370726 SN00259991 SN00257193 SN00404834 SN00371255 SN00316007 SN00284328);ZINC bio:(ZINC72399562);additional;MeSH:(871 133474 192826 439586 440950 5279515 528799…	255846766
209	1-oleoyl-2-vaccenoyl-sn-glycero-3-phosphocholine	4.60528	1	1	1	1	1	0.252983	-5.70676	C44H84NO8P	[M + H]+	GMCZAOACLPIWHN	InChI=1S/C44H84NO8P/c1-6-8-10-12-14-16-18-20-22-24-26-28-30-32-34-36-43(46)50-40-42(41-52-54(48,49)51-39-38-45(3,4)5)53-44(47)37-35-33-31-29-27-25-23-21-19-17-15-13-11-9-7-2/h17,19-20,22,42H,6-16,18,21,23-41H2,1-5H3/p+1	CCCCCCCCC=CCCCCCCCC(=O)OCC(COP(=O)(O)OCC[N+](C)(C)C)OC(=O)CCCCCCCCCC=CCCCCCC	13.8	786.603	1400.98	53478765;53478766;134732880;134732881	COCONUT:(CNP0084227);HMDB:(8103);PubChem:(53478765 53478766 134732880 134732881);CHEBI:(89604);PubChem class - bio and metabolites;YMDB:(1936);Lipid:(PC 36:2)	4313907242
210	Phosphatidylcholine(20:4n3/14:0)	6.0793	1	1	1	1	1	0.172445	-10.6854	C42H76NO8P	[M + H]+	ZSYMQFVRTIVMFA	InChI=1S/C42H76NO8P/c1-6-8-10-12-14-16-18-19-20-21-22-23-25-26-28-30-32-34-41(44)48-38-40(39-50-52(46,47)49-37-36-43(3,4)5)51-42(45)35-33-31-29-27-24-17-15-13-11-9-7-2/h8,10,14,16,19-20,22-23,40H,6-7,9,11-13,15,17-18,21,24-39H2,1-5H3/p+1	CCCCCCCCCCCCCC(=O)OC(COC(=O)CCCCCCC=CCC=CCC=CCC=CCC)COP(=O)(O)OCC[N+](C)(C)C	11.6	754.541	1564.86	53479057;53479058	COCONUT:(CNP0129656);HMDB:(8459);PubChem:(53479057 53479058);CHEBI:(88897);PubChem class - bio and metabolites;YMDB:(2132);Lipid:(PC 34:4)	4313907242
210	Lopac-A-236	41.4107	0.0271357	1	2	1	2	0.112032	-396.179	C18H21N7O4	[M + H]+	LDYMCRRFCMRFKB	InChI=1S/C18H21N7O4/c1-20-17(28)14-12(26)13(27)18(29-14)25-8-24-11-15(22-7-23-16(11)25)21-6-9-2-4-10(19)5-3-9/h2-5,7-8,12-14,18,26-27H,6,19H2,1H3,(H,20,28)(H,21,22,23)	CNC(=O)C1C(C(C(O1)N2C=NC3=C(N=CN=C32)NCC4=CC=C(C=C4)N)O)O	-0.4	400.172	366.502	1970;5310992;6603700;11957463;24867472;46876311;118705472;117967426;124937283	MeSH:(1970 5310992 11957463 24867472 46876311 118705472);PubChem:(1970 5310992 6603700 11957463 24867472 46876311 118705472 117967426 124937283);PubMed;PubChem class - bio and metabolites	16777286
210	4-coumaroylagmatine	22.4494	0.788945	1	1	1	2	0.971393	-22.057	C14H20N4O2	[M + H]+	AKIHYQWCLCDMMI	InChI=1S/C14H20N4O2/c15-14(16)18-10-2-1-9-17-13(20)8-5-11-3-6-12(19)7-4-11/h3-8,19H,1-2,9-10H2,(H,17,20)(H4,15,16,18)	C1=CC(=CC=C1C=CC(=O)NCCCCN=C(N)N)O	0.4	277.166	448.315	440362;5280691;10826328;25245514;91825720	HMDB:(33460);SuperNatural:(SN00378900 SN00363027);additional;Plantcyc:(N-4-GUANIDINOBUTYL-4-HYDROXYCINNAMAMID);PubMed;COCONUT:(CNP0290027);KNApSAcK:(28060);Natural Products:(UNPD99005 UNPD159410);PubChem:(440362 5280691 10826328 25245514 91825720);CHEBI:(86078 86085 86080 58644 32818 86083);PubChem class - bio and metabolites;KEGG:(C04498);Training Set;Biocyc:(N-4-GUANIDINOBUTYL-4-HYDROXYCINNAMAM…	20629882
211	Aschantin	61.9105	1	1	1	2	2	0.190313	-71.056	C22H24O7	[M - H2O + H]+	ONDWGDNAFRAXCN	InChI=1S/C22H24O7/c1-23-18-7-13(8-19(24-2)22(18)25-3)21-15-10-26-20(14(15)9-27-21)12-4-5-16-17(6-12)29-11-28-16/h4-8,14-15,20-21H,9-11H2,1-3H3	COC1=CC(=CC(=C1OC)OC)C2C3COC(C3CO2)C4=CC5=C(C=C4)OCO5	2.8	383.15	914.017	122643;374872;3836321;11234972;10408679;21722942;90662667;137706650	COCONUT:(CNP0274304);KNApSAcK:(29279);Natural Products:(UNPD67974 UNPD145905 UNPD192619 UNPD179346);PubChem:(122643 374872 3836321 11234972 10408679 21722942 90662667 137706650);SuperNatural:(SN00242192 SN00013814 SN00289260);ZINC bio:(ZINC05999008 ZINC13373355);additional;MeSH:(122643);KEGG:(C17845);Training Set;PubMed	3727702
211	1,2-Bis(sulfonyl)-1-methylhydrazine	77.8655	1	1	1	1	1	0.211219	-229.014	C3H10N2O4S2	[M + H]+	KYRBDGFWRYSMFS	InChI=1S/C3H10N2O4S2/c1-5(11(3,8)9)4-10(2,6)7/h4H,1-3H3	CN(NS(=O)(=O)C)S(=O)(=O)C	-1.2	203.015	3.297	130630	MeSH:(130630);PubChem:(130630);PubMed	70
212	Nitrilo-pgi2	14.5838	0.996482	1	1	1	1	0.385314	-216.377	C20H33NO4	[M + H]+	UWNHUGLBZPBSGW	InChI=1S/C20H33NO4/c1-2-3-4-8-15(22)10-11-16-17-12-14(7-5-6-9-20(24)25)21-18(17)13-19(16)23/h10-11,15-19,22-23H,2-9,12-13H2,1H3,(H,24,25)	CCCCCC(C=CC1C(CC2C1CC(=N2)CCCCC(=O)O)O)O	1.9	352.251	729.931	6443834	MeSH:(6443834);PubChem:(6443834);PubMed	70
212	Isolamtidin	9.13085	0.0286432	1	4	1	5	0.0425709	-247.534	C18H28N6O	[M + Na]+	MKJNCQMZVXXCAC	InChI=1S/C18H28N6O/c1-23-17(19)21-18(22-23)20-9-6-12-25-16-8-5-7-15(13-16)14-24-10-3-2-4-11-24/h5,7-8,13H,2-4,6,9-12,14H2,1H3,(H3,19,20,21,22)	CN1C(=NC(=N1)NCCCOC2=CC=CC(=C2)CN3CCCCC3)N	2.7	367.22	726.794	127057	MeSH:(127057);PubChem:(127057);PubMed	70
212	Chasmaconitin	29.1215	0.973869	1	1	1	2	0.226195	-319.488	C34H47NO9	[M + H]+	SENAVQJHBYGFIW	InChI=1S/C34H47NO9/c1-7-35-17-31(18-39-3)14-13-22(40-4)34-21-15-32(38)23(41-5)16-33(44-19(2)36,25(28(34)35)26(42-6)27(31)34)24(21)29(32)43-30(37)20-11-9-8-10-12-20/h8-12,21-29,38H,7,13-18H2,1-6H3	CCN1CC2(CCC(C34C2C(C(C31)C5(CC(C6(CC4C5C6OC(=O)C7=CC=CC=C7)O)OC)OC(=O)C)OC)OC)COC	2.2	614.334	1110.88	3083981;20055811;50909302;78358511;101600179;122361873	COCONUT:(CNP0144312);KNApSAcK:(28037);Natural Products:(UNPD187211);PubChem:(3083981 20055811 50909302 78358511 101600179 122361873);SuperNatural:(SN00226628)	3178514
212	2-Monolinolein	17.1749	1	1	1	1	1	0.263096	-39.5238	C21H38O4	[M - H2O + H]+	IEPGNWMPIFDNSD	InChI=1S/C21H38O4/c1-2-3-4-5-6-7-8-9-10-11-12-13-14-15-16-17-21(24)25-20(18-22)19-23/h6-7,9-10,20,22-23H,2-5,8,11-19H2,1H3	CCCCCC=CCC=CCCCCCCCC(=O)OC(CO)CO	5.6	337.274	1328.98	549043;5365676;21981722;124351387;124351388	HMDB:(11538);ZINC bio:(ZINC13540278);additional;MeSH:(5365676);PubMed;NORMAN:(NS00017072);COCONUT:(CNP0352297);Natural Products:(UNPD152420);PubChem:(549043 5365676 21981722 124351387 124351388);CHEBI:(75457);PubChem class - bio and metabolites;Training Set	19718254
213	Selin CLA	54.8236	1	1	1	1	1	0.183187	-25.4606	C18H32O2	[M + H]+	JBYXPOFIGCOSSB	InChI=1S/C18H32O2/c1-2-3-4-5-6-7-8-9-10-11-12-13-14-15-16-17-18(19)20/h7-10H,2-6,11-17H2,1H3,(H,19,20)	CCCCCCC=CC=CCCCCCCCC(=O)O	6.25977	281.248	1375.29	74607;5280644;5282795;5282796;5351472;5460120;10039659;16070005;101345159;101345160	HMDB:(3797 5047 5048);SuperNatural:(SN00158588 SN00401724 SN00376089);ZINC bio:(ZINC08219019);additional;MeSH:(74607 5280644 5282796 5351472 16070005);PubMed;NORMAN:(NS00020597);COCONUT:(CNP0042830 CNP0416601);Natural Products:(UNPD25072 UNPD139398 UNPD198998);PubChem:(74607 5280644 5282795 5282796 5351472 5460120 10039659 16070005 101345159 101345160);YMDB Mine;CHEBI:(88464 38393 32798 36025 175…	51560360302
214	Phosphatidylcholine(14:1/22:0)	3.14708	1	1	1	1	1	0.254946	-22.432	C44H86NO8P	[M + H]+	OSTGKIDWKPXCRQ	InChI=1S/C44H86NO8P/c1-6-8-10-12-14-16-18-19-20-21-22-23-24-25-27-29-31-33-35-37-44(47)53-42(41-52-54(48,49)51-39-38-45(3,4)5)40-50-43(46)36-34-32-30-28-26-17-15-13-11-9-7-2/h13,15,42H,6-12,14,16-41H2,1-5H3/p+1	CCCCCCCCCCCCCCCCCCCCCC(=O)OC(COC(=O)CCCCCCCC=CCCCC)COP(=O)(O)OCC[N+](C)(C)C	14.8	788.611	1401.99	52922290;52922291;134756324;134756325	COCONUT:(CNP0084673);HMDB:(7919);PubChem:(52922290 52922291 134756324 134756325);CHEBI:(88920);PubChem class - bio and metabolites;YMDB:(1837);Lipid:(PC 36:1)	4313907242
214	Diacylglycerol(15:0/20:1)	12.9933	0.019598	1	7	1	7	0.088381	-22.571	C38H72O5	[M + K]+	DICYCLUXEYFAQX	InChI=1S/C38H72O5/c1-3-5-7-9-11-13-15-17-18-19-20-21-23-25-27-29-31-33-38(41)43-36(34-39)35-42-37(40)32-30-28-26-24-22-16-14-12-10-8-6-4-2/h17-18,36,39H,3-16,19-35H2,1-2H3	CCCCCCCCCCCCCCC(=O)OCC(CO)OC(=O)CCCCCCCCCC=CCCCCCCCC	14.7	647.505	1357.12	53478008;134726761;138143642	COCONUT:(CNP0041900);HMDB:(7079);PubChem:(53478008 134726761 138143642);SuperNatural:(SN00216919);PubChem class - bio and metabolites	19922954
214	19,21-dihydroxy-22-[5-[5-(1-hydroxyethyl)-5-methyloxolan-2-yl]-5-methyloxolan-2-yl]-4,6,8,12,14,18,20-heptamethyl-9,11-dioxodocos-16-enoic acid	4.12208	0.0241206	1	2	1	2	0.21575	-187.049	C41H72O9	[M + H]+	OQWWWMDCZGMEFT	InChI=1S/C41H72O9/c1-25(21-29(5)34(43)24-35(44)30(6)22-27(3)20-26(2)14-15-38(46)47)12-11-13-28(4)39(48)31(7)36(45)23-33-16-18-41(10,49-33)37-17-19-40(9,50-37)32(8)42/h11,13,25-33,36-37,39,42,45,48H,12,14-24H2,1-10H3,(H,46,47)	CC(CCC(=O)O)CC(C)CC(C)C(=O)CC(=O)C(C)CC(C)CC=CC(C)C(C(C)C(CC1CCC(O1)(C)C2CCC(O2)(C)C(C)O)O)O	6.8	709.523	1449.12	3486373;5840382;123403430;129371520;137347902;139033249	PubChem:(3486373 5840382 123403430 129371520 137347902 139033249);PubMed;PubChem class - bio and metabolites	16777282
215	10Z,13Z-nonadecadienoic acid	22.7084	1	1	1	1	1	0.129015	-47.7707	C19H34O2	[M + H]+	FLYBGKXSHCVONZ	InChI=1S/C19H34O2/c1-2-3-4-5-6-7-8-9-10-11-12-13-14-15-16-17-18-19(20)21/h6-7,9-10H,2-5,8,11-18H2,1H3,(H,20,21)	CCCCCC=CCC=CCCCCCCCCC(=O)O	6.70898	295.264	1446.04	5282804;5312516;53806273;129892634	COCONUT:(CNP0193211);Natural Products:(UNPD199056);PubChem:(5282804 5312516 53806273 129892634);PubMed	2129986
215	1,2-Bis(p-acetoxyphenyl)ethanedione	21.3743	0.844221	1	1	1	1	0.133448	-152.205	C18H14O6	[M + H]+	LNJCEUOYHGUBLO	InChI=1S/C18H14O6/c1-11(19)23-15-7-3-13(4-8-15)17(21)18(22)14-5-9-16(10-6-14)24-12(2)20/h3-10H,1-2H3	CC(=O)OC1=CC=C(C=C1)C(=O)C(=O)C2=CC=C(C=C2)OC(=O)C	2.4	327.087	591.432	578525	PubChem:(578525);PubChem class - safety and toxic	67108866
215	(-)-Epicatechin(4.beta.-->8)(-)-4''-methylepigallocatechin	34.7066	0.98392	1	1	1	1	0.458427	-151.916	C31H28O13	[M + H]+	ADKHKBZKHGJXDZ	InChI=1S/C31H28O13/c1-42-31-20(38)5-12(6-21(31)39)28-22(40)9-14-16(34)10-19(37)25(30(14)44-28)26-24-18(36)7-13(32)8-23(24)43-29(27(26)41)11-2-3-15(33)17(35)4-11/h2-8,10,22,26-29,32-41H,9H2,1H3	COC1=C(C=C(C=C1O)C2C(CC3=C(O2)C(=C(C=C3O)O)C4C(C(OC5=CC(=CC(=C45)O)O)C6=CC(=C(C=C6)O)O)O)O)O	2.3	609.162	1185.79	476784;10416271;53344583;101236855;100935590	COCONUT:(CNP0164635);Natural Products:(UNPD168415);PubChem:(476784 10416271 53344583 101236855 100935590);SuperNatural:(SN00337472);CHEBI:(68144);PubMed	3178594
216	Lisinopril Cyclohexyl Analogue	11.9045	0.128643	1	2	1	6	0.232383	-230.695	C21H37N3O5	[M + H]+	QYSKCMYFYQRFSL	InChI=1S/C21H37N3O5/c22-13-5-4-9-16(19(25)24-14-6-10-18(24)21(28)29)23-17(20(26)27)12-11-15-7-2-1-3-8-15/h15-18,23H,1-14,22H2,(H,26,27)(H,28,29)	C1CCC(CC1)CCC(C(=O)O)NC(CCCCN)C(=O)N2CCCC2C(=O)O	2.31767	412.283	1317.15	42608880;71587933;97105405;97357311	PubChem:(42608880 71587933 97105405 97357311);PubChem class - safety and toxic	67108866
216	9,10-Anthracenedione, 1,3,8-trihydroxy-6-(3-hydroxypropyl)-	28.4055	0.999497	1	1	1	1	0.169712	-128.863	C17H14O6	[M + H]+	AAHSFWSBDAPJRG	InChI=1S/C17H14O6/c18-3-1-2-8-4-10-14(12(20)5-8)17(23)15-11(16(10)22)6-9(19)7-13(15)21/h4-7,18-21H,1-3H2	C1=C(C=C(C2=C1C(=O)C3=C(C2=O)C(=CC(=C3)O)O)O)CCCO	2.3	315.087	552.639	23265097	COCONUT:(CNP0282240);Natural Products:(UNPD66783);PubChem:(23265097);SuperNatural:(SN00305070)	3178498
216	2-[[3-hexadecanoyloxy-2-[(11E,14E,17E)-icosa-11,14,17-trienoyl]oxypropoxy]-hydroxyphosphoryl]oxyethyl-trimethylazanium	6.82899	1	1	1	1	1	0.231082	-8.7956	C44H82NO8P	[M + Na]+	FHYXYDNOQOCPNC	InChI=1S/C44H82NO8P/c1-6-8-10-12-14-16-18-20-21-22-23-25-27-29-31-33-35-37-44(47)53-42(41-52-54(48,49)51-39-38-45(3,4)5)40-50-43(46)36-34-32-30-28-26-24-19-17-15-13-11-9-7-2/h8,10,14,16,20-21,42H,6-7,9,11-13,15,17-19,22-41H2,1-5H3/p+1	CCCCCCCCCCCCCCCC(=O)OCC(COP(=O)(O)OCC[N+](C)(C)C)OC(=O)CCCCCCCCCC=CCC=CCC=CCC	13.4	806.56	1458.13	5313212;14818930;14818931;14818932;129626643;129626644	PubChem:(5313212 14818930 14818931 14818932 129626643 129626644);CHEBI:(137411);Lipid:(PC 36:3)	4294967330
217	Salvigenin	20.3713	0.750754	1	1	2	2	0.157281	-31.4777	C18H16O6	[M + H]+	QCDYOIZVELGOLZ	InChI=1S/C18H16O6/c1-21-11-6-4-10(5-7-11)13-8-12(19)16-14(24-13)9-15(22-2)18(23-3)17(16)20/h4-9,20H,1-3H3	COC1=CC=C(C=C1)C2=CC(=O)C3=C(C(=C(C=C3O2)OC)OC)O	3.04134	329.103	1030.89	161271	HMDB:(128577);SuperNatural:(SN00156696);ZINC bio:(ZINC02561268);MeSH:(161271);Plantcyc:(CPD-15477);PubMed;COCONUT:(CNP0218442 CNP0228777);KNApSAcK:(3840);Natural Products:(UNPD85894);PubChem:(161271);PubChem class - bio and metabolites;Biocyc:(CPD-15477);KEGG Mine	8610031710
217	Oprea1_805463	54.5037	0.996482	1	1	1	1	0.53315	-152.79	C24H28O4	[M + K]+	UQWZWQYTKPEDAK	InChI=1S/C24H28O4/c1-5-24(28-16(3)26)13-11-22-21-8-6-17-14-18(27-15(2)25)7-9-19(17)20(21)10-12-23(22,24)4/h1,7,9,14,20-22H,6,8,10-13H2,2-4H3	CC(=O)OC1=CC2=C(C=C1)C3CCC4(C(C3CC2)CCC4(C#C)OC(=O)C)C	4.99242	419.161	1207.59	1761117;3715846;7072518;7072520;7076037;7076038;7076039;7076040;6569983;13362521;11871520;11871521;11871522;11871523;11872525;11872526;11872527;16395654;23884491;25250692;92970545	COCONUT:(CNP0362757);PubChem:(1761117 3715846 7072518 7072520 7076037 7076038 7076039 7076040 6569983 13362521 11871520 11871521 11871522 11871523 11872525 11872526 11872527 16395654 23884491 25250692 92970545);ZINC bio:(ZINC04025765 ZINC04025766 ZINC04025767 ZINC04025768)	2105346
217	1-18:2-lysophosphatidylcholine	6018.92	1	1	1	1	1	0.589029	-29.4293	C26H50NO7P	[M + Na]+	SPJFYYJXNPEZDW	InChI=1S/C26H50NO7P/c1-5-6-7-8-9-10-11-12-13-14-15-16-17-18-19-20-26(29)32-23-25(28)24-34-35(30,31)33-22-21-27(2,3)4/h9-10,12-13,25,28H,5-8,11,14-24H2,1-4H3/p+1	CCCCCC=CCC=CCCCCCCCC(=O)OCC(COP(=O)(O)OCC[N+](C)(C)C)O	5.1	542.323	1275.41	440220;5795662;5280646;5313990;11005824;11988421;20137875;27073180;27073181;101678051;123194483;134767497	HMDB:(10386);SuperNatural:(SN00024230 SN00024231);ZINC bio:(ZINC16343122 ZINC16343125);Plantcyc:(CPD-8347);PubMed;Lipid:(LPC(18:2));COCONUT:(CNP0012462 CNP0086786);Natural Products:(UNPD43989);PubChem:(440220 5795662 5280646 5313990 11005824 11988421 20137875 27073180 27073181 101678051 123194483 134767497);CHEBI:(28733);KEGG:(C04100);YMDB:(2212);Biocyc:(CPD-8347)	4298353002
217	1,2,3,4-Tetrahydro-2-(4-amino-6-(piperidinomethyl)-s-triazin-2-yl)isoquinoline	12.3126	0.0532663	1	2	1	2	0.0789519	-173.598	C18H24N6	[M + H]+	CTVQFAXRPHINCY	InChI=1S/C18H24N6/c19-17-20-16(13-23-9-4-1-5-10-23)21-18(22-17)24-11-8-14-6-2-3-7-15(14)12-24/h2-3,6-7H,1,4-5,8-13H2,(H2,19,20,21,22)	C1CCN(CC1)CC2=NC(=NC(=N2)N3CCC4=CC=CC=C4C3)N	2.3	325.213	481.878	34837	PubChem:(34837);PubChem class - safety and toxic	67108866
217	1-(1Z-octadecenyl)-2-(4Z,7Z,10Z,13Z,16Z,19Z-docosahexaenoyl)-glycero-3-phosphoserine	8.91887	0.00502513	1	1	1	1	0.229396	-489.334	C46H78NO9P	[M + H]+	PVBBVCZTXMHVIW	InChI=1S/C46H78NO9P/c1-3-5-7-9-11-13-15-17-19-21-22-23-24-26-28-30-32-34-36-38-45(48)56-43(41-54-57(51,52)55-42-44(47)46(49)50)40-53-39-37-35-33-31-29-27-25-20-18-16-14-12-10-8-6-4-2/h5,7,11,13,17,19,22-23,26,28,32,34,37,39,43-44H,3-4,6,8-10,12,14-16,18,20-21,24-25,27,29-31,33,35-36,38,40-42,47H2,1-2H3,(H,49,50)(H,51,52)	CCCCCCCCCCCCCCCCC=COCC(COP(=O)(O)OCC(C(=O)O)N)OC(=O)CCC=CCC=CCC=CCC=CCC=CCC=CCC	10.6	820.549	1510.97	52926271;86289495	PubChem:(52926271 86289495);CHEBI:(79102 78264)	34
218	Phosphatidylcholine(18:2n6/18:3n3)	2.86881	1	1	1	1	1	0.162656	-10.7081	C44H78NO8P	[M + Na]+	HZGAVPNEGHQJID	InChI=1S/C44H78NO8P/c1-6-8-10-12-14-16-18-20-22-24-26-28-30-32-34-36-43(46)50-40-42(41-52-54(48,49)51-39-38-45(3,4)5)53-44(47)37-35-33-31-29-27-25-23-21-19-17-15-13-11-9-7-2/h9,11,14-17,20-23,42H,6-8,10,12-13,18-19,24-41H2,1-5H3/p+1	CCCCCC=CCC=CCCCCCCCC(=O)OCC(COP(=O)(O)OCC[N+](C)(C)C)OC(=O)CCCCCCCC=CCC=CCC=CCC	11.8	802.529	1547.12	25244746;25244747;52922731;52922732;101587866;134737132	COCONUT:(CNP0084247);HMDB:(8141);PubChem:(25244746 25244747 52922731 52922732 101587866 134737132);CHEBI:(89577);PubChem class - bio and metabolites;YMDB:(1964);Plantcyc:(CPD-8093);Biocyc:(CPD-8093);Lipid:(PC 36:5)	4314040362
218	N,N-ditert-butyl-3-propoxyhexanediamide	18.4753	0.986935	1	1	1	2	0.0691376	-260.204	C17H34N2O3	[M + H]+	RLWIIYVWTBDSDN	InChI=1S/C17H34N2O3/c1-8-11-22-13(9-10-14(18)20)12-15(21)19(16(2,3)4)17(5,6)7/h13H,8-12H2,1-7H3,(H2,18,20)	CCCOC(CCC(=O)N)CC(=O)N(C(C)(C)C)C(C)(C)C	1.6	315.265	557.253	59314	PubChem:(59314);PubChem class - safety and toxic	67108866
219	Phosphatidylcholine(14:0/20:1)	12.9549	1	1	1	1	1	0.283762	-2.83701	C42H82NO8P	[M + H]+	DMEBDXIQFIKNQR	InChI=1S/C42H82NO8P/c1-6-8-10-12-14-16-18-19-20-21-22-23-25-27-29-31-33-35-42(45)51-40(39-50-52(46,47)49-37-36-43(3,4)5)38-48-41(44)34-32-30-28-26-24-17-15-13-11-9-7-2/h19-20,40H,6-18,21-39H2,1-5H3/p+1	CCCCCCCCCCCCCC(=O)OCC(COP(=O)(O)OCC[N+](C)(C)C)OC(=O)CCCCCCCCCC=CCCCCCCCC	13.7	760.587	1579.7	52922226;52922227;134727173;134727174;138144948;138144949	COCONUT:(CNP0409803);HMDB:(7879);PubChem:(52922226 52922227 134727173 134727174 138144948 138144949);CHEBI:(89520);PubChem class - bio and metabolites;YMDB:(1815);Lipid:(PC 34:1)	4313907242
219	Oprea1_378910	19.6891	0.166332	1	2	1	3	0.107119	-58.742	C17H14O5	[M + H]+	DQNLRFRBAWCJHQ	InChI=1S/C17H14O5/c1-20-11-5-3-10(4-6-11)13-9-22-15-8-12(21-2)7-14(18)16(15)17(13)19/h3-9,18H,1-2H3	COC1=CC=C(C=C1)C2=COC3=CC(=CC(=C3C2=O)O)OC	3.3	299.089	777.684	5386259	COCONUT:(CNP0109089);Natural Products:(UNPD36822);PubChem:(5386259);SuperNatural:(SN00013831);ZINC bio:(ZINC06018481);additional;MeSH:(5386259);Training Set;PubMed;KEGG Mine	8593662022
219	Diacylglycerol(18:2/16:0)	2013.36	1	1	1	1	1	0.12371	-30.1759	C37H68O5	[M + Na]+	AOSFXHKYBDUOSU	InChI=1S/C37H68O5/c1-3-5-7-9-11-13-15-17-18-20-21-23-25-27-29-31-36(39)41-34-35(33-38)42-37(40)32-30-28-26-24-22-19-16-14-12-10-8-6-4-2/h11,13,17-18,35,38H,3-10,12,14-16,19-34H2,1-2H3	CCCCCCCCCCCCCCCC(=O)OC(CO)COC(=O)CCCCCCCC=CCC=CCCCCC	13.5	615.5	1535.13	53654132;53478101;87490037;131871772;134718931	COCONUT:(CNP0110357);HMDB:(7243);PubChem:(53654132 53478101 87490037 131871772 134718931);SuperNatural:(SN00217079);YMDB Mine;CHEBI:(89211);PubChem class - bio and metabolites;Lipid:(DG(18:2_16:0))	38674628650
219	5-hydroxy-8-[2-hydroxy-5-(5-hydroxy-7-methoxy-4-oxochromen-2-yl)phenyl]-7-methoxy-2-(4-methoxyphenyl)chromen-4-one	11.576	0.00150754	1	1	1	1	0.297067	-106.569	C33H24O10	[M + K]+	NXPAGAZHSWSUFJ	InChI=1S/C33H24O10/c1-39-18-7-4-16(5-8-18)26-14-24(37)32-25(38)15-28(41-3)30(33(32)43-26)20-10-17(6-9-21(20)34)27-13-23(36)31-22(35)11-19(40-2)12-29(31)42-27/h4-15,34-35,38H,1-3H3	COC1=CC=C(C=C1)C2=CC(=O)C3=C(O2)C(=C(C=C3O)OC)C4=C(C=CC(=C4)C5=CC(=O)C6=C(C=C(C=C6O5)OC)O)O	6	619.098	669.165	15559724	COCONUT:(CNP0353995);KNApSAcK:(6498);Natural Products:(UNPD165837);PubChem:(15559724);SuperNatural:(SN00143494);PubMed	3178578
219				1
220	N6-Threonylcarbamoyladenosine	8.76633	0.0150754	1	1	1	2	0.590847	-105.585	C15H20N6O8	[M + H]+	UNUYMBPXEFMLNW	InChI=1S/C15H20N6O8/c1-5(23)7(14(26)27)19-15(28)20-11-8-12(17-3-16-11)21(4-18-8)13-10(25)9(24)6(2-22)29-13/h3-7,9-10,13,22-25H,2H2,1H3,(H,26,27)(H2,16,17,19,20,28)	CC(C(C(=O)O)NC(=O)NC1=C2C(=NC=N1)N(C=N2)C3C(C(C(O3)CO)O)O)O	-2.58325	413.143	430.504	161466;14179190;21123968;21123969;44755053;54363003;67440818;70465279;70465285;70475057;92132103;121596219;133611973;139025202	COCONUT:(CNP0081911 CNP0082902);PubChem:(161466 14179190 21123968 21123969 44755053 54363003 67440818 70465279 70465285 70475057 92132103 121596219 133611973 139025202);CHEBI:(21440 133071);MeSH:(161466);Training Set;PubMed	2113638
220	3-(4-Methylpiperazinomethyl)-2-Norbornanone	16.5179	1	1	1	1	1	0.142421	-228.728	C13H22N2O	[M + H]+	AZDLVOLXVIREKE	InChI=1S/C13H22N2O/c1-14-4-6-15(7-5-14)9-12-10-2-3-11(8-10)13(12)16/h10-12H,2-9H2,1H3	CN1CCN(CC1)CC2C3CCC(C3)C2=O	0.9	223.181	549.123	258290;44721287;92573425;92642291;92642292;92759387;98086983;98086984	PubChem:(258290 44721287 92573425 92642291 92642292 92759387 98086983 98086984);PubChem class - safety and toxic	67108866
221	Epicatechin 3-O-(3-O-methylgallate)	16.455	0.947739	1	1	1	2	0.219415	-179.355	C23H20O10	[M + H]+	XGTBMCGGGJLOPS	InChI=1S/C23H20O10/c1-31-19-6-11(5-17(28)21(19)29)23(30)33-20-9-13-15(26)7-12(24)8-18(13)32-22(20)10-2-3-14(25)16(27)4-10/h2-8,20,22,24-29H,9H2,1H3	COC1=CC(=CC(=C1O)O)C(=O)OC2CC3=C(C=C(C=C3OC2C4=CC(=C(C=C4)O)O)O)O	2.55258	457.115	714.236	467296;21146793;42623564	COCONUT:(CNP0329165);HMDB:(37945);KNApSAcK:(8869);Natural Products:(UNPD9316);PubChem:(467296 21146793 42623564);SuperNatural:(SN00288536);YMDB Mine;CHEBI:(136553);PubChem class - bio and metabolites;MeSH:(467296);PubMed	34379694206
221	Apetaline B	10.5263	0.0110553	1	4	1	5	0.0814504	-502.572	C32H39N5O5	[M + Na]+	NHMXYUDLGWLVHY	InChI=1S/C32H39N5O5/c1-20(2)27(37-19-35(4)21(3)31(37)40)32(41)36-17-15-26-28(36)30(39)34-25(18-23-8-6-5-7-9-23)29(38)33-16-14-22-10-12-24(42-26)13-11-22/h5-14,16,20-21,25-28H,15,17-19H2,1-4H3,(H,33,38)(H,34,39)	CC1C(=O)N(CN1C)C(C(C)C)C(=O)N2CCC3C2C(=O)NC(C(=O)NC=CC4=CC=C(O3)C=C4)CC5=CC=CC=C5	3.7	596.281	505.169	56926827	COCONUT:(CNP0085308);PubChem:(56926827);PubMed;CHEBI:(69162)	2097250
221	1-(9Z,12Z-octadecadienoyl)-glycero-3-phospho-(1''-myo-inositol)	6.99526	0.909548	1	2	1	3	0.684494	-21.373	C27H49O12P	[M + Na]+	SAHCQBPGXQFTRA	InChI=1S/C27H49O12P/c1-2-3-4-5-6-7-8-9-10-11-12-13-14-15-16-17-21(29)37-18-20(28)19-38-40(35,36)39-27-25(33)23(31)22(30)24(32)26(27)34/h6-7,9-10,20,22-28,30-34H,2-5,8,11-19H2,1H3,(H,35,36)	CCCCCC=CCC=CCCCCCCCC(=O)OCC(COP(=O)(O)OC1C(C(C(C(C1O)O)O)O)O)O	1.8	619.286	1276.21	9873385;11124828;45359145;52928605;101628721;121596221;133554316;138258356	COCONUT:(CNP0086781 CNP0167721);Natural Products:(UNPD13816);PubChem:(9873385 11124828 45359145 52928605 101628721 121596221 133554316 138258356);SuperNatural:(SN00234044);CHEBI:(133080 133077);Training Set	3194914
222	6-amino-2-[[2-[(2-amino-3-phenylpropanoyl)amino]-3-(1H-indol-3-yl)propanoyl]amino]hexanoic acid	8.74852	0.0447236	1	1	1	3	0.782917	-218.606	C26H33N5O4	[M + H]+	YRHRGNUAXGUPTO	InChI=1S/C26H33N5O4/c27-13-7-6-12-22(26(34)35)30-25(33)23(15-18-16-29-21-11-5-4-10-19(18)21)31-24(32)20(28)14-17-8-2-1-3-9-17/h1-5,8-11,16,20,22-23,29H,6-7,12-15,27-28H2,(H,30,33)(H,31,32)(H,34,35)	C1=CC=C(C=C1)CC(C(=O)NC(CC2=CNC3=CC=CC=C32)C(=O)NC(CCCCN)C(=O)O)N	1.63409	480.257	442.233	18223376	PubChem:(18223376);COCONUT:(CNP0347790)	2097154
222	3,4,5-trimethoxy-N-[2-[3-(2-methoxyphenyl)propyl]-3,4-dihydro-1H-isoquinolin-5-yl]benzamide	34.4528	0.0809045	1	3	1	5	0.227739	-432.036	C29H34N2O5	[M + Na]+	DIAXBNQNCVRDFJ	InChI=1S/C29H34N2O5/c1-33-25-13-6-5-9-20(25)11-8-15-31-16-14-23-21(19-31)10-7-12-24(23)30-29(32)22-17-26(34-2)28(36-4)27(18-22)35-3/h5-7,9-10,12-13,17-18H,8,11,14-16,19H2,1-4H3,(H,30,32)	COC1=CC=CC=C1CCCN2CCC3=C(C2)C=CC=C3NC(=O)C4=CC(=C(C(=C4)OC)OC)OC	4.8	513.238	1422.2	3038739	PubChem:(3038739);PubChem class - safety and toxic	67108866
223	N-[(E)-1,3-dihydroxyheptadec-4-en-2-yl]hexanamide	10.5171	0.21608	1	2	1	6	0.408261	-92.0187	C23H45NO3	[M + Na]+	KDRQUXQQNFOTAO	InChI=1S/C23H45NO3/c1-3-5-7-8-9-10-11-12-13-14-15-17-18-22(26)21(20-25)24-23(27)19-16-6-4-2/h17-18,21-22,25-26H,3-16,19-20H2,1-2H3,(H,24,27)	CCCCCCCCCCCCC=CC(C(CO)NC(=O)CCCCC)O	6.9	406.329	1405.06	11825153;73118482	COCONUT:(CNP0136611);Natural Products:(UNPD195688);PubChem:(11825153 73118482);SuperNatural:(SN00350821);PubMed	3178562
223	4-Farnesyl-1-(4-piperonylpiperazinylacetyl)piperazine	16.5753	0.0341709	1	5	1	10	0.185679	-801.469	C33H50N4O3	[M + H]+	KDCAWLVGOBZPJQ	InChI=1S/C33H50N4O3/c1-27(2)7-5-8-28(3)9-6-10-29(4)13-14-34-19-21-37(22-20-34)33(38)25-36-17-15-35(16-18-36)24-30-11-12-31-32(23-30)40-26-39-31/h7,9,11-13,23H,5-6,8,10,14-22,24-26H2,1-4H3	CC(=CCCC(=CCCC(=CCN1CCN(CC1)C(=O)CN2CCN(CC2)CC3=CC4=C(C=C3)OCO4)C)C)C	5.9	551.398	1329.46	3051276;6446868	PubChem:(3051276 6446868);PubChem class - safety and toxic	67108866
223	2-[2-(diisopropylamino)ethyl]-3-methyl-2-(1-naphthyl)pentanal	9.96176	0.0663317	1	2	1	3	0.222256	-231.637	C24H35NO	[M + H]+	YRNSKZPZXBEROC	InChI=1S/C24H35NO/c1-7-20(6)24(17-26,15-16-25(18(2)3)19(4)5)23-14-10-12-21-11-8-9-13-22(21)23/h8-14,17-20H,7,15-16H2,1-6H3	CCC(C)C(CCN(C(C)C)C(C)C)(C=O)C1=CC=CC2=CC=CC=C21	6.3	354.275	534.629	99701	PubChem:(99701);PubChem class - safety and toxic	67108866
224	Phosphatidylcholine(18:3n6/18:2n6)	7010.18	1	1	1	1	1	0.159259	-9.32419	C44H78NO8P	[M + Na]+	HBJOLTVTFPGCMX	InChI=1S/C44H78NO8P/c1-6-8-10-12-14-16-18-20-22-24-26-28-30-32-34-36-43(46)50-40-42(41-52-54(48,49)51-39-38-45(3,4)5)53-44(47)37-35-33-31-29-27-25-23-21-19-17-15-13-11-9-7-2/h14-17,20-23,26,28,42H,6-13,18-19,24-25,27,29-41H2,1-5H3/p+1	CCCCCC=CCC=CCCCCCCCC(=O)OC(COC(=O)CCCCC=CCC=CCC=CCCCCC)COP(=O)(O)OCC[N+](C)(C)C	11.8	802.538	1591.6	52922785;52922786;134734479;134734480	COCONUT:(CNP0084255);HMDB:(8171);PubChem:(52922785 52922786 134734479 134734480);CHEBI:(89558);PubChem class - bio and metabolites;YMDB:(1984);Lipid:(PC(18:3_18:2))	4313907242
224	Phosphatidylcholine(15:0/20:2)	-0.547512	1	1	1	1	1	0.162991	-23.3137	C43H82NO8P	[M + H]+	XSSUJRSOHXBICQ	InChI=1S/C43H82NO8P/c1-6-8-10-12-14-16-18-20-21-22-23-24-26-28-30-32-34-36-43(46)52-41(40-51-53(47,48)50-38-37-44(3,4)5)39-49-42(45)35-33-31-29-27-25-19-17-15-13-11-9-7-2/h14,16,20-21,41H,6-13,15,17-19,22-40H2,1-5H3/p+1	CCCCCCCCCCCCCCC(=O)OCC(COP(=O)(O)OCC[N+](C)(C)C)OC(=O)CCCCCCCCCC=CCC=CCCCCC	13.5	772.587	1539.21	52922326;52922327;134779705;134779706;138299924;138299925	COCONUT:(CNP0002296);HMDB:(7946);PubChem:(52922326 52922327 134779705 134779706 138299924 138299925);Lipid:(PC 35:2);PubChem class - bio and metabolites	4313841674
224	AmbotzNAL1000	29.6384	0.0135678	1	3	1	3	0.0184474	-379.926	C12H18N2O5S	[M + K]+	FXQCSWDOIQQOQZ	InChI=1S/C12H18N2O5S/c1-12(2,3)19-9-8-13-20(17,18)11-7-5-4-6-10(11)14(15)16/h4-7,13H,8-9H2,1-3H3	CC(C)(C)OCCNS(=O)(=O)C1=CC=CC=C1[N+](=O)[O-]	1.91633	341.055	518.266	51340815	PubChem:(51340815);COCONUT:(CNP0024050)	2097154
225	Oprea1_596121	7.79848	0.0105528	1	1	1	1	0.167016	-363.822	C10H11N5O6	[M + H]+	MYDFOUUSSBDTNG	InChI=1S/C10H11N5O6/c11-9-13-6-3(7(19)14-9)12-10(20)15(6)8-5(18)4(17)2(1-16)21-8/h2,4-5,8,16-18H,1H2,(H2,11,14,19)	C(C1C(C(C(O1)N2C3=NC(=NC(=O)C3=NC2=O)N)O)O)O	-2.7	298.077	392.102	21940973;21124671;137699424	COCONUT:(CNP0088865);PubChem:(21940973 21124671 137699424);SuperNatural:(SN00216119 SN00083160)	3145730
225	Isonootkaton	21.5407	1	1	1	1	1	0.126347	-64.7446	C15H22O	[M + H]+	NIIPDXITZPFFTE	InChI=1S/C15H22O/c1-10(2)12-5-6-13-8-14(16)7-11(3)15(13,4)9-12/h8,11H,5-7,9H2,1-4H3	CC1CC(=O)C=C2C1(CC(=C(C)C)CC2)C	3.1	219.174	1155.93	85904;442405;6427072	NORMAN:(NS00051642);COCONUT:(CNP0200329);KNApSAcK:(3198);Natural Products:(UNPD105885);PubChem:(85904 442405 6427072);SuperNatural:(SN00157134);CHEBI:(10339);KEGG:(C09744);PubChem class - safety and toxic	70549810
225	Emalsy MU	66.9696	0.000502513	1	1	1	1	0.450321	-62.4084	C21H38O4	[M + H]+	WECGLUPZRHILCT	InChI=1S/C21H38O4/c1-2-3-4-5-6-7-8-9-10-11-12-13-14-15-16-17-21(24)25-19-20(23)18-22/h6-7,9-10,20,22-23H,2-5,8,11-19H2,1H3	CCCCCC=CCC=CCCCCCCCC(=O)OCC(CO)O	5.6702	355.285	1330.62	92175;117319;5283469;6256628;6436630;40565473;40565474;40489139;44449110;71749806;124511008;124389150	HMDB:(11568);SuperNatural:(SN00307909 SN00011282 SN00011283 SN00399738);ZINC bio:(ZINC04557100 ZINC04557101);additional;MeSH:(117319 5283469 6256628 6436630);PubMed;NORMAN:(NS00013703);COCONUT:(CNP0177983);KNApSAcK:(40789);Natural Products:(UNPD29468 UNPD106192 UNPD193801);PubChem:(92175 117319 5283469 6256628 6436630 40565473 40565474 40489139 44449110 71749806 124511008 124389150);YMDB Mine;CHE…	42970439806
225	1-(4-(2-Hydroxy-3-(4-phenyl-1-piperazinyl)propoxy)phenyl)-3-(4-methoxyphenyl)-2-propen-1-one	20.3127	0	1	1	1	1	0.0746223	-485.048	C29H32N2O4	[M + H]+	HDCVUXDCNMAFHW	InChI=1S/C29H32N2O4/c1-34-27-12-7-23(8-13-27)9-16-29(33)24-10-14-28(15-11-24)35-22-26(32)21-30-17-19-31(20-18-30)25-5-3-2-4-6-25/h2-16,26,32H,17-22H2,1H3	COC1=CC=C(C=C1)C=CC(=O)C2=CC=C(C=C2)OCC(CN3CCN(CC3)C4=CC=CC=C4)O	4.6	473.242	1210.67	215794;6445484	PubChem:(215794 6445484);PubChem class - safety and toxic	67108866
226	Sclareol	75.2394	1	1	1	1	1	0.15057	-35.708	C20H36O2	[M - H4O2 + H]+	XVULBTBTFGYVRC	InChI=1S/C20H36O2/c1-7-18(4,21)13-9-16-19(5)12-8-11-17(2,3)15(19)10-14-20(16,6)22/h7,15-16,21-22H,1,8-14H2,2-6H3	CC1(CCCC2(C1CCC(C2CCC(C)(C=C)O)(C)O)C)C	4.9	273.258	1224.32	521332;73114;1711999;163263;1738069;1738071;1784045;1784046;1257696;7060887;7060888;7060889;7060890;7093249;6432496;6565900;6604613;6998984;12309674;11150985;11278266;11869525;11289819;11870299;11870300;11415608;16394480;16394663;16409315;25131785;25800564;42648440;56842011;58669346;58997860;102502282;122534191;124540563;124717561;134235580	HMDB:(36827);PubChem class - food;SuperNatural:(SN00006124 SN00006028 SN00006029 SN00249658 SN00072516 SN00337759 SN00101987 SN00227286 SN00036730 SN00036181 SN00036731 SN00230420 SN00059883 SN00072517 SN00036182 SN00006125 SN00287617 SN00384243);ZINC bio:(ZINC02129108 ZINC03881341 ZINC03881342 ZINC03881343 ZINC03881344 ZINC03947461 ZINC03947462 ZINC04082636 ZINC04082639 ZINC13563057 ZINC13563060…	222226814
226	Nor-Batzelladine L	7.32782	0.0211055	1	3	1	3	N/A	-456.394	C38H66N6O2	[M + H]+	HGZBYTYKEVODQE	InChI=1S/C38H66N6O2/c1-5-6-7-8-11-14-18-30-25-33-21-22-34-35(28(4)40-38(42-30)44(33)34)36(45)46-27(3)16-13-10-9-12-15-17-29-24-32-20-19-31-23-26(2)39-37(41-29)43(31)32/h26-35H,5-25H2,1-4H3,(H,39,41)(H,40,42)	CCCCCCCCC1CC2CCC3N2C(=NC(C3C(=O)OC(C)CCCCCCCC4CC5CCC6N5C(=N4)NC(C6)C)C)N1	8.3	639.534	1225.14	44631992;44480729	COCONUT:(CNP0079735);PubChem:(44631992 44480729);PubMed	2097218
226	1-Methyladenosine	21.5526	0.595477	1	1	1	3	0.19285	-33.0555	C11H15N5O4	[M + H]+	GFYLSDSUCHVORB	InChI=1S/C11H15N5O4/c1-15-3-14-10-6(9(15)12)13-4-16(10)11-8(19)7(18)5(2-17)20-11/h3-5,7-8,11-12,17-19H,2H2,1H3	CN1C=NC2=C(C1=N)N=CN2C3C(C(C(O3)CO)O)O	-1.2143	282.12	250.293	27476;260623;7282385;7282386;14179187;16219662;92131994;91746290;102209280;122164958;124578978;126586835;124383959;133611960	HMDB:(3331);ZINC bio:(ZINC04095867 ZINC04758504);additional;MeSH:(27476 260623 14179187 122164958 133611960);PubMed;NORMAN:(NS00014644);COCONUT:(CNP0348508);PubChem:(27476 260623 7282385 7282386 14179187 16219662 92131994 91746290 102209280 122164958 124578978 126586835 124383959 133611960);CHEBI:(16020);PubChem class - bio and metabolites;KEGG:(C02494);Training Set;Biocyc:(1-METHYLADENOSINE)	19687790
227	Phophatidylethanolamine(20:3n6/14:0)	5002.18	1	1	1	1	1	0.113205	-6.31985	C39H72NO8P	[M + H]+	IJNDSWKCGGAYCT	InChI=1S/C39H72NO8P/c1-3-5-7-9-11-13-15-16-17-18-19-20-22-23-25-27-29-31-38(41)45-35-37(36-47-49(43,44)46-34-33-40)48-39(42)32-30-28-26-24-21-14-12-10-8-6-4-2/h11,13,16-17,19-20,37H,3-10,12,14-15,18,21-36,40H2,1-2H3,(H,43,44)	CCCCCCCCCCCCCC(=O)OC(COC(=O)CCCCCCC=CCC=CCC=CCCCCC)COP(=O)(O)OCCN	9	714.508	1378.69	52924605;134738248	COCONUT:(CNP0332922);HMDB:(9349);PubChem:(52924605 134738248);SuperNatural:(SN00219162);PubChem class - bio and metabolites;Lipid:(PE(16:0_18:3))	4314890250
227	Cerevisterin	20.3754	0.999497	1	1	1	1	0.129097	-106.824	C28H46O3	[M + H]+	ARXHRTZAVQOQEU	InChI=1S/C28H46O3/c1-17(2)18(3)7-8-19(4)22-9-10-23-21-15-25(30)28(31)16-20(29)11-14-27(28,6)24(21)12-13-26(22,23)5/h7-8,15,17-20,22-25,29-31H,9-14,16H2,1-6H3	CC(C)C(C)C=CC(C)C1CCC2C1(CCC3C2=CC(C4(C3(CCC(C4)O)C)O)O)C	5.6	431.353	1537.26	101733;5315784;5377283;6442779;6475147;6480639;10646318;10812564;12302764;12302765;12302766;10181133;23425814;25217393;45044061;45044063;45044498;49871056;57847790;67552366;71167644;70969228;78324966;71473705;91431970;102381449;125029991;125029992;125029993;125029994;125033291;125033292;125033293;125033294;132529454;129683575;129864154;129882114;129882443;129882450;129904591;137704607	COCONUT:(CNP0170129);Natural Products:(UNPD222997 UNPD38036 UNPD174457 UNPD131823 UNPD77745 UNPD183456 UNPD215894 UNPD216240 UNPD130509 UNPD159323 UNPD111569);PubChem:(101733 5315784 5377283 6442779 6475147 6480639 10646318 10812564 12302764 12302765 12302766 10181133 23425814 25217393 45044061 45044063 45044498 49871056 57847790 67552366 71167644 70969228 78324966 71473705 91431970 102381449 125…	8593113190
227	3-nitro-N-(3-phenylmethoxyphenyl)benzamide	13.6564	0.0311558	1	2	1	6	0.118173	-211.72	C20H16N2O4	[M + K]+	DCTGPPMQMGEMFR	InChI=1S/C20H16N2O4/c23-20(16-8-4-10-18(12-16)22(24)25)21-17-9-5-11-19(13-17)26-14-15-6-2-1-3-7-15/h1-13H,14H2,(H,21,23)	C1=CC=C(C=C1)COC2=CC=CC(=C2)NC(=O)C3=CC(=CC=C3)[N+](=O)[O-]	4.4405	387.075	590.542	17085989	PubChem:(17085989);PubChem class - bio and metabolites	16777218
227	1-linoleoyl-2-palmitoyl-sn-glycero-3-phosphocholine	7999.08	1	1	1	1	1	0.269377	-2.37841	C42H80NO8P	[M + Na]+	FWMYJLDHIVCJCT	InChI=1S/C42H80NO8P/c1-6-8-10-12-14-16-18-20-21-23-24-26-28-30-32-34-41(44)48-38-40(39-50-52(46,47)49-37-36-43(3,4)5)51-42(45)35-33-31-29-27-25-22-19-17-15-13-11-9-7-2/h14,16,20-21,40H,6-13,15,17-19,22-39H2,1-5H3/p+1	CCCCCCCCCCCCCCCC(=O)OC(COC(=O)CCCCCCCC=CCC=CCCCCC)COP(=O)(O)OCC[N+](C)(C)C	13	780.553	1493.93	5313516;5313517;10101638;24778972;53822131;101665948;129406387;134731137	COCONUT:(CNP0263050);HMDB:(8133);PubChem:(5313516 5313517 10101638 24778972 53822131 101665948 129406387 134731137);CHEBI:(86099);PubChem class - bio and metabolites;YMDB:(1956);Lipid:(PC(16:0_18:2))	4313907242
227	(-)-yatein	62.0907	0.838693	1	1	2	2	0.231421	-79.1557	C22H24O7	[M - H2O + H]+	GMLDZDDTZKXJLU	InChI=1S/C22H24O7/c1-24-19-9-14(10-20(25-2)21(19)26-3)7-16-15(11-27-22(16)23)6-13-4-5-17-18(8-13)29-12-28-17/h4-5,8-10,15-16H,6-7,11-12H2,1-3H3	COC1=CC(=CC(=C1OC)OC)CC2C(COC2=O)CC3=CC4=C(C=C3)OCO4	3.8	383.15	912.147	2988;442835;10476098;21636214;44368841;59779089	SuperNatural:(SN00383459 SN00156252);MeSH:(2988 442835);Plantcyc:(CPD-17595);PubMed;COCONUT:(CNP0295643);KNApSAcK:(2598);Natural Products:(UNPD164674 UNPD126239);PubChem:(2988 442835 10476098 21636214 44368841 59779089);CHEBI:(4553);PubChem class - bio and metabolites;KEGG:(C10557);Biocyc:(CPD-17595)	20089206
228	Oprea1_327058	19.8302	0	1	1	1	1	0.26981	-305.995	C26H26N2O3	[M + H]+	NQRDCKYGFHPVJS	InChI=1S/C26H26N2O3/c1-18-21(14-15-27-26(29)22-10-6-7-11-25(22)30-2)23-16-20(12-13-24(23)28-18)31-17-19-8-4-3-5-9-19/h3-13,16,28H,14-15,17H2,1-2H3,(H,27,29)	CC1=C(C2=C(N1)C=CC(=C2)OCC3=CC=CC=C3)CCNC(=O)C4=CC=CC=C4OC	5.1	415.201	763.668	1202645	COCONUT:(CNP0261234);Training Set;PubChem:(1202645)	2113538
228	2-[[4-[[(2-amino-3-methylbutanoyl)amino]methyl]cyclohexanecarbonyl]amino]-4-methylpentanoic acid	103.532	1	1	1	1	1	0.0743642	-287.188	C19H35N3O4	[M + H]+	SSBAWYYRBSCSAF	InChI=1S/C19H35N3O4/c1-11(2)9-15(19(25)26)22-17(23)14-7-5-13(6-8-14)10-21-18(24)16(20)12(3)4/h11-16H,5-10,20H2,1-4H3,(H,21,24)(H,22,23)(H,25,26)	CC(C)CC(C(=O)O)NC(=O)C1CCC(CC1)CNC(=O)C(C(C)C)N	1.75926	370.271	569.024	4868452;7096496;7096497;7097183;7097184	COCONUT:(CNP0316154);PubChem:(4868452 7096496 7096497 7097183 7097184);SuperNatural:(SN00073589 SN00074086);ZINC bio:(ZINC04088877 ZINC04090385)	3153922
229	Linolenamide	39.5924	1	1	1	1	1	0.506127	-137.791	C18H31NO	[M + H]+	NHUOWASJBBPFMB	InChI=1S/C18H31NO/c1-2-3-4-5-6-7-8-9-10-11-12-13-14-15-16-17-18(19)20/h3-4,6-7,9-10H,2,5,8,11-17H2,1H3,(H2,19,20)	CCC=CCC=CCC=CCCCCCCCC(=O)N	5.2	278.248	1264.15	3018825;6365786;9882094;88780393	NORMAN:(NS00061004);PubChem:(3018825 6365786 9882094 88780393);PubMed;CHEBI:(142684);KEGG Mine	8590196834
229	4''-Hydroxy-N-(1-methyl-2-(4-methyl-1-piperazinyl)ethyl)propionanilide	18.2895	0.999497	1	1	1	1	0.237439	-213.409	C17H27N3O2	[M + H]+	OKGPEZVIAGJWFI	InChI=1S/C17H27N3O2/c1-4-17(22)20(15-5-7-16(21)8-6-15)14(2)13-19-11-9-18(3)10-12-19/h5-8,14,21H,4,9-13H2,1-3H3	CCC(=O)N(C1=CC=C(C=C1)O)C(C)CN2CCN(CC2)C	1.7	306.218	378.969	3022195	PubChem:(3022195);PubChem class - safety and toxic	67108866
230	Oprea1_746677	16.4645	0.99598	1	1	1	1	0.618291	-130.271	C14H16N2O2	[M + H]+	QZBUWPVZSXDWSB	InChI=1S/C14H16N2O2/c17-13-12-7-4-8-16(12)14(18)11(15-13)9-10-5-2-1-3-6-10/h1-3,5-6,11-12H,4,7-9H2,(H,15,17)	C1CC2C(=O)NC(C(=O)N2C1)CC3=CC=CC=C3	1.4	245.129	539.478	99895;443440;6427771;6992198;6992199;9837725	SuperNatural:(SN00002278 SN00002277 SN00002276 SN00001912);ZINC bio:(ZINC00967981 ZINC01557594 ZINC01557595 ZINC01557596);additional;MeSH:(99895 443440 6427771);PubMed;NORMAN:(NS00047284);COCONUT:(CNP0184686);KNApSAcK:(38889);Natural Products:(UNPD184905 UNPD195970 UNPD70697 UNPD107081);PubChem:(99895 443440 6427771 6992198 6992199 9837725);CHEBI:(69440);KEGG:(C11847);Training Set;Biocyc:(CPD-203…	3991926
230	Oprea1_434983	23.3644	0.998492	1	1	1	1	0.142218	-268.467	C17H28N2O3	[M + H]+	KSALKIAWKCTJNV	InChI=1S/C17H28N2O3/c1-5-7-13(20)18-9-16(3)11-19(14(21)8-6-2)12-17(4,10-18)15(16)22/h5-12H2,1-4H3	CCCC(=O)N1CC2(CN(CC(C1)(C2=O)C)C(=O)CCC)C	0.9	309.218	585.633	832216	COCONUT:(CNP0126966);PubChem:(832216);SuperNatural:(SN00045062);ZINC bio:(ZINC00356333)	3153922
230	leonuriside	16.6544	0.0120603	1	2	1	2	0.222427	-73.9345	C14H20O9	[M + Na]+	NOQYJICHFNSIFZ	InChI=1S/C14H20O9/c1-20-7-3-6(16)4-8(21-2)13(7)23-14-12(19)11(18)10(17)9(5-15)22-14/h3-4,9-12,14-19H,5H2,1-2H3	COC1=CC(=CC(=C1OC2C(C(C(C(O2)CO)O)O)O)OC)O	-0.809222	355.105	486.832	14237625;14237626;14237627	COCONUT:(CNP0223910);HMDB:(31721);KNApSAcK:(36467);Natural Products:(UNPD56806 UNPD115634);PubChem:(14237625 14237626 14237627);SuperNatural:(SN00160763 SN00332919);PubChem class - bio and metabolites;PubMed;KEGG Mine	8609890394
230	ACMC-20aota	26.9118	1	1	1	1	1	0.321062	-99.0191	C12H14N2O2	[M + H]+	ZADWXFSZEAPBJS	InChI=1S/C12H14N2O2/c1-14-7-8(6-10(13)12(15)16)9-4-2-3-5-11(9)14/h2-5,7,10H,6,13H2,1H3,(H,15,16)	CN1C=C(C2=CC=CC=C21)CC(C(=O)O)N	-1.3	219.113	562.024	98112;676159;405012;6920150;6920151;22732585;86655452;135323673;139210974	SuperNatural:(SN00391885);ZINC bio:(ZINC00039101 ZINC00039102);additional;MeSH:(98112 405012 676159);PubMed;NORMAN:(NS00050006);COCONUT:(CNP0311269);Natural Products:(UNPD69350);PubChem:(98112 676159 405012 6920150 6920151 22732585 86655452 135323673 139210974);YMDB Mine;CHEBI:(72821);EcoCyc Mine;PubChem class - safety and toxic;Training Set;PubChem class - drug;KEGG Mine	60234195046
230	14-Salicyloylcarubicin	22.2696	0.0115578	1	1	1	1	N/A	-414.835	C33H31NO13	[M + Na]+	AJAHDRMPRTTZMX	InChI=1S/C33H31NO13/c1-13-27(38)17(34)9-22(46-13)47-20-11-33(44,21(37)12-45-32(43)14-5-2-3-7-18(14)35)10-16-24(20)31(42)26-25(29(16)40)28(39)15-6-4-8-19(36)23(15)30(26)41/h2-8,13,17,20,22,27,35-36,38,40,42,44H,9-12,34H2,1H3	CC1C(C(CC(O1)OC2CC(CC3=C2C(=C4C(=C3O)C(=O)C5=C(C4=O)C(=CC=C5)O)O)(C(=O)COC(=O)C6=CC=CC=C6O)O)N)O	1.37048	672.168	58.854	159554;21123746	MeSH:(159554);PubChem class - safety and toxic;PubChem:(159554 21123746);PubMed	67108934
231	Lecithin Hydrogenated	2.66791	1	1	1	1	1	0.250206	-2.85974	C42H84NO8P	[M + H]+	PZNPLUBHRSSFHT	InChI=1S/C42H84NO8P/c1-6-8-10-12-14-16-18-20-21-23-25-27-29-31-33-35-42(45)51-40(39-50-52(46,47)49-37-36-43(3,4)5)38-48-41(44)34-32-30-28-26-24-22-19-17-15-13-11-9-7-2/h40H,6-39H2,1-5H3/p+1	CCCCCCCCCCCCCCCCCC(=O)OC(COC(=O)CCCCCCCCCCCCCCC)COP(=O)(O)OCC[N+](C)(C)C	14.6	762.594	1580.77	449006;5313171;10147142;14389435;14389436;24778686;71309879;71309880	COCONUT:(CNP0197887);HMDB:(7970);PubChem:(449006 5313171 10147142 14389435 14389436 24778686 71309879 71309880);CHEBI:(73000);additional;PubChem class - bio and metabolites;PubChem class - safety and toxic;YMDB:(1182);PubMed;PubChem class - drug;Lipid:(PC 34:0)	4415094890
231	Kanokoside D	5.00161	0.0040201	1	3	1	1	0.31435	-447.057	C27H44O16	[M + K]+	AKTRFOPOAKDICT	InChI=1S/C27H44O16/c1-10(2)3-17(31)43-25-18-12(4-14(30)13(18)5-28)11(7-38-25)8-39-26-24(37)22(35)20(33)16(42-26)9-40-27-23(36)21(34)19(32)15(6-29)41-27/h7,10,12-16,18-30,32-37H,3-6,8-9H2,1-2H3	CC(C)CC(=O)OC1C2C(CC(C2CO)O)C(=CO1)COC3C(C(C(C(O3)COC4C(C(C(C(O4)CO)O)O)O)O)O)O	-3.3	663.227	580.501	46173908;75144768	HMDB:(36105);SuperNatural:(SN00042564 SN00281312);ZINC bio:(ZINC77269035);additional;COCONUT:(CNP0212360);KNApSAcK:(10647);Natural Products:(UNPD142452 UNPD92473);PubChem:(46173908 75144768);CHEBI:(81084);PubChem class - bio and metabolites;KEGG:(C17431);Training Set	20504890
231	Emalsy MO	38.2783	1	1	1	1	1	0.185315	-12.9955	C21H40O4	[M - H2O + H]+	RZRNAYUHWVFMIP	InChI=1S/C21H40O4/c1-2-3-4-5-6-7-8-9-10-11-12-13-14-15-16-17-21(24)25-19-20(23)18-22/h9-10,20,22-23H,2-8,11-19H2,1H3	CCCCCCCCC=CCCCCCCCC(=O)OCC(CO)O	6.06723	339.29	1375.35	33022;5283468;5364833;12178130;11451146;25021708;46840179;54294270;54294271;54294273;57332638;71751310;131704760	HMDB:(11567 94684);PubChem class - food;SuperNatural:(SN00038311 SN00038310 SN00258041);ZINC bio:(ZINC32840901 ZINC32840903);additional;HSDB:(25496-72-4);MeSH:(33022 5283468 5364833 12178130);Plantcyc:(CPD-11690);PubMed;NORMAN:(NS00009429);COCONUT:(CNP0209532);KNApSAcK:(40790);Natural Products:(UNPD94856 UNPD121106 UNPD222384);PubChem:(33022 5283468 5364833 12178130 11451146 25021708 46840179 542…	60351769214
232	1-20:0-2-18:3-phosphatidylcholine	3.3576	1	1	1	1	1	0.257373	-19.5271	C46H86NO8P	[M + H]+	ZDCCXTFOQDDLSE	InChI=1S/C46H86NO8P/c1-6-8-10-12-14-16-18-20-22-23-25-26-28-30-32-34-36-38-45(48)52-42-44(43-54-56(50,51)53-41-40-47(3,4)5)55-46(49)39-37-35-33-31-29-27-24-21-19-17-15-13-11-9-7-2/h9,11,15,17,21,24,44H,6-8,10,12-14,16,18-20,22-23,25-43H2,1-5H3/p+1	CCCCCCCCCCCCCCCCCCCC(=O)OCC(COP(=O)(O)OCC[N+](C)(C)C)OC(=O)CCCCCCCC=CCC=CCC=CCC	14.5	812.617	1484.88	25244117;25244118;52923069;52923070;134783650;134783651	COCONUT:(CNP0167836);HMDB:(8272);PubChem:(25244117 25244118 52923069 52923070 134783650 134783651);CHEBI:(89377);PubChem class - bio and metabolites;YMDB:(2039);Biocyc:(CPD-8373);Lipid:(PC 38:3)	4313909290
233	pre-alcaligin	14.934	0.018593	1	7	1	7	0.293719	-240.894	C16H30N4O9	[M + H]+	RKINUHOCCHCZHL	InChI=1S/C16H30N4O9/c17-9-11(21)5-7-19(28)14(24)2-1-13(23)18-10-12(22)6-8-20(29)15(25)3-4-16(26)27/h11-12,21-22,28-29H,1-10,17H2,(H,18,23)(H,26,27)	C(CN(C(=O)CCC(=O)NCC(CCN(C(=O)CCC(=O)O)O)O)O)C(CN)O	-6.9	423.207	1189.93	45479422;91820087	PubChem:(45479422 91820087);PubMed;Biocyc:(CPD-11972);PubChem class - bio and metabolites	16779330
234	linoleamide	52.7521	1	1	1	1	1	0.229836	-130.571	C18H33NO	[M + H]+	SFIHQZFZMWZOJV	InChI=1S/C18H33NO/c1-2-3-4-5-6-7-8-9-10-11-12-13-14-15-16-17-18(19)20/h6-7,9-10H,2-5,8,11-17H2,1H3,(H2,19,20)	CCCCCC=CCC=CCCCCCCCC(=O)N	5.9	280.264	1308.66	3930;5353723;6435901;88175293	HMDB:(62656);PubChem class - food;MeSH:(6435901);PubMed;NORMAN:(NS00049417);COCONUT:(CNP0161573);Natural Products:(UNPD14642);PubChem:(3930 5353723 6435901 88175293);YMDB Mine;CHEBI:(93121 82984);PubChem class - bio and metabolites;KEGG Mine	43103060078
234	hydroxymatairesinol	12.0252	0.577387	1	1	2	5	0.205364	-74.2736	C20H22O7	[M - H2O + H]+	UKHWOLNMBQSCLJ	InChI=1S/C20H22O7/c1-25-17-8-11(3-5-15(17)21)7-13-14(10-27-20(13)24)19(23)12-4-6-16(22)18(9-12)26-2/h3-6,8-9,13-14,19,21-23H,7,10H2,1-2H3	COC1=C(C=CC(=C1)CC2C(COC2=O)C(C3=CC(=C(C=C3)O)OC)O)O	2.1	357.134	663.673	9864357;10948757;11057830;10177404;44147426;53304285;59330553;70936178;89975064	COCONUT:(CNP0187590);KNApSAcK:(36280);Natural Products:(UNPD176045 UNPD143924 UNPD207963);PubChem:(9864357 10948757 11057830 10177404 44147426 53304285 59330553 70936178 89975064);SuperNatural:(SN00035615 SN00034959 SN00035617 SN00035616);ZINC bio:(ZINC40896750 ZINC71404431 ZINC71404432 ZINC71404433);additional;MeSH:(10948757);Training Set;PubMed;KEGG Mine	8593662038
234	2-acetamido-3-(4-methoxyphenyl)-N-[1-(1-phenyltetrazol-5-yl)piperidin-4-yl]propanamide	6.81469	0.000502513	1	3	1	1	0.218992	-300.338	C24H29N7O3	[M + H]+	HQJYBEJZCHGQLI	InChI=1S/C24H29N7O3/c1-17(32)25-22(16-18-8-10-21(34-2)11-9-18)23(33)26-19-12-14-30(15-13-19)24-27-28-29-31(24)20-6-4-3-5-7-20/h3-11,19,22H,12-16H2,1-2H3,(H,25,32)(H,26,33)	CC(=O)NC(CC1=CC=C(C=C1)OC)C(=O)NC2CCN(CC2)C3=NN=NN3C4=CC=CC=C4	2.9	464.237	1417.24	652603;40485498;40485499	PubChem:(652603 40485498 40485499);PubMed;CHEBI:(115524)	98
234	1-[2-(diethylamino)-3-propoxypropyl]-3-phenylurea	25.1569	0.998995	1	1	1	1	0.400532	-174.875	C17H29N3O2	[M + H]+	KIQIGQOPBDMNQR	InChI=1S/C17H29N3O2/c1-4-12-22-14-16(20(5-2)6-3)13-18-17(21)19-15-10-8-7-9-11-15/h7-11,16H,4-6,12-14H2,1-3H3,(H2,18,19,21)	CCCOCC(CNC(=O)NC1=CC=CC=C1)N(CC)CC	2.5	308.234	471.294	3070405	PubChem:(3070405);PubChem class - safety and toxic	67108866
235	Dimethyl acetylsuccinate	39.2896	0.98593	1	1	2	4	0.365711	-85.1032	C8H12O5	[M + H3N + H]+	XREKLQOUFWBSFH	InChI=1S/C8H12O5/c1-5(9)6(8(11)13-3)4-7(10)12-2/h6H,4H2,1-3H3	CC(=O)C(CC(=O)OC)C(=O)OC	-0.2	206.101	314.573	112039;1809809;1809810	NORMAN:(NS00009150);PubChem:(112039 1809809 1809810);PubMed	262210
235	1-(3-Piperidinopropionyl)-4-(3,4,5-trimethoxybenzoyl)piperazine	10.7876	0.0115578	1	4	1	5	0.248319	-302.731	C22H33N3O5	[M + K]+	WOORJJRHPNESPF	InChI=1S/C22H33N3O5/c1-28-18-15-17(16-19(29-2)21(18)30-3)22(27)25-13-11-24(12-14-25)20(26)7-10-23-8-5-4-6-9-23/h15-16H,4-14H2,1-3H3	COC1=CC(=CC(=C1OC)OC)C(=O)N2CCN(CC2)C(=O)CCN3CCCCC3	1.4	458.206	730.507	3066372	PubChem:(3066372);PubChem class - safety and toxic	67108866
236	Trityl benzoate	31.1709	0.140201	1	1	1	1	0.109789	-140.797	C26H20O2	[M + Na]+	IWTBESTVUWMZEH	InChI=1S/C26H20O2/c27-25(21-13-5-1-6-14-21)28-26(22-15-7-2-8-16-22,23-17-9-3-10-18-23)24-19-11-4-12-20-24/h1-20H	C1=CC=C(C=C1)C(=O)OC(C2=CC=CC=C2)(C3=CC=CC=C3)C4=CC=CC=C4	6.4	387.134	1210.22	621193	PubChem class - safety and toxic;PubChem:(621193);PubMed	67108930
236	Plagioneurin D	8.38341	0.996985	1	1	1	1	0.198207	-119.603	C39H68O9	[M + Na]+	OJFDGOAJDAPKNG	InChI=1S/C39H68O9/c1-4-5-6-7-8-9-10-11-12-13-22-35(43)37-25-26-38(48-37)36(44)28-34(47-30(3)40)21-17-16-19-32(41)18-14-15-20-33(42)24-23-31-27-29(2)46-39(31)45/h27,29,33-38,42-44H,4-26,28H2,1-3H3	CCCCCCCCCCCCC(C1CCC(O1)C(CC(CCCCC(=O)CCCCC(CCC2=CC(OC2=O)C)O)OC(=O)C)O)O	8	703.478	1384.21	16040171;16086536;44583897	COCONUT:(CNP0406590);Natural Products:(UNPD186414 UNPD141924);PubChem:(16040171 16086536 44583897);SuperNatural:(SN00344127 SN00389265);PubMed	3178562
236	Endomorphin 2	13.2773	0.0145729	1	4	1	4	0.462635	-184.276	C32H37N5O5	[M + H]+	XIJHWXXXIMEHKW	InChI=1S/C32H37N5O5/c33-25(18-23-13-15-24(38)16-14-23)32(42)37-17-7-12-28(37)31(41)36-27(20-22-10-5-2-6-11-22)30(40)35-26(29(34)39)19-21-8-3-1-4-9-21/h1-6,8-11,13-16,25-28,38H,7,12,17-20,33H2,(H2,34,39)(H,35,40)(H,36,41)	C1CC(N(C1)C(=O)C(CC2=CC=C(C=C2)O)N)C(=O)NC(CC3=CC=CC=C3)C(=O)NC(CC4=CC=CC=C4)C(=O)N	2.67089	572.283	455.94	5311081;10579011;10626981;10650813;11563211;23510787;24841541;44350751;44388172;54597184;53393504;59054690;75358171	COCONUT:(CNP0116448);HMDB:(5774);PubChem:(5311081 10579011 10626981 10650813 11563211 23510787 24841541 44350751 44388172 54597184 53393504 59054690 75358171);additional;PubChem class - bio and metabolites;MeSH:(5311081);Training Set;PubMed	19415118
236	1-(2-diethylaminoethyl)-5-(4-ethoxy-3-methoxyphenyl)-4-[hydroxy-(2-methyl-4-phenylmethoxyphenyl)methylidene]pyrrolidine-2,3-dione	26.3319	0.0120603	1	4	1	4	0.131582	-448.029	C34H40N2O6	[M + K]+	HWIVJZAKSPXJMJ	InChI=1S/C34H40N2O6/c1-6-35(7-2)18-19-36-31(25-14-17-28(41-8-3)29(21-25)40-5)30(33(38)34(36)39)32(37)27-16-15-26(20-23(27)4)42-22-24-12-10-9-11-13-24/h9-17,20-21,31,37H,6-8,18-19,22H2,1-5H3	CCN(CC)CCN1C(C(=C(C2=C(C=C(C=C2)OCC3=CC=CC=C3)C)O)C(=O)C1=O)C4=CC(=C(C=C4)OCC)OC	5.9	611.252	1316.71	4018296;3737178;5908753;5988294;5988295;97958533;97958534;98378473;98378474	PubChem:(4018296 3737178 5908753 5988294 5988295 97958533 97958534 98378473 98378474);PubChem class - safety and toxic	67108866
237	Pristanoylglycine	2013.96	1	1	1	1	1	0.151488	-111.576	C21H41NO3	[M + O + H]+	ILSMDNVBZYGMDG	InChI=1S/C21H41NO3/c1-16(2)9-6-10-17(3)11-7-12-18(4)13-8-14-19(5)21(25)22-15-20(23)24/h16-19H,6-15H2,1-5H3,(H,22,25)(H,23,24)	CC(C)CCCC(C)CCCC(C)CCCC(C)C(=O)NCC(=O)O	7.2	372.312	1329.7	53481664	COCONUT:(CNP0001596);HMDB:(13303);PubChem:(53481664);PubChem class - bio and metabolites	18874378
237	N-Palmitoyl-L-arginine	14.0446	0.999497	1	1	1	1	0.84671	-25.2268	C22H44N4O3	[M + H]+	DENIQPHQUIGDJZ	InChI=1S/C22H44N4O3/c1-2-3-4-5-6-7-8-9-10-11-12-13-14-17-20(27)26-19(21(28)29)16-15-18-25-22(23)24/h19H,2-18H2,1H3,(H,26,27)(H,28,29)(H4,23,24,25)	CCCCCCCCCCCCCCCC(=O)NC(CCCN=C(N)N)C(=O)O	5.7	413.349	1182.88	93888;11223678	PubChem:(93888 11223678);NORMAN:(NS00053849)	262146
237	Lauryldiethanolamine	20.5409	1	1	1	1	1	0.547322	-30.0399	C16H35NO2	[M + H]+	NKFNBVMJTSYZDV	InChI=1S/C16H35NO2/c1-2-3-4-5-6-7-8-9-10-11-12-17(13-15-18)14-16-19/h18-19H,2-16H2,1H3	CCCCCCCCCCCCN(CCO)CCO	4.5	274.275	932.519	352309;21224599	NORMAN:(NS00047598);PubChem class - safety and toxic;Training Set;PubChem:(352309 21224599);PubMed	67387458
238	Anandamide (20.3,n-6)	35.1887	0.0150754	1	2	1	2	0.337175	-139.61	C22H39NO2	[M + Na]+	ULQWKETUACYZLI	InChI=1S/C22H39NO2/c1-2-3-4-5-6-7-8-9-10-11-12-13-14-15-16-17-18-19-22(25)23-20-21-24/h6-7,9-10,12-13,24H,2-5,8,11,14-21H2,1H3,(H,23,25)	CCCCCC=CCC=CCC=CCCCCCCC(=O)NCCO	6	372.287	638.635	2184;5282272;5353407	COCONUT:(CNP0362593);HMDB:(13625);PubChem:(2184 5282272 5353407);CHEBI:(34488 93379);ZINC bio:(ZINC04654957 ZINC15149675);additional;PubChem class - bio and metabolites;MeSH:(5282272);KEGG:(C13828);Training Set;PubMed	19423598
238	4-Heptanone, 2-methyl-6-(4-methylphenyl)-	30.2528	1	1	1	1	1	0.142029	-82.4116	C15H22O	[M + H]+	FWSUEHMNQCROMJ	InChI=1S/C15H22O/c1-11(2)9-15(16)10-13(4)14-7-5-12(3)6-8-14/h5-8,11,13H,9-10H2,1-4H3	CC1=CC=C(C=C1)C(C)CC(=O)CC(C)C	3.8	219.175	1150.46	10921984;13970960;101654226	COCONUT:(CNP0106641);Natural Products:(UNPD92667);PubChem:(10921984 13970960 101654226);PubMed;CHEBI:(70160)	2130018
239	Lipoamide C	102.486	1	1	1	2	3	0.0903045	-208.509	C17H32N2O4	[M + C2H3N + H]+	SRHUPQXVISAJRF	InChI=1S/C17H32N2O4/c1-13(2)10-8-6-4-3-5-7-9-11-16(21)19-14(17(22)23)12-15(18)20/h13-14H,3-12H2,1-2H3,(H2,18,20)(H,19,21)(H,22,23)	CC(C)CCCCCCCCCC(=O)NC(CC(=O)N)C(=O)O	3.4	370.271	573.513	54581178;76152431	COCONUT:(CNP0167713);PubChem:(54581178 76152431);PubMed	2097218
239	9,10-diacetoxyoctadecanoic acid	11.6994	0.933166	1	1	2	5	0.367187	-109.062	C22H40O6	[M - H2O + Na]+	LARFWTRXFFKXOV	InChI=1S/C22H40O6/c1-4-5-6-7-9-12-15-20(27-18(2)23)21(28-19(3)24)16-13-10-8-11-14-17-22(25)26/h20-21H,4-17H2,1-3H3,(H,25,26)	CCCCCCCCC(C(CCCCCCCC(=O)O)OC(=O)C)OC(=O)C	6.3	405.262	1198.22	110736	PubChem:(110736);NORMAN:(NS00047393)	262146
239	1-(6-[3]-ladderane-hexanyl)-2-(8-[3]-ladderane-octanyl)-sn-glycerophosphocholine	3.34298	1	1	1	1	1	N/A	-284.475	C46H80NO6P	[M + H]+	QQEHCXNZXKPTRM	InChI=1S/C46H80NO6P/c1-47(2,3)24-27-52-54(48,49)53-31-34(30-50-25-12-9-7-11-15-33-17-19-40-42(29-33)46-38-23-21-36(38)44(40)46)51-26-13-8-5-4-6-10-14-32-16-18-39-41(28-32)45-37-22-20-35(37)43(39)45/h32-46H,4-31H2,1-3H3/p+1	C[N+](C)(C)CCOP(=O)(O)OCC(COCCCCCCC1CCC2C(C1)C3C2C4C3CC4)OCCCCCCCCC5CCC6C(C5)C7C6C8C7CC8	11.8	774.573	1541.78	24779445;44256603	COCONUT:(CNP0081817);PubChem:(24779445 44256603);CHEBI:(136374)	2097186
240	salvianolic acid F	30.6398	0.999497	1	1	1	1	0.373148	-96.6683	C17H14O6	[M + H]+	PULWRMOKQNWQBD	InChI=1S/C17H14O6/c18-13-6-2-10(9-15(13)20)1-5-12-11(4-8-16(21)22)3-7-14(19)17(12)23/h1-9,18-20,23H,(H,21,22)	C1=CC(=C(C=C1C=CC2=C(C=CC(=C2O)O)C=CC(=O)O)O)O	2.7	315.087	551.33	10903113;11602092;54208832	COCONUT:(CNP0162248);KNApSAcK:(37776);Natural Products:(UNPD27178);PubChem:(10903113 11602092 54208832);SuperNatural:(SN00379273);PubMed;KEGG Mine	8593113170
240	Phosphatidylcholine(18:2/16:1)	14.2991	1	1	1	1	1	0.209009	-11.0687	C42H78NO8P	[M + Na]+	PPCVNZFMCABQCL	InChI=1S/C42H78NO8P/c1-6-8-10-12-14-16-18-20-21-23-24-26-28-30-32-34-41(44)48-38-40(39-50-52(46,47)49-37-36-43(3,4)5)51-42(45)35-33-31-29-27-25-22-19-17-15-13-11-9-7-2/h14,16-17,19-21,40H,6-13,15,18,22-39H2,1-5H3/p+1	CCCCCCC=CCCCCCCCC(=O)OC(COC(=O)CCCCCCCC=CCC=CCCCCC)COP(=O)(O)OCC[N+](C)(C)C	12.1	778.538	1404.17	52922719;52922720;134758809;134758810	COCONUT:(CNP0084229);HMDB:(8134);PubChem:(52922719 52922720 134758809 134758810);CHEBI:(89601);PubChem class - bio and metabolites;YMDB:(1957);Lipid:(PC 34:3)	4313907242
240	(2-(beta-Naphthyloxy)ethyl)guanidine	28.7855	1	1	1	1	1	0.318415	-175.669	C13H15N3O	[M + H]+	NXKXIGPZLVLLLH	InChI=1S/C13H15N3O/c14-13(15)16-7-8-17-12-6-5-10-3-1-2-4-11(10)9-12/h1-6,9H,7-8H2,(H4,14,15,16)	C1=CC=C2C=C(C=CC2=C1)OCCN=C(N)N	1.69052	230.129	464.356	39461	PubChem:(39461);PubChem class - safety and toxic	67108866
241	Solatriose	20.6573	0.338693	1	1	1	3	0.100628	-55.5483	C18H32O15	[M + K]+	XNBZPOHDTUWNMW	InChI=1S/C18H32O15/c1-4-7(21)10(24)12(26)17(29-4)33-15-14(9(23)6(3-20)30-16(15)28)32-18-13(27)11(25)8(22)5(2-19)31-18/h4-28H,2-3H2,1H3	CC1C(C(C(C(O1)OC2C(C(C(OC2O)CO)O)OC3C(C(C(C(O3)CO)O)O)O)O)O)O	-5.3	527.138	431.637	5460955;10206531;16019975;23396810;44152846;49852447;44429605;68556120;71366937;91850632;91851011;91851618;91851773;91852767;91853909;91853974;91854238;91855269;91855530;91856162;91857097;91857258;91857839;91857886;91859150;91860488;91860562;91861847;91862124;91862269;121401594;126961146;132235446	COCONUT:(CNP0189810);Natural Products:(UNPD155429 UNPD172047);PubChem:(5460955 10206531 16019975 23396810 44152846 49852447 44429605 68556120 71366937 91850632 91851011 91851618 91851773 91852767 91853909 91853974 91854238 91855269 91855530 91856162 91857097 91857258 91857839 91857886 91859150 91860488 91860562 91861847 91862124 91862269 121401594 126961146 132235446);SuperNatural:(SN00338148 SN0…	8593655910
241	1-Monolinolenin	86.0961	1	1	1	1	1	0.380779	-23.1808	C21H36O4	[M + H]+	GGJRAQULURVTAJ	InChI=1S/C21H36O4/c1-2-3-4-5-6-7-8-9-10-11-12-13-14-15-16-17-21(24)25-19-20(23)18-22/h3-4,6-7,9-10,20,22-23H,2,5,8,11-19H2,1H3	CCC=CCC=CCC=CCCCCCCCC(=O)OCC(CO)O	5.27316	353.269	1287.89	86742;5872092;5317746;5367328;9884879;53480979;71728430;92477703;92477704;124511007;124305059;124306178	HMDB:(11570);SuperNatural:(SN00011284 SN00011285 SN00157493);ZINC bio:(ZINC04557122 ZINC04557123);additional;PubMed;NORMAN:(NS00013704);COCONUT:(CNP0121104);Natural Products:(UNPD47725);PubChem:(86742 5872092 5317746 5367328 9884879 53480979 71728430 92477703 92477704 124511007 124305059 124306178);CHEBI:(75577 75610 75576 75575);PubChem class - bio and metabolites;Training Set	20766826
241	1-(4-Diacetylaminobenzyl)-4-n-hexyl-2,3-dioxopiperazine	23.8017	0.0437186	1	3	1	4	0.205263	-275.927	C21H29N3O4	[M + H]+	VKRFFQFUQUAIST	InChI=1S/C21H29N3O4/c1-4-5-6-7-12-22-13-14-23(21(28)20(22)27)15-18-8-10-19(11-9-18)24(16(2)25)17(3)26/h8-11H,4-7,12-15H2,1-3H3	CCCCCCN1CCN(C(=O)C1=O)CC2=CC=C(C=C2)N(C(=O)C)C(=O)C	2.4	388.222	535.12	3060275	PubChem:(3060275);PubChem class - safety and toxic	67108866
241	1-(1Z-hexadecenyl)-2-(9Z-nonadecenoyl)-glycero-3-phosphoserine	6002.6	1	1	1	1	1	0.208273	-72.5611	C41H78NO9P	[M - H2O + H]+	WRJHFONZFGRUSU	InChI=1S/C41H78NO9P/c1-3-5-7-9-11-13-15-17-19-20-21-23-25-27-29-31-33-40(43)51-38(36-49-52(46,47)50-37-39(42)41(44)45)35-48-34-32-30-28-26-24-22-18-16-14-12-10-8-6-4-2/h19-20,32,34,38-39H,3-18,21-31,33,35-37,42H2,1-2H3,(H,44,45)(H,46,47)	CCCCCCCCCCCCCCC=COCC(COP(=O)(O)OCC(C(=O)O)N)OC(=O)CCCCCCCC=CCCCCCCCCC	11.1	742.539	1488.5	52926199	PubChem:(52926199);CHEBI:(137744)	34
242	Phosphatidylcholine(18:3n6/20:2n6)	20.9758	0.625628	1	1	1	6	0.141656	-18.1032	C46H82NO8P	[M + H]+	JEEMMQUVRFTVSG	InChI=1S/C46H82NO8P/c1-6-8-10-12-14-16-18-20-22-23-25-27-29-31-33-35-37-39-46(49)55-44(43-54-56(50,51)53-41-40-47(3,4)5)42-52-45(48)38-36-34-32-30-28-26-24-21-19-17-15-13-11-9-7-2/h14-17,20-22,24,28,30,44H,6-13,18-19,23,25-27,29,31-43H2,1-5H3/p+1	CCCCCC=CCC=CCCCCCCCCCC(=O)OC(COC(=O)CCCCC=CCC=CCC=CCCCCC)COP(=O)(O)OCC[N+](C)(C)C	12.9	808.584	1463.75	52922801;52922802;134740591;134740592	COCONUT:(CNP0084253);HMDB:(8177);PubChem:(52922801 52922802 134740591 134740592);CHEBI:(89564);PubChem class - bio and metabolites;YMDB:(1989)	18939946
242	Phosphatidylcholine(14:1/22:1)	2.36932	1	1	1	1	1	0.243866	-6.08386	C44H84NO8P	[M + H]+	CGXBWJDAGMQUFG	InChI=1S/C44H84NO8P/c1-6-8-10-12-14-16-18-19-20-21-22-23-24-25-27-29-31-33-35-37-44(47)53-42(41-52-54(48,49)51-39-38-45(3,4)5)40-50-43(46)36-34-32-30-28-26-17-15-13-11-9-7-2/h13,15,19-20,42H,6-12,14,16-18,21-41H2,1-5H3/p+1	CCCCCCCCC=CCCCCCCCCCCCC(=O)OC(COC(=O)CCCCCCCC=CCCCC)COP(=O)(O)OCC[N+](C)(C)C	13.8	786.594	1517.59	53478629;53478630;134723833;134723834;138134807;138134808	COCONUT:(CNP0084663);HMDB:(7920);PubChem:(53478629 53478630 134723833 134723834 138134807 138134808);CHEBI:(88934);PubChem class - bio and metabolites;YMDB:(1838);Lipid:(PC 36:2)	4313907242
242	O-Methyl-tri-N-acetyl-beta-chitotrioside	14.3174	0.394975	1	1	1	5	0.366508	-128.504	C25H43N3O16	[M + H]+	HUMUJLSYPYYXMI	InChI=1S/C25H43N3O16/c1-8(32)26-14-18(36)17(35)11(5-29)40-24(14)43-22-13(7-31)42-25(16(20(22)38)28-10(3)34)44-21-12(6-30)41-23(39-4)15(19(21)37)27-9(2)33/h11-25,29-31,35-38H,5-7H2,1-4H3,(H,26,32)(H,27,33)(H,28,34)	CC(=O)NC1C(C(C(OC1OC2C(OC(C(C2O)NC(=O)C)OC3C(OC(C(C3O)NC(=O)C)OC)CO)CO)CO)O)O	-6.3	642.273	86.625	193034;53463592	PubChem:(193034 53463592);MeSH:(193034)	6
242	(2S)-2-[[(2S)-2-[[(2S)-2-aminopropanoyl]amino]propanoyl]amino]-N-[(2S,3R)-1-[[(2S)-5-(diaminomethylideneamino)-1-oxo-1-[[(2S)-1-oxopropan-2-yl]amino]pentan-2-yl]amino]-3-hydroxy-1-oxobutan-2-yl]-4-methylpentanamide	9.53264	0.021608	1	1	1	4	0.480569	-204.8	C25H47N9O7	[M + H]+	ZRFPOSIQPRGHNE	InChI=1S/C25H47N9O7/c1-12(2)10-18(33-21(38)15(5)31-20(37)14(4)26)23(40)34-19(16(6)36)24(41)32-17(8-7-9-29-25(27)28)22(39)30-13(3)11-35/h11-19,36H,7-10,26H2,1-6H3,(H,30,39)(H,31,37)(H,32,41)(H,33,38)(H,34,40)(H4,27,28,29)	CC(C)CC(C(=O)NC(C(C)O)C(=O)NC(CCCN=C(N)N)C(=O)NC(C)C=O)NC(=O)C(C)NC(=O)C(C)N	-2.5	586.368	484.888	6852190	PubChem:(6852190);PubChem class - bio and metabolites	16777218
243	1-16:0-2-18:3-phosphatidylcholine	8992.23	1	1	1	1	1	0.245405	-8.67111	C42H78NO8P	[M + Na]+	JMAYDGBZRHQJAT	InChI=1S/C42H78NO8P/c1-6-8-10-12-14-16-18-20-21-23-25-27-29-31-33-35-42(45)51-40(39-50-52(46,47)49-37-36-43(3,4)5)38-48-41(44)34-32-30-28-26-24-22-19-17-15-13-11-9-7-2/h8,10,14,16,20-21,40H,6-7,9,11-13,15,17-19,22-39H2,1-5H3/p+1	CCCCCCCCCCCCCCCC(=O)OCC(COP(=O)(O)OCC[N+](C)(C)C)OC(=O)CCCCCCCC=CCC=CCC=CCC	12.3	778.538	1426.11	5313195;5313196;5313197;10771393;24778701;24778702;101592377;134741448	COCONUT:(CNP0082386);HMDB:(7975);PubChem:(5313195 5313196 5313197 10771393 24778701 24778702 101592377 134741448);CHEBI:(84789);PubChem class - bio and metabolites;YMDB:(1847);Plantcyc:(CPD-8159);Biocyc:(CPD-8159);Lipid:(PC(16:0_18:3))	4314040362
243	1,3,5-tris(3-isocyanato-4-methylphenyl)-1,3,5-triazinane-2,4,6-trione	31.6594	0.0422111	1	1	1	3	0.206696	-245.528	C27H18N6O6	[M + K]+	NEQZCEZVSYQHDT	InChI=1S/C27H18N6O6/c1-16-4-7-19(10-22(16)28-13-34)31-25(37)32(20-8-5-17(2)23(11-20)29-14-35)27(39)33(26(31)38)21-9-6-18(3)24(12-21)30-15-36/h4-12H,1-3H3	CC1=C(C=C(C=C1)N2C(=O)N(C(=O)N(C2=O)C3=CC(=C(C=C3)C)N=C=O)C4=CC(=C(C=C4)C)N=C=O)N=C=O	7.5	561.094	568.818	117827	NORMAN:(NS00050548);PubChem class - safety and toxic;PubChem:(117827)	67371010
244	4-(4-methylanilino)phenol	14.0414	1	1	1	1	1	0.266667	-65.2202	C13H13NO	[M + H]+	PJCNSVHWHHVSMK	InChI=1S/C13H13NO/c1-10-2-4-11(5-3-10)14-12-6-8-13(15)9-7-12/h2-9,14-15H,1H3	CC1=CC=C(C=C1)NC2=CC=C(C=C2)O	3.37949	200.107	1072.43	344299	PubChem class - safety and toxic;Training Set;PubChem:(344299);additional	67649538
245	9,12,15-Octadecatrienoic acid, 3-(b-D-glucopyranosyloxy)-2-[[(9Z,12Z)-1-oxo-9,12-octadecadienyl]oxy]propyl ester, (9E,12E,15E)-	4.34088	0.00301508	1	2	1	1	0.162081	-14.6231	C45H76O10	[M + Na]+	YNSRHGCGBFCDGK	InChI=1S/C45H76O10/c1-3-5-7-9-11-13-15-17-19-21-23-25-27-29-31-33-40(47)52-36-38(37-53-45-44(51)43(50)42(49)39(35-46)55-45)54-41(48)34-32-30-28-26-24-22-20-18-16-14-12-10-8-6-4-2/h5,7,11-14,17-20,38-39,42-46,49-51H,3-4,6,8-10,15-16,21-37H2,1-2H3	CCCCCC=CCC=CCCCCCCCC(=O)OC(COC1C(C(C(C(O1)CO)O)O)O)COC(=O)CCCCCCCC=CCC=CCC=CCC	10.7	799.531	1266.8	6535010;6535012;6479126;6479128;49839378;90657614;101267139;101267140;134781962	COCONUT:(CNP0208065);Natural Products:(UNPD126082);PubChem:(6535010 6535012 6479126 6479128 49839378 90657614 101267139 101267140 134781962);SuperNatural:(SN00345734);PubChem class - bio and metabolites;Plantcyc:(CPD-8167);PubMed;Biocyc:(CPD-8167)	20088898
245	2-[3-(decanoylamino)propyl-dimethylazaniumyl]acetate	18.6837	1	1	1	1	1	0.0574069	-265.235	C17H34N2O3	[M + H]+	FPVJYHHGNGJAPC	InChI=1S/C17H34N2O3/c1-4-5-6-7-8-9-10-12-16(20)18-13-11-14-19(2,3)15-17(21)22/h4-15H2,1-3H3,(H-,18,20,21,22)/p+1	CCCCCCCCCC(=O)NCCC[N+](C)(C)CC(=O)O	3.6	315.265	556.905	173217;173218	NORMAN:(NS00060165);PubChem class - safety and toxic;PubChem:(173217 173218)	67371010
246	2-[[4-[[(2-amino-3-methylpentanoyl)amino]methyl]cyclohexanecarbonyl]amino]-3-methylbutanoic acid	49.4506	1	1	1	1	1	0.033379	-256.417	C19H35N3O4	[M + H]+	ZVDLSJPOZVWMBQ	InChI=1S/C19H35N3O4/c1-5-12(4)15(20)18(24)21-10-13-6-8-14(9-7-13)17(23)22-16(11(2)3)19(25)26/h11-16H,5-10,20H2,1-4H3,(H,21,24)(H,22,23)(H,25,26)	CCC(C)C(C(=O)NCC1CCC(CC1)C(=O)NC(C(C)C)C(=O)O)N	1.75926	370.271	551.982	4836936;7093901;7093902;7096988;7096989;16403436;16405410;25578636;40742942	COCONUT:(CNP0337324);PubChem:(4836936 7093901 7093902 7096988 7096989 16403436 16405410 25578636 40742942);SuperNatural:(SN00089407 SN00072743 SN00077272 SN00073972);ZINC bio:(ZINC04084110 ZINC04090090 ZINC08481023 ZINC12888018)	3153922
247	|A-tyrosine	26.6071	0.998995	1	1	1	1	0.373251	-77.6235	C9H11NO3	[M + H]+	JYPHNHPXFNEZBR	InChI=1S/C9H11NO3/c10-8(5-9(12)13)6-1-3-7(11)4-2-6/h1-4,8,11H,5,10H2,(H,12,13)	C1=CC(=CC=C1C(CC(=O)O)N)O	-0.0139283	182.081	520.524	440311;2761768;4357428;6934230;6934228;6934229;17861979	HMDB:(3831);ZINC bio:(ZINC00170331 ZINC00170333);additional;PubMed;NORMAN:(NS00014711);COCONUT:(CNP0013657);PubChem:(440311 2761768 4357428 6934230 6934228 6934229 17861979);YMDB Mine;CHEBI:(19960 57956 16939);PubChem class - bio and metabolites;EcoCyc Mine;KEGG:(C21308 C04368);Training Set;Biocyc:(CPD-16630 CPD-232)	51559295338
247	(2S)-2-[[(2S)-2-aminopropanoyl]amino]-N-[(2S)-1-[[(2S)-1-hydroxy-3-oxopropan-2-yl]amino]-3-(4-hydroxyphenyl)-1-oxopropan-2-yl]-3-methylbutanamide	13.2201	0.839698	1	1	1	4	0.113855	-264.377	C20H30N4O6	[M + H]+	ZUVVSIDSXGYLQE	InChI=1S/C20H30N4O6/c1-11(2)17(24-18(28)12(3)21)20(30)23-16(19(29)22-14(9-25)10-26)8-13-4-6-15(27)7-5-13/h4-7,9,11-12,14,16-17,26-27H,8,10,21H2,1-3H3,(H,22,29)(H,23,30)(H,24,28)	CC(C)C(C(=O)NC(CC1=CC=C(C=C1)O)C(=O)NC(CO)C=O)NC(=O)C(C)N	-0.523768	423.224	471.649	16058663	PubChem:(16058663);PubChem class - bio and metabolites	16777218
248	16alpha-Hydroxypregnenolone 7-(O-carboxymethyl)oxime	42.8961	0.30804	1	2	1	3	0.231071	-304.189	C23H33NO6	[M - H2O + Na]+	MWQYZYWPRNYWIW	InChI=1S/C23H33NO6/c1-12(25)21-18(27)10-16-20-15(5-7-23(16,21)3)22(2)6-4-14(26)8-13(22)9-17(20)24-30-11-19(28)29/h9,14-16,18,20-21,26-27H,4-8,10-11H2,1-3H3,(H,28,29)	CC(=O)C1C(CC2C1(CCC3C2C(=NOCC(=O)O)C=C4C3(CCC(C4)O)C)C)O	2.5	424.213	728.196	9578233;20844693	PubChem:(9578233 20844693);MeSH:(9578233)	6
248	1-[3-(4-benzhydrylpiperazin-1-yl)propyl]-3-(imidazol-1-ylmethyl)indole-6-carboxylic acid	8.00049	0.0678392	1	3	1	3	0.106527	-334.616	C33H35N5O2	[M + CH2O2 + H]+	HOZQCFWNPXAYPQ	InChI=1S/C33H35N5O2/c39-33(40)28-12-13-30-29(23-36-17-14-34-25-36)24-38(31(30)22-28)16-7-15-35-18-20-37(21-19-35)32(26-8-3-1-4-9-26)27-10-5-2-6-11-27/h1-6,8-14,17,22,24-25,32H,7,15-16,18-21,23H2,(H,39,40)	C1CN(CCN1CCCN2C=C(C3=C2C=C(C=C3)C(=O)O)CN4C=CN=C4)C(C5=CC=CC=C5)C6=CC=CC=C6	2.3	580.294	1307.09	133083	MeSH:(133083);PubChem:(133083);PubMed	70
249	1a,1b-dihomo-PGE1	11.6739	0.976382	1	1	1	2	0.215254	-127.48	C22H38O5	[M + Na]+	YMDDELUTDBQEMT	InChI=1S/C22H38O5/c1-2-3-8-11-17(23)14-15-19-18(20(24)16-21(19)25)12-9-6-4-5-7-10-13-22(26)27/h14-15,17-19,21,23,25H,2-13,16H2,1H3,(H,26,27)	CCCCCC(C=CC1C(CC(=O)C1CCCCCCCCC(=O)O)O)O	4.75944	405.262	1198.08	5283099;35021409;129533058;129533059;132282640	COCONUT:(CNP0111316);Training Set;PubChem:(5283099 35021409 129533058 129533059 132282640);additional	2637826
249	1, 1,3-bis(4-methoxyphenyl)-	41.7495	0.839698	1	1	1	1	0.137422	-116.187	C17H16O4	[M + H]+	GNMDORSUZRRMFS	InChI=1S/C17H16O4/c1-20-14-7-3-12(4-8-14)16(18)11-17(19)13-5-9-15(21-2)10-6-13/h3-10H,11H2,1-2H3	COC1=CC=C(C=C1)C(=O)CC(=O)C2=CC=C(C=C2)OC	3.1	285.113	590.143	87596	NORMAN:(NS00021780);PubChem:(87596);PubMed	262210
249	[6-hydroxy-1-(hydroxymethyl)-5-[2-[2-(hydroxymethyl)pyrrolidin-1-yl]-2-oxoethyl]-1,4a-dimethyl-2,3,4,5,6,7,8,8a-octahydronaphthalen-2-yl] N-ethylcarbamate	5.11241	0.0165829	1	3	1	3	0.38142	-255.493	C23H40N2O6	[M + H]+	WECAUXLLVVCMMQ	InChI=1S/C23H40N2O6/c1-4-24-21(30)31-19-9-10-22(2)16(12-20(29)25-11-5-6-15(25)13-26)17(28)7-8-18(22)23(19,3)14-27/h15-19,26-28H,4-14H2,1-3H3,(H,24,30)	CCNC(=O)OC1CCC2(C(C1(C)CO)CCC(C2CC(=O)N3CCCC3CO)O)C	1.2	441.299	1486.83	3838721;11884707;11884708	COCONUT:(CNP0300895);PubChem:(3838721 11884707 11884708);SuperNatural:(SN00008887 SN00008888);ZINC bio:(ZINC04236563 ZINC04236564)	3153922
250	5-(3,4-Dimethoxyphenyl)-2H-tetrazole-2-acetic acid (3-hydroxy-4-methoxybenzylidene)hydrazide	9.93861	0.0477387	1	3	1	8	0.0940285	-377.945	C19H20N6O5	[M + Na]+	HPEHAKGEOONIMA	InChI=1S/C19H20N6O5/c1-28-15-6-4-12(8-14(15)26)10-20-21-18(27)11-25-23-19(22-24-25)13-5-7-16(29-2)17(9-13)30-3/h4-10,26H,11H2,1-3H3,(H,21,27)	COC1=C(C=C(C=C1)C=NNC(=O)CN2N=C(N=N2)C3=CC(=C(C=C3)OC)OC)O	2.4	435.136	55.391	13482096	PubChem:(13482096);PubChem class - safety and toxic	67108866
250	1-[2-(2,4-dioxo-1H-quinazolin-3-yl)-3-(1H-indol-3-yl)propanoyl]piperidine-4-carboxylic Acid	12.1728	0.0120603	1	4	1	4	0.109766	-408.546	C25H24N4O5	[M + Na]+	ZTAYAEAYNUMWIK	InChI=1S/C25H24N4O5/c30-22-18-6-2-4-8-20(18)27-25(34)29(22)21(13-16-14-26-19-7-3-1-5-17(16)19)23(31)28-11-9-15(10-12-28)24(32)33/h1-8,14-15,21,26H,9-13H2,(H,27,34)(H,32,33)	C1CN(CCC1C(=O)O)C(=O)C(CC2=CNC3=CC=CC=C32)N4C(=O)C5=CC=CC=C5NC4=O	2.3	483.163	806.66	1789637;1789638;4836196;17579806	COCONUT:(CNP0386907);PubChem:(1789637 1789638 4836196 17579806);ZINC bio:(ZINC20611401)	2105346
250	(1E,6E)-1-(3,4-dimethoxyphenyl)-7-(4-hydroxy-3-methoxy-phenyl)hepta-1,6-diene-3,5-dione	18.392	0.0130653	1	1	1	1	0.085718	-170.682	C22H22O6	[M + H]+	DQKZBIYOJBTONX	InChI=1S/C22H22O6/c1-26-20-11-7-16(13-22(20)28-3)5-9-18(24)14-17(23)8-4-15-6-10-19(25)21(12-15)27-2/h4-13,25H,14H2,1-3H3	COC1=C(C=C(C=C1)C=CC(=O)CC(=O)C=CC2=CC(=C(C=C2)O)OC)OC	3.5	383.149	921.239	10249311;53464744;53464745;53464802;53464803;53464804;53464805;53464806;53464864;53464865;53464866;53464867;53464868;53464929;53464930;53464931;53464932;53464933;53464991;53464992;53464993;53464994;53464995;53465053;53465054;53465055;53465056;53465057;53465058;53465122;53465123;53465124;53465125;53465126;53465127;53465193;76035026;101106730;123691590;123735580	COCONUT:(CNP0092308);PubChem:(10249311 53464744 53464745 53464802 53464803 53464804 53464805 53464806 53464864 53464865 53464866 53464867 53464868 53464929 53464930 53464931 53464932 53464933 53464991 53464992 53464993 53464994 53464995 53465053 53465054 53465055 53465056 53465057 53465058 53465122 53465123 53465124 53465125 53465126 53465127 53465193 76035026 101106730 123691590 123735580);Super…	3145794
251	Oprea1_393897	9.01653	0.0261307	1	1	1	6	0.130833	-495.763	C28H28N2O5S	[M + K]+	ZDXHIOQMWHOHSN	InChI=1S/C28H28N2O5S/c1-32-23-13-17-10-11-29-22(20(17)15-25(23)34-3)12-18-14-24(33-2)26(35-4)16-21(18)30-28(31)19-8-6-7-9-27(19)36-5/h6-11,13-16H,12H2,1-5H3,(H,30,31)	COC1=C(C=C2C(=C1)C=CN=C2CC3=CC(=C(C=C3NC(=O)C4=CC=CC=C4SC)OC)OC)OC	5.3	543.135	43.812	1283103	COCONUT:(CNP0370976);PubChem:(1283103);SuperNatural:(SN00049086);ZINC bio:(ZINC01102714)	3153922
251	American cyanamid EI-38906	11.6007	0.592965	1	1	1	3	0.232778	-153.691	C5H8N2O2S2	[M + K]+	PTWXDEFRSGIDOE	InChI=1S/C5H8N2O2S2/c1-6-4(8)9-7-5-10-2-3-11-5/h2-3H2,1H3,(H,6,8)	CNC(=O)ON=C1SCCS1	1.01211	230.966	402.898	15403	PubChem:(15403);PubChem class - safety and toxic	67108866
252	N5-(diaminomethylidene)-N2-({3-methyl-8-oxo-7-[(phenylacetyl)amino]-5-thia-1-azabicyclo[4.2.0]oct-2-en-2-yl}carbonyl)ornithine	23.6826	0.00452261	1	1	1	1	0.235879	-553.489	C22H28N6O5S	[M + H]+	MVTBNUVSVHMJEH	InChI=1S/C22H28N6O5S/c1-12-11-34-20-16(27-15(29)10-13-6-3-2-4-7-13)19(31)28(20)17(12)18(30)26-14(21(32)33)8-5-9-25-22(23)24/h2-4,6-7,14,16,20H,5,8-11H2,1H3,(H,26,30)(H,27,29)(H,32,33)(H4,23,24,25)	CC1=C(N2C(C(C2=O)NC(=O)CC3=CC=CC=C3)SC1)C(=O)NC(CCCN=C(N)N)C(=O)O	0.375802	489.192	730.057	3592773;16395775	COCONUT:(CNP0363185);PubChem:(3592773 16395775);SuperNatural:(SN00086100);ZINC bio:(ZINC12656240)	3153922
253	Oprea1_360930	32.315	1	1	1	3	3	0.212761	-256.543	C15H25NO3	[M + C2H3N + H]+	QQHIIVUOYFMFFW	InChI=1S/C15H25NO3/c1-5-16(8-9-17)12(19)15-7-6-14(4,11(18)10-15)13(15,2)3/h17H,5-10H2,1-4H3	CCN(CCO)C(=O)C12CCC(C1(C)C)(C(=O)C2)C	0.7	309.218	587.109	891705;891706;2941016;50897917;98135661	COCONUT:(CNP0324669);PubChem:(891705 891706 2941016 50897917 98135661);SuperNatural:(SN00045511 SN00045512);PubMed;ZINC bio:(ZINC00467396 ZINC00467397)	3153986
253	6-amino-2-[[2-[(2-amino-3-methylbutanoyl)amino]-4-methylsulfanylbutanoyl]amino]hexanoic acid	8.71416	0.0150754	1	7	1	7	0.21347	-300.969	C16H32N4O4S	[M + Na]+	UEPLNXPLHJUYPT	InChI=1S/C16H32N4O4S/c1-10(2)13(18)15(22)19-11(7-9-25-3)14(21)20-12(16(23)24)6-4-5-8-17/h10-13H,4-9,17-18H2,1-3H3,(H,19,22)(H,20,21)(H,23,24)	CC(C)C(C(=O)NC(CCSC)C(=O)NC(CCCCN)C(=O)O)N	-0.402606	399.206	1025.38	18232453;25121073	PubChem:(18232453 25121073);COCONUT:(CNP0347727)	2097154
253	2-amino-3-tridecoxypropanoic acid	22.6965	1	1	1	1	1	0.369652	-99.4478	C16H33NO3	[M + H]+	IHLUAFQQQDFWPJ	InChI=1S/C16H33NO3/c1-2-3-4-5-6-7-8-9-10-11-12-13-20-14-15(17)16(18)19/h15H,2-14,17H2,1H3,(H,18,19)	CCCCCCCCCCCCCOCC(C(=O)O)N	2.6	288.254	1034.07	3636267;3636268;16395440	COCONUT:(CNP0326494);PubChem:(3636267 3636268 16395440);SuperNatural:(SN00105629);ZINC bio:(ZINC70665010)	3153922
254	Phosphatidylcholine(14:1/20:0)	2.13854	1	1	1	1	1	0.259423	-5.17892	C42H82NO8P	[M + Na]+	SJLGFZBXPQKJIH	InChI=1S/C42H82NO8P/c1-6-8-10-12-14-16-18-19-20-21-22-23-25-27-29-31-33-35-42(45)51-40(39-50-52(46,47)49-37-36-43(3,4)5)38-48-41(44)34-32-30-28-26-24-17-15-13-11-9-7-2/h13,15,40H,6-12,14,16-39H2,1-5H3/p+1	CCCCCCCCCCCCCCCCCCCC(=O)OC(COC(=O)CCCCCCCC=CCCCC)COP(=O)(O)OCC[N+](C)(C)C	13.7	782.567	1540.41	52922276;52922277;134766843;134766844	COCONUT:(CNP0191457);HMDB:(7911);PubChem:(52922276 52922277 134766843 134766844);CHEBI:(88928);PubChem class - bio and metabolites;YMDB:(1832);Lipid:(PC 34:1)	4313907242
254	1-18:3-2-18:3-phosphatidylinositol	2.37749	N/A	1	10	1	2	0.295912	-77.5441	C45H75O13P	[M + H]+	JZZCDELPKAXQMT	InChI=1S/C45H75O13P/c1-3-5-7-9-11-13-15-17-19-21-23-25-27-29-31-33-38(46)55-35-37(36-56-59(53,54)58-45-43(51)41(49)40(48)42(50)44(45)52)57-39(47)34-32-30-28-26-24-22-20-18-16-14-12-10-8-6-4-2/h5-8,11-14,17-20,37,40-45,48-52H,3-4,9-10,15-16,21-36H2,1-2H3,(H,53,54)	CCC=CCC=CCC=CCCCCCCCC(=O)OCC(COP(=O)(O)OC1C(C(C(C(C1O)O)O)O)O)OC(=O)CCCCCCCC=CCC=CCC=CCC	7.8	855.5	1268.63	44512322;52928407;102515374;102515375;134742970;138191276	PubChem:(44512322 52928407 102515374 102515375 134742970 138191276);Biocyc:(CPD-8331)	2050
254	1-18:1-lysoPE	5006.71	1	1	1	1	1	0.312436	-1.66829	C23H46NO7P	[M + Na]+	PYVRVRFVLRNJLY	InChI=1S/C23H46NO7P/c1-2-3-4-5-6-7-8-9-10-11-12-13-14-15-16-17-23(26)29-20-22(25)21-31-32(27,28)30-19-18-24/h9-10,22,25H,2-8,11-21,24H2,1H3,(H,27,28)	CCCCCCCCC=CCCCCCCCC(=O)OCC(COP(=O)(O)OCCN)O	2.5	502.292	1318.84	9547071;9547072;25244076;58177709;71571631;74413339;101048331;101926648;123672547;124390050	HMDB:(11506);additional;Plantcyc:(CPD-8355);PubMed;Lipid:(LPE(18:1));COCONUT:(CNP0346650);PubChem:(9547071 9547072 25244076 58177709 71571631 74413339 101048331 101926648 123672547 124390050);CHEBI:(75168 74971 60287);PubChem class - bio and metabolites;YMDB:(1207);Training Set;Biocyc:(CPD-8355 SMA-0000030)	4314581098
255	1,4,7-Triazecine-8,10(1H,9H)-dione, 9-decylhexahydro-	18.3077	1	1	1	1	1	0.0875292	-206.736	C17H33N3O2	[M + H]+	XFPIXVAMNYQWTI	InChI=1S/C17H33N3O2/c1-2-3-4-5-6-7-8-9-10-15-16(21)19-13-11-18-12-14-20-17(15)22/h15,18H,2-14H2,1H3,(H,19,21)(H,20,22)	CCCCCCCCCCC1C(=O)NCCNCCNC1=O	3.6	312.265	419.076	19798167	MeSH:(19798167);PubChem:(19798167);PubMed	70
256	alpha-LA	74.5951	1	1	1	1	1	0.115005	-47.2264	C18H30O2	[M + H]+	DTOSIQBPPRVQHS	InChI=1S/C18H30O2/c1-2-3-4-5-6-7-8-9-10-11-12-13-14-15-16-17-18(19)20/h3-4,6-7,9-10H,2,5,8,11-17H2,1H3,(H,19,20)	CCC=CCC=CCC=CCCCCCCCC(=O)O	5.86274	279.232	1335.45	860;445640;4028869;5991656;5280934;5282822;5312499;5312500;5312501;5312502;5312503;5312504;5461005;12359003;12359005;12359006;25245675;52912203;53778543;71749794;70674793;70674794;70675588;70675602;71309393;87329441;88801875;90937457;101947580;101947581;102602067;117064405;118797069;118366622;118366623;129773991;129848552;129853298;132935946;132426821;135385002	HMDB:(1388 30964);PubChem class - food;SuperNatural:(SN00298436 SN00003487 SN00020772 SN00299171 SN00064437);ZINC bio:(ZINC03802189 ZINC03870057 ZINC13508536 ZINC13508538 ZINC13508540 ZINC14616300);MeSH:(5280934);Plantcyc:(LINOLENIC_ACID);PubMed;NORMAN:(NS00012800);COCONUT:(CNP0149780 CNP0218792);KNApSAcK:(7247);Natural Products:(UNPD14564 UNPD213805 UNPD61555);PubChem:(860 445640 4028869 5991656…	34614978942
256	11-deoxy-PGF2a	11.6099	0.157286	1	2	1	3	0.12492	-79.295	C20H34O4	[M + Na]+	YRFLKMLJQWGIIZ	InChI=1S/C20H34O4/c1-2-3-6-9-17(21)14-12-16-13-15-19(22)18(16)10-7-4-5-8-11-20(23)24/h4,7,12,14,16-19,21-22H,2-3,5-6,8-11,13,15H2,1H3,(H,23,24)	CCCCCC(C=CC1CCC(C1CC=CCCCC(=O)O)O)O	4.57758	361.236	1192.48	193741;5283079;9923945;16061096;20465728;21158599;54523090;54523091;54523092;54523093;53394202;70601512;70629077;70913531;71447260;86734761;92268787;97987947;124581432;124638200;124638201;131707371;134688237	NORMAN:(NS00016937);COCONUT:(CNP0347651);PubChem:(193741 5283079 9923945 16061096 20465728 21158599 54523090 54523091 54523092 54523093 53394202 70601512 70629077 70913531 71447260 86734761 92268787 97987947 124581432 124638200 124638201 131707371 134688237);additional;MeSH:(5283079);Training Set;PubMed	2900038
257	1-[2-[(2-amino-4-methylpentanoyl)amino]-4-methylpentanoyl]pyrrolidine-2-carboxylic acid	23.1888	1	1	1	1	1	0.189952	-214.907	C17H31N3O4	[M + H]+	XVZCXCTYGHPNEM	InChI=1S/C17H31N3O4/c1-10(2)8-12(18)15(21)19-13(9-11(3)4)16(22)20-7-5-6-14(20)17(23)24/h10-14H,5-9,18H2,1-4H3,(H,19,21)(H,23,24)	CC(C)CC(C(=O)NC(CC(C)C)C(=O)N1CCCC1C(=O)O)N	1.24313	342.24	338.337	19739648;23276423;49864681	COCONUT:(CNP0213062);Natural Products:(UNPD8136);PubChem:(19739648 23276423 49864681);SuperNatural:(SN00233166);PubMed	3178562
257	1-(2-amino-4-methylsulfanylbutanoyl)-N-[1-[(4-methoxyphenyl)methylamino]-1-oxopropan-2-yl]piperidine-4-carboxamide	16.2416	0.0080402	1	2	1	1	0.0624918	-452.959	C22H34N4O4S	[M + K]+	PDZYFGNOSMRVJC	InChI=1S/C22H34N4O4S/c1-15(20(27)24-14-16-4-6-18(30-2)7-5-16)25-21(28)17-8-11-26(12-9-17)22(29)19(23)10-13-31-3/h4-7,15,17,19H,8-14,23H2,1-3H3,(H,24,27)(H,25,28)	CC(C(=O)NCC1=CC=C(C=C1)OC)NC(=O)C2CCN(CC2)C(=O)C(CCSC)N	0.8	489.192	730.185	5213604;16401186;16402187	COCONUT:(CNP0097006 CNP0138452);PubChem:(5213604 16401186 16402187);SuperNatural:(SN00088341 SN00087997);ZINC bio:(ZINC12868168 ZINC12874879);additional;Training Set;PubMed	3694658
258	1-a-linolenoyl-2-palmitoyl-sn-glycero-3-phosphoethanolamine	5995.69	1	1	1	1	1	0.208192	-4.76636	C39H72NO8P	[M + H]+	IHCVKHJRABJBRO	InChI=1S/C39H72NO8P/c1-3-5-7-9-11-13-15-17-18-20-21-23-25-27-29-31-38(41)45-35-37(36-47-49(43,44)46-34-33-40)48-39(42)32-30-28-26-24-22-19-16-14-12-10-8-6-4-2/h5,7,11,13,17-18,37H,3-4,6,8-10,12,14-16,19-36,40H2,1-2H3,(H,43,44)	CCCCCCCCCCCCCCCC(=O)OC(COC(=O)CCCCCCCC=CCC=CCC=CCC)COP(=O)(O)OCCN	9	714.509	1378.21	3482614;9546752;71684542;92863441;134737995	COCONUT:(CNP0033842);HMDB:(9154);PubChem:(3482614 9546752 71684542 92863441 134737995);SuperNatural:(SN00218967);PubChem class - bio and metabolites;Lipid:(PE(18:3_16:0))	4314890250
259	Phosphatidylcholine(18:3n3/18:2n6)	6017.03	1	1	1	1	1	0.199693	-10.1401	C44H78NO8P	[M + Na]+	QFDYIDGUKXRPKH	InChI=1S/C44H78NO8P/c1-6-8-10-12-14-16-18-20-22-24-26-28-30-32-34-36-43(46)50-40-42(41-52-54(48,49)51-39-38-45(3,4)5)53-44(47)37-35-33-31-29-27-25-23-21-19-17-15-13-11-9-7-2/h8,10,14-17,20-23,42H,6-7,9,11-13,18-19,24-41H2,1-5H3/p+1	CCCCCC=CCC=CCCCCCCCC(=O)OC(COC(=O)CCCCCCCC=CCC=CCC=CCC)COP(=O)(O)OCC[N+](C)(C)C	11.8	802.538	1589.32	52922845;52922846;134760570;134760571	COCONUT:(CNP0411553);HMDB:(8204);PubChem:(52922845 52922846 134760570 134760571);CHEBI:(89439);PubChem class - bio and metabolites;YMDB:(2005);Plantcyc:(CPD-8090);Biocyc:(CPD-8090);Lipid:(PC(18:3_18:2))	4314040362
261	1-linoleoyl-2-vaccenoyl-sn-glycero-3-phosphoethanolamine	6000.79	1	1	1	1	1	0.154287	-5.50491	C41H76NO8P	[M + H]+	ADKNUXINKGBJMY	InChI=1S/C41H76NO8P/c1-3-5-7-9-11-13-15-17-19-21-23-25-27-29-31-33-40(43)47-37-39(38-49-51(45,46)48-36-35-42)50-41(44)34-32-30-28-26-24-22-20-18-16-14-12-10-8-6-4-2/h11,13-14,16-17,19,39H,3-10,12,15,18,20-38,42H2,1-2H3,(H,45,46)	CCCCCCC=CCCCCCCCCCC(=O)OC(COC(=O)CCCCCCCC=CCC=CCCCCC)COP(=O)(O)OCCN	9.9	742.54	1487.55	53479661;134717737	COCONUT:(CNP0093317);HMDB:(9091);PubChem:(53479661 134717737);SuperNatural:(SN00218904);PubChem class - bio and metabolites;Lipid:(PE(18:1_18:2))	4314890250
261	1,3-Bis(2,6-diisopropylphenyl)imidazol-2-ylidene	18.1917	0.0100503	1	3	1	3	0.11245	-317.048	C27H36N2	[M + K]+	VYCIHDBIKGRENI	InChI=1S/C27H36N2/c1-18(2)22-11-9-12-23(19(3)4)26(22)28-15-16-29(17-28)27-24(20(5)6)13-10-14-25(27)21(7)8/h9-16,18-21H,1-8H3	CC(C)C1=C(C(=CC=C1)C(C)C)N2C=C[N+](=[C-]2)C3=C(C=CC=C3C(C)C)C(C)C	8	427.252	1480.42	11271730	MeSH:(11271730);PubChem class - safety and toxic;PubChem:(11271730);PubMed	67108934
262	tyrosine	32.674	1	1	1	1	1	0.847967	-1.52556	C9H11NO3	[M + H]+	OUYCCCASQSFEME	InChI=1S/C9H11NO3/c10-8(9(12)13)5-6-1-3-7(11)4-2-6/h1-4,8,11H,5,10H2,(H,12,13)	C1=CC(=CC=C1CC(C(=O)O)N)O	0.267655	182.081	74.684	1153;6057;71098;134618;450407;450408;450409;450610;2724449;3741725;4300518;5460804;5460805;5460807;5460811;5460812;5460814;5460819;5460820;5460822;10513366;10657063;6919035;6942100;12144755;12209698;12209699;12209703;12209704;12209705;12209706;12209707;12209714;12209715;12209716;12209718;12209719;12209720;12209722;12209728;12209730;12209731;10035292;10081061;10176393;10261774;10285839;11819702;11…	HMDB:(158);PubChem class - food;SuperNatural:(SN00321715 SN00001300);ZINC bio:(ZINC00002234 ZINC00266964);additional;HSDB:(60-18-4);MeSH:(6057);Plantcyc:(TYR);PubMed;NORMAN:(NS00001880);COCONUT:(CNP0082847 CNP0082848 CNP0116237 CNP0273041);KNApSAcK:(1397);Natural Products:(UNPD23045 UNPD50706);PubChem:(1153 6057 71098 134618 450407 450408 450409 450610 2724449 3741725 4300518 5460804 5460805 5460…	255847294
262	Prestwick_199	16.44	0.909548	1	1	1	4	0.339845	-344.739	C36H51NO10	[M + H]+	LQZYJVWXEFXUJG	InChI=1S/C36H51NO10/c1-18-6-11-26-33(3,41)28-20(17-37(26)16-18)21-15-34-25(35(21,42)30(39)29(28)38)10-9-24-32(34,2)13-12-27(36(24,43)47-34)46-31(40)19-7-8-22(44-4)23(14-19)45-5/h7-8,14,18,20-21,24-30,38-39,41-43H,6,9-13,15-17H2,1-5H3	CC1CCC2C(C3C(CN2C1)C4CC56C(C4(C(C3O)O)O)CCC7C5(CCC(C7(O6)O)OC(=O)C8=CC(=C(C=C8)OC)OC)C)(C)O	2.1	658.36	1103.94	35772;5171637;5315186;6419927;18397700;21014221;23620249;23305072;24883863;24944038;44661537;49868080;102093838;137323004	COCONUT:(CNP0225823 CNP0408395);KNApSAcK:(29204);Natural Products:(UNPD114916 UNPD132723 UNPD594);PubChem:(35772 5171637 5315186 6419927 18397700 21014221 23620249 23305072 24883863 24944038 44661537 49868080 102093838 137323004);SuperNatural:(SN00257361 SN00169057 SN00114891 SN00274253 SN00245761);additional;PubChem class - safety and toxic	70811666
262	5,6-Dimethyl-2-dimethylamino-4-pyrimidinyl-dimethylcarbamate	24.7352	1	1	1	1	1	0.0776539	-271.797	C11H18N4O2	[M + H]+	JEJJPHKCGDJASG	InChI=1S/C11H18N4O2/c1-7-8(2)12-10(14(3)4)13-9(7)6-15(5)11(16)17/h6H2,1-5H3,(H,16,17)	CC1=C(N=C(N=C1CN(C)C(=O)O)N(C)C)C	0.8	239.15	370.337	53439019;53439020	MeSH:(53439019);PubChem:(53439019 53439020);PubMed	70
262	1-(6Z,9Z,12Z-octadecatrienoyl)-glycero-3-phospho-(1''-myo-inositol)	30.4489	0.0673367	1	7	1	6	0.962866	-57.6221	C27H47O12P	[M + Na]+	LLHYFNVRZDNGJG	InChI=1S/C27H47O12P/c1-2-3-4-5-6-7-8-9-10-11-12-13-14-15-16-17-21(29)37-18-20(28)19-38-40(35,36)39-27-25(33)23(31)22(30)24(32)26(27)34/h6-7,9-10,12-13,20,22-28,30-34H,2-5,8,11,14-19H2,1H3,(H,35,36)	CCCCCC=CCC=CCC=CCCCCC(=O)OCC(COP(=O)(O)OC1C(C(C(C(C1O)O)O)O)O)O	1.1	617.269	1215.38	52928611	PubChem:(52928611);CHEBI:(138085)	34
263	Quercetin der.	16.363	0.853266	1	1	1	6	0.085166	-113.42	C17H14O7	[M + H]+	FMEHGPQTMOPUGM	InChI=1S/C17H14O7/c1-22-12-5-8(3-4-10(12)19)16-17(23-2)15(21)14-11(20)6-9(18)7-13(14)24-16/h3-7,18-20H,1-2H3	COC1=C(C=CC(=C1)C2=C(C(=O)C3=C(C=C(C=C3O2)O)O)OC)O	2.8	331.082	440.572	5316900	SuperNatural:(SN00330772);MeSH:(5316900);Plantcyc:(CPD-14946);PubMed;COCONUT:(CNP0304960);KNApSAcK:(4639);Natural Products:(UNPD61805);PubChem:(5316900);YMDB Mine;PubChem class - bio and metabolites;Biocyc:(CPD-14946);KEGG Mine	42969761878
263	2-18:2(9Z,12Z)-lysoPC	6033.23	1	1	1	1	1	0.595403	-37.6553	C26H50NO7P	[M + H]+	LSUXCWJOIAWGOU	InChI=1S/C26H50NO7P/c1-5-6-7-8-9-10-11-12-13-14-15-16-17-18-19-20-26(29)34-25(23-28)24-33-35(30,31)32-22-21-27(2,3)4/h9-10,12-13,25,28H,5-8,11,14-24H2,1-4H3/p+1	CCCCCC=CCC=CCCCCCCCC(=O)OC(CO)COP(=O)(O)OCC[N+](C)(C)C	5.1	520.341	1256.66	11005822;11005823;24039329;24871190;54050940;71768169;71768170;87523354;87523355;131770476;131770477	COCONUT:(CNP0419968);HMDB:(62711);PubChem:(11005822 11005823 24039329 24871190 54050940 71768169 71768170 87523354 87523355 131770476 131770477);YMDB Mine;CHEBI:(76084);Training Set;PubMed	34361852010
265	5-(aminomethyl)thiophene-2-sulfonamide	10.767	0.475377	1	1	1	4	0.103552	-154.834	C5H8N2O2S2	[M + K]+	BAFJJOAPLFRFQZ	InChI=1S/C5H8N2O2S2/c6-3-4-1-2-5(10-4)11(7,8)9/h1-2H,3,6H2,(H2,7,8,9)	C1=C(SC(=C1)S(=O)(=O)N)CN	-0.6	230.967	492.863	4961814;7128639	PubChem:(4961814 7128639);PubChem class - safety and toxic	67108866
267	Phosphatidylcholine(14:0/20:0)	2.74686	1	1	1	1	1	0.252249	-2.86648	C42H84NO8P	[M + H]+	VELOKQJUJJVGMB	InChI=1S/C42H84NO8P/c1-6-8-10-12-14-16-18-19-20-21-22-23-25-27-29-31-33-35-42(45)51-40(39-50-52(46,47)49-37-36-43(3,4)5)38-48-41(44)34-32-30-28-26-24-17-15-13-11-9-7-2/h40H,6-39H2,1-5H3/p+1	CCCCCCCCCCCCCCCCCCCC(=O)OC(COC(=O)CCCCCCCCCCCCC)COP(=O)(O)OCC[N+](C)(C)C	14.6	762.593	1579.51	5313107;9546574;24778633;24779262	COCONUT:(CNP0115885);HMDB:(7878);PubChem:(5313107 9546574 24778633 24779262);CHEBI:(134218);PubChem class - bio and metabolites;Lipid:(PC 34:0)	4313841706
267	Laminaripentaose	6.83805	N/A	1	6	1	10	0.0748887	-37.218	C30H52O26	[M + K]+	UUQINGLDFWYORW	InChI=1S/C30H52O26/c31-1-6-11(36)16(41)17(42)27(49-6)54-23-13(38)8(3-33)51-29(19(23)44)56-25-15(40)10(5-35)52-30(21(25)46)55-24-14(39)9(4-34)50-28(20(24)45)53-22-12(37)7(2-32)48-26(47)18(22)43/h6-47H,1-5H2	C(C1C(C(C(C(O1)O)O)OC2C(C(C(C(O2)CO)O)OC3C(C(C(C(O3)CO)O)OC4C(C(C(C(O4)CO)O)OC5C(C(C(C(O5)CO)O)O)O)O)O)O)O)O	-9	867.241	45.695	455157;10909020;10123508;10123509;46229568;53477618;59994197;74539953;90713068;91848058;91854981;124708576;134771724;137628550	COCONUT:(CNP0240101);Natural Products:(UNPD74018 UNPD144704);PubChem:(455157 10909020 10123508 10123509 46229568 53477618 59994197 74539953 90713068 91848058 91854981 124708576 134771724 137628550);SuperNatural:(SN00253362 SN00228674);CHEBI:(63142 136431);additional;Training Set;PubMed	3719266
267	1,2-Docpc	7980.34	1	1	1	1	1	0.196249	-5.4731	C44H84NO8P	[M + Na]+	SNKAWJBJQDLSFF	InChI=1S/C44H84NO8P/c1-6-8-10-12-14-16-18-20-22-24-26-28-30-32-34-36-43(46)50-40-42(41-52-54(48,49)51-39-38-45(3,4)5)53-44(47)37-35-33-31-29-27-25-23-21-19-17-15-13-11-9-7-2/h20-23,42H,6-19,24-41H2,1-5H3/p+1	CCCCCCCCC=CCCCCCCCC(=O)OCC(COP(=O)(O)OCC[N+](C)(C)C)OC(=O)CCCCCCCC=CCCCCCCCC	13.8	808.585	1393.1	94286;94287;103587;103588;448653;5313461;5313462;5313475;5313476;5364680;6335427;6436725;6437081;6538420;6540623;10747839;10350317;21145399;72735864;72735865;88387371;102214254;124511141;124511142	HMDB:(593 62690);SuperNatural:(SN00341968);additional;MeSH:(448653 5313476 6437081 10350317);Plantcyc:(CPD-2181);PubMed;Lipid:(PC(18:1_18:1));COCONUT:(CNP0021007 CNP0346963);Natural Products:(UNPD4262);PubChem:(94286 94287 103587 103588 448653 5313461 5313462 5313475 5313476 5364680 6335427 6436725 6437081 6538420 6540623 10747839 10350317 21145399 72735864 72735865 88387371 102214254 124511141 1…	4382771310
268	4-[[2-[(17-acetyl-17-hydroxy-10,13-dimethyl-2,6,7,8,9,11,12,14,15,16-decahydro-1H-cyclopenta[a]phenanthren-3-ylidene)amino]oxyacetyl]amino]-2-hydroxy-3,3-dimethylbutanoic acid	19.4639	0.0703518	1	2	1	5	0.348993	-385.639	C29H44N2O7	[M - H2O + Na]+	MTALBLONEOGVGP	InChI=1S/C29H44N2O7/c1-17(32)29(37)13-10-22-20-7-6-18-14-19(8-11-27(18,4)21(20)9-12-28(22,29)5)31-38-15-23(33)30-16-26(2,3)24(34)25(35)36/h14,20-22,24,34,37H,6-13,15-16H2,1-5H3,(H,30,33)(H,35,36)	CC(=O)C1(CCC2C1(CCC3C2CCC4=CC(=NOCC(=O)NCC(C)(C)C(C(=O)O)O)CCC34C)C)O	3.0006	537.297	810.307	4422686;16402017;71964025;95371670;95371671;135639330	COCONUT:(CNP0062730 CNP0210531);PubChem:(4422686 16402017 71964025 95371670 95371671 135639330);SuperNatural:(SN00108514 SN00108515);ZINC bio:(ZINC70692021 ZINC70692023)	3153922
268	1-16:0-2-18:3-phosphatidylinositol	4.30399	N/A	1	4	1	7	0.434039	-41.7355	C43H77O13P	[M + Na]+	UHAJRYVOXHROHT	InChI=1S/C43H77O13P/c1-3-5-7-9-11-13-15-17-18-20-22-24-26-28-30-32-37(45)55-35(34-54-57(51,52)56-43-41(49)39(47)38(46)40(48)42(43)50)33-53-36(44)31-29-27-25-23-21-19-16-14-12-10-8-6-4-2/h5,7,11,13,17-18,35,38-43,46-50H,3-4,6,8-10,12,14-16,19-34H2,1-2H3,(H,51,52)	CCCCCCCCCCCCCCCC(=O)OCC(COP(=O)(O)OC1C(C(C(C(C1O)O)O)O)O)OC(=O)CCCCCCCC=CCC=CCC=CCC	9	855.501	1584.1	52928397;101765138;102514915;102514916;134770228;138271007	PubChem:(52928397 101765138 102514915 102514916 134770228 138271007);Biocyc:(CPD-8322)	2050
269	splitomicin	20.422	1	1	1	1	1	0.323998	-110.899	C13H10O2	[M + H]+	ISFPDBUKMJDAJH	InChI=1S/C13H10O2/c14-13-8-6-11-10-4-2-1-3-9(10)5-7-12(11)15-13/h1-5,7H,6,8H2	C1CC(=O)OC2=C1C3=CC=CC=C3C=C2	2.9	199.075	933.365	5269	PubChem:(5269);CHEBI:(75272);additional;PubChem class - bio and metabolites;MeSH:(5269);Training Set;PubMed	17317990
269	Oprea1_056330	32.3202	1	1	1	3	3	0.16958	-229.341	C19H31N3O3	[M + H]+	YTPBYAFSFXSNCI	InChI=1S/C19H31N3O3/c1-19(2,3)18-17(23)15(13-21-4-8-24-9-5-21)12-16(20-18)14-22-6-10-25-11-7-22/h12,23H,4-11,13-14H2,1-3H3	CC(C)(C)C1=C(C(=CC(=N1)CN2CCOCC2)CN3CCOCC3)O	1.2	350.245	537.846	744775;4982254;6935663	PubChem:(744775 4982254 6935663);SuperNatural:(SN00134391);PubMed;ZINC bio:(ZINC19881153)	1056834
270	2'',4'',6'',beta-Tetrahydroxychalcone 2''-glucoside	9.96428	0.0145729	1	11	1	11	0.272412	-67.3194	C21H22O10	[M + Na]+	RPTYTMSENWYONU	InChI=1S/C21H22O10/c22-9-16-18(27)19(28)20(29)21(31-16)30-15-7-11(23)6-13(25)17(15)14(26)8-12(24)10-4-2-1-3-5-10/h1-7,16,18-23,25,27-29H,8-9H2	C1=CC=C(C=C1)C(=O)CC(=O)C2=C(C=C(C=C2OC3C(C(C(C(O3)CO)O)O)O)O)O	0.139438	457.114	711.583	42607637	PubChem:(42607637);KNApSAcK:(7890)	18
271	1-myristoyl-2-stearoyl-sn-glycero-3-phosphoethanolamine	6998.76	1	1	1	1	1	0.163646	-98.5395	C37H74NO8P	[M + Na]+	AUSLLMXXJBCZGL	InChI=1S/C37H74NO8P/c1-3-5-7-9-11-13-15-16-17-18-20-22-24-26-28-30-37(40)46-35(34-45-47(41,42)44-32-31-38)33-43-36(39)29-27-25-23-21-19-14-12-10-8-6-4-2/h35H,3-34,38H2,1-2H3,(H,41,42)	CCCCCCCCCCCCCCCCCC(=O)OC(COC(=O)CCCCCCCCCCCCC)COP(=O)(O)OCCN	10.3	714.509	1377.83	49786976;75293696	COCONUT:(CNP0066588);HMDB:(8826);PubChem:(49786976 75293696);SuperNatural:(SN00218642);PubChem class - bio and metabolites;Lipid:(PE(16:0_16:0))	4314890250
273	Phosphatidylcholine(14:0/22:2)	5989.6	1	1	1	1	1	0.271727	-4.36632	C44H84NO8P	[M + Na]+	BRAPXNOAYHMWEX	InChI=1S/C44H84NO8P/c1-6-8-10-12-14-16-18-19-20-21-22-23-24-25-27-29-31-33-35-37-44(47)53-42(41-52-54(48,49)51-39-38-45(3,4)5)40-50-43(46)36-34-32-30-28-26-17-15-13-11-9-7-2/h14,16,19-20,42H,6-13,15,17-18,21-41H2,1-5H3/p+1	CCCCCCCCCCCCCC(=O)OCC(COP(=O)(O)OCC[N+](C)(C)C)OC(=O)CCCCCCCCCCCC=CCC=CCCCCC	14.1	808.584	1487.93	52922236;52922237;134722042;134722043;138129569;138129570	COCONUT:(CNP0084289);HMDB:(7888);PubChem:(52922236 52922237 134722042 134722043 138129569 138129570);CHEBI:(89515);PubChem class - bio and metabolites;YMDB:(1822);Lipid:(PC(18:0_18:2))	4313907242
274	N,N''-(1,10-Dioxo-1,10-decanediyl)bisglycine diethyl ester	14.8197	0.692965	1	1	1	2	0.0588421	-225.747	C18H32N2O6	[M + H]+	VZAIDVAQRNDFIW	InChI=1S/C18H32N2O6/c1-3-14(9-7-10-15(21)19-12-17(23)24)8-5-6-11-16(22)20(4-2)13-18(25)26/h14H,3-13H2,1-2H3,(H,19,21)(H,23,24)(H,25,26)	CCC(CCCCC(=O)N(CC)CC(=O)O)CCCC(=O)NCC(=O)O	2.1	373.234	552.197	3064645	PubChem:(3064645);PubChem class - safety and toxic	67108866
274	1-homo-g-linolenoyl-2-palmitoyl-sn-glycero-3-phosphocholine	6007.91	1	1	1	1	1	0.321522	-5.74701	C44H82NO8P	[M + Na]+	YKSVDDIMSQYNID	InChI=1S/C44H82NO8P/c1-6-8-10-12-14-16-18-20-21-22-23-25-26-28-30-32-34-36-43(46)50-40-42(41-52-54(48,49)51-39-38-45(3,4)5)53-44(47)37-35-33-31-29-27-24-19-17-15-13-11-9-7-2/h14,16,20-21,23,25,42H,6-13,15,17-19,22,24,26-41H2,1-5H3/p+1	CCCCCCCCCCCCCCCC(=O)OC(COC(=O)CCCCCCC=CCC=CCC=CCCCCC)COP(=O)(O)OCC[N+](C)(C)C	13.4	806.569	1519.52	52923221;52923222;134781574;134781575	COCONUT:(CNP0084496);HMDB:(8397);PubChem:(52923221 52923222 134781574 134781575);CHEBI:(89177);PubChem class - bio and metabolites;YMDB:(2107);Lipid:(PC(18:1_18:2))	4313907242
275	Phosphatidylcholine(22:2/14:0)	4.27462	1	1	1	1	1	0.235335	-8.73882	C44H84NO8P	[M + Na]+	POKOLAWNECNRHW	InChI=1S/C44H84NO8P/c1-6-8-10-12-14-16-18-19-20-21-22-23-24-25-27-28-30-32-34-36-43(46)50-40-42(41-52-54(48,49)51-39-38-45(3,4)5)53-44(47)37-35-33-31-29-26-17-15-13-11-9-7-2/h14,16,19-20,42H,6-13,15,17-18,21-41H2,1-5H3/p+1	CCCCCCCCCCCCCC(=O)OC(COC(=O)CCCCCCCCCCCC=CCC=CCCCCC)COP(=O)(O)OCC[N+](C)(C)C	14.1	808.575	1518.01	52923551;52923552;134758727;134758728	COCONUT:(CNP0156222);HMDB:(8590);PubChem:(52923551 52923552 134758727 134758728);CHEBI:(88713);PubChem class - bio and metabolites;YMDB:(2169);Lipid:(PC 36:2)	4313907242
275	1-Palmitoyl-2-(5-hydroxy-6,8,11,14-eicosatetraenoyl)-glycero-3-phosphocholine	7.83716	0.0326633	1	5	1	1	0.201438	-64.6787	C44H80NO9P	[M + Na]+	IVTVKFZMSCWBFZ	InChI=1S/C44H80NO9P/c1-6-8-10-12-14-16-18-20-22-24-26-28-30-33-41(46)34-32-36-44(48)54-42(40-53-55(49,50)52-38-37-45(3,4)5)39-51-43(47)35-31-29-27-25-23-21-19-17-15-13-11-9-7-2/h14,16,20,22,26,28,30,33,41-42,46H,6-13,15,17-19,21,23-25,27,29,31-32,34-40H2,1-5H3/p+1	CCCCCCCCCCCCCCCC(=O)OCC(COP(=O)(O)OCC[N+](C)(C)C)OC(=O)CCCC(C=CC=CCC=CCC=CCCCCC)O	11.7	820.548	1506.85	6439198;6913102;52929779;52929780;91331340;134739629;134739630;138181528;138181529	COCONUT:(CNP0196607);MeSH:(6439198);PubChem:(6439198 6913102 52929779 52929780 91331340 134739629 134739630 138181528 138181529);PubMed;CHEBI:(131655)	2097254
275	1-butyl-3-[4-[2-hydroxy-3-(propan-2-ylamino)propoxy]phenyl]urea	134.805	1	1	1	1	1	0.220964	-257.695	C17H29N3O3	[M + H]+	PJWYGCSRBKHVRE	InChI=1S/C17H29N3O3/c1-4-5-10-18-17(22)20-14-6-8-16(9-7-14)23-12-15(21)11-19-13(2)3/h6-9,13,15,19,21H,4-5,10-12H2,1-3H3,(H2,18,20,22)	CCCCNC(=O)NC1=CC=C(C=C1)OCC(CNC(C)C)O	2.44702	324.229	421.048	217784;124303006;124303007	PubChem class - safety and toxic;PubChem:(217784 124303006 124303007);PubMed	67108930
276	1-nonadecanoyl-sn-glycero-3-phosphocholine	3004.86	1	1	1	1	1	0.361594	-31.9249	C27H56NO7P	[M + H]+	WYIMORDZGCUBAA	InChI=1S/C27H56NO7P/c1-5-6-7-8-9-10-11-12-13-14-15-16-17-18-19-20-21-27(30)33-24-26(29)25-35-36(31,32)34-23-22-28(2,3)4/h26,29H,5-25H2,1-4H3/p+1	CCCCCCCCCCCCCCCCCCC(=O)OCC(COP(=O)(O)OCC[N+](C)(C)C)O	7.3	538.388	1403.31	5313995;5313996;13648279;24779472	COCONUT:(CNP0277083);PubChem:(5313995 5313996 13648279 24779472);PubMed;CHEBI:(131989)	2097250
276	1-(3-hydroxy-10,13-dimethyl-2,3,4,7,8,9,11,12,14,15,16,17-dodecahydro-1H-cyclopenta[a]phenanthren-17-yl)-2-(4-methoxy-6-methyl-7,8-dihydro-5H-[1,3]dioxolo[4,5-g]isoquinolin-5-yl)ethanone	10.8881	0.0130653	1	3	1	3	0.156195	-499.62	C33H45NO5	[M - H2O + Na]+	HFVXXBWONQVENR	InChI=1S/C33H45NO5/c1-32-12-9-21(35)16-20(32)5-6-22-23-7-8-25(33(23,2)13-10-24(22)32)27(36)17-26-29-19(11-14-34(26)3)15-28-30(31(29)37-4)39-18-38-28/h5,15,21-26,35H,6-14,16-18H2,1-4H3	CC12CCC3C(C1CCC2C(=O)CC4C5=C(C6=C(C=C5CCN4C)OCO6)OC)CC=C7C3(CCC(C7)O)C	6.01358	540.306	806.819	3723322;16396900;25425371;51690172;99568682;124898673;124898674;124898675	COCONUT:(CNP0061738 CNP0367245);PubChem:(3723322 16396900 25425371 51690172 99568682 124898673 124898674 124898675);SuperNatural:(SN00099480 SN00099479 SN00099925 SN00078122);ZINC bio:(ZINC08762775 ZINC33916875 ZINC33916877 ZINC35361459)	3153922
277	1-butyl-5-methyl-3,7-dipropanoyl-3,7-diazabicyclo[3.3.1]nonan-9-one	55.7287	1	1	1	1	1	0.316802	-229.478	C18H30N2O3	[M + H3N + H]+	PYELWSIDJUPGKF	InChI=1S/C18H30N2O3/c1-5-8-9-18-12-19(14(21)6-2)10-17(4,16(18)23)11-20(13-18)15(22)7-3/h5-13H2,1-4H3	CCCCC12CN(CC(C1=O)(CN(C2)C(=O)CC)C)C(=O)CC	1.6	340.26	726.706	1758540	COCONUT:(CNP0379140);PubChem:(1758540);SuperNatural:(SN00054967);ZINC bio:(ZINC02103320)	3153922
277	1,6-Diisocyanatotrimethylhexane	18.0258	1	1	1	1	1	0.10085	-228.021	C11H18N2O2	[M + H]+	VZXPHDGHQXLXJC	InChI=1S/C11H18N2O2/c1-10(11(2,3)13-9-15)6-4-5-7-12-8-14/h10H,4-7H2,1-3H3	CC(CCCCN=C=O)C(C)(C)N=C=O	4.2	211.144	523.023	3033881;98466870;98466871	NORMAN:(NS00048530);PubChem:(3033881 98466870 98466871);PubMed	262210
279	Oprea1_398448	6.81797	0.0346734	1	1	1	2	0.29548	-229.391	C17H13N3O4	[M - H4O2 + H]+	CSNVHINRSBGWKF	InChI=1S/C17H13N3O4/c18-15(22)10-6-2-4-8-12(10)20-17(24)13-14(21)9-5-1-3-7-11(9)19-16(13)23/h1-8H,(H2,18,22)(H,20,24)(H2,19,21,23)	C1=CC=C2C(=C1)C(=C(C(=O)N2)C(=O)NC3=CC=CC=C3C(=O)N)O	1.7	288.079	58.688	54676442	COCONUT:(CNP0362078);PubChem:(54676442);ZINC bio:(ZINC18284969)	2105346
279	4-(2-((2-Cyanoethyl)amino)ethyl)piperazine-1-propiononitrile	23.9837	1	1	1	1	1	0.0734356	-198.577	C12H21N5	[M + H]+	QMRVFUMUYZCMJR	InChI=1S/C12H21N5/c13-3-1-5-15-6-8-17-11-9-16(10-12-17)7-2-4-14/h15H,1-2,5-12H2	C1CN(CCN1CCC#N)CCNCCC#N	-1	236.187	499.512	110030	PubChem:(110030);NORMAN:(NS00036541)	262146
279	1,2-Diacetyl-3-decanoylglycerol	64.3667	0.999497	1	1	1	1	0.523399	-75.2844	C17H30O6	[M + H]+	IFKLBBIPFXRVBR	InChI=1S/C17H30O6/c1-4-5-6-7-8-9-10-11-17(20)22-13-16(23-15(3)19)12-21-14(2)18/h16H,4-13H2,1-3H3	CCCCCCCCCC(=O)OCC(COC(=O)C)OC(=O)C	3.55295	331.213	1209.17	129108	MeSH:(129108);PubChem:(129108);PubMed	70
280	2,2''-((2-(Dodecyloxy)ethyl)imino)bisethanol	51.1876	1	1	1	1	1	0.424079	-45.9649	C18H39NO3	[M + H]+	HBHLHEJVEMYNOX	InChI=1S/C18H39NO3/c1-2-3-4-5-6-7-8-9-10-11-17-22-18-14-19(12-15-20)13-16-21/h20-21H,2-18H2,1H3	CCCCCCCCCCCCOCCN(CCO)CCO	4.3	318.301	945.485	74429	PubChem:(74429);NORMAN:(NS00014146)	262146
281	Bagougeramine A	17.3865	0.135176	1	1	1	5	N/A	-569.221	C17H28N10O7	[M - H2O + Na]+	UUOLIDLGSNSWHZ	InChI=1S/C17H28N10O7/c1-22-5-8(28)24-6(4-23-16(20)21)14(32)26-9-10(29)11(30)15(34-12(9)13(19)31)27-3-2-7(18)25-17(27)33/h2-3,6,9-12,15,22,29-30H,4-5H2,1H3,(H2,19,31)(H,24,28)(H,26,32)(H2,18,25,33)(H4,20,21,23)	CNCC(=O)NC(CN=C(N)N)C(=O)NC1C(C(C(OC1C(=O)N)N2C=CC(=NC2=O)N)O)O	-6.2	489.192	726.212	128686;53420622	COCONUT:(CNP0169911);KNApSAcK:(17787);Natural Products:(UNPD160394);PubChem:(128686 53420622);SuperNatural:(SN00364207);MeSH:(128686);PubChem class - safety and toxic;PubMed	70287446
281	2-[2-hydroxyethyl-[2-(tetradecanoylamino)ethyl]amino]acetic Acid	7.84068	0.00753769	1	3	1	1	0.319527	-77.3038	C20H40N2O4	[M + K]+	MVSHKCKFEOEKRP	InChI=1S/C20H40N2O4/c1-2-3-4-5-6-7-8-9-10-11-12-13-19(24)21-14-15-22(16-17-23)18-20(25)26/h23H,2-18H2,1H3,(H,21,24)(H,25,26)	CCCCCCCCCCCCCC(=O)NCCN(CCO)CC(=O)O	2.5	411.264	1437.84	113341	PubChem:(113341);NORMAN:(NS00054888)	262146
282	1-homo-g-linolenoyl-2-stearoyl-sn-glycero-3-phosphoethanolamine	4.37461	1	1	1	1	1	0.0885841	-23.2211	C43H80NO8P	[M + Na]+	AYXGHIQPMDYMJC	InChI=1S/C43H80NO8P/c1-3-5-7-9-11-13-15-17-19-20-22-23-25-27-29-31-33-35-42(45)49-39-41(40-51-53(47,48)50-38-37-44)52-43(46)36-34-32-30-28-26-24-21-18-16-14-12-10-8-6-4-2/h11,13,17,19,22-23,41H,3-10,12,14-16,18,20-21,24-40,44H2,1-2H3,(H,47,48)	CCCCCCCCCCCCCCCCCC(=O)OC(COC(=O)CCCCCCC=CCC=CCC=CCCCCC)COP(=O)(O)OCCN	11.2	792.546	1589.77	52924614;134720019	COCONUT:(CNP0068799);HMDB:(9354);PubChem:(52924614 134720019);SuperNatural:(SN00219167);PubChem class - bio and metabolites;PubMed	19923018
283	1-Ddpch	0.426249	1	1	1	1	1	0.273418	-6.46952	C42H84NO8P	[M + Na]+	MCNGJGRPYKOAMP	InChI=1S/C42H84NO8P/c1-6-8-10-12-14-16-17-18-19-20-21-22-23-24-25-27-28-30-32-34-41(44)48-38-40(39-50-52(46,47)49-37-36-43(3,4)5)51-42(45)35-33-31-29-26-15-13-11-9-7-2/h40H,6-39H2,1-5H3/p+1	CCCCCCCCCCCCCCCCCCCCCC(=O)OCC(COP(=O)(O)OCC[N+](C)(C)C)OC(=O)CCCCCCCCCCC	14.6	784.582	1347.24	129220;129221;130911;130912;134748968;134748969	MeSH:(129220 130911);PubChem:(129220 129221 130911 130912 134748968 134748969);PubMed;Lipid:(PC 34:0)	4294967366
284	2-(O-(Carbamoyl)oximino)-1,4-dithiane	11.6687	0.019598	1	3	1	4	0.0403116	-251.331	C5H8N2O2S2	[M + K]+	GUQTXYUAOYKQLY	InChI=1S/C5H8N2O2S2/c6-5(8)9-7-4-3-10-1-2-11-4/h1-3H2,(H2,6,8)	C1CSC(=NOC(=O)N)CS1	0.518237	230.967	528.944	43015;5361282;9570656	PubChem:(43015 5361282 9570656);PubChem class - safety and toxic	67108866
284	1-a-linolenoyl-2-palmitoyl-sn-glycero-3-phosphocholine	13.6843	1	1	1	1	1	0.193067	-19.4819	C42H78NO8P	[M + Na]+	RAPKGPDUGWBPHR	InChI=1S/C42H78NO8P/c1-6-8-10-12-14-16-18-20-21-23-24-26-28-30-32-34-41(44)48-38-40(39-50-52(46,47)49-37-36-43(3,4)5)51-42(45)35-33-31-29-27-25-22-19-17-15-13-11-9-7-2/h8,10,14,16,20-21,40H,6-7,9,11-13,15,17-19,22-39H2,1-5H3/p+1	CCCCCCCCCCCCCCCC(=O)OC(COC(=O)CCCCCCCC=CCC=CCC=CCC)COP(=O)(O)OCC[N+](C)(C)C	12.3	778.538	1393.37	4139016;52922833;52922834;127263129;127263130;134763014;134763015	COCONUT:(CNP0084278);HMDB:(8199);PubChem:(4139016 52922833 52922834 127263129 127263130 134763014 134763015);CHEBI:(89532);PubChem class - bio and metabolites;YMDB:(2000);Lipid:(PC 34:3)	4313907242
284	(1E,4E)-1,5-bis[3,5-dimethoxy-4-(methoxymethoxy)phenyl]penta-1,4-dien-3-one	13.0399	0.0135678	1	10	1	6	0.273705	-157.254	C25H30O9	[M + Na]+	LZFKDHLOJFADBV	InChI=1S/C25H30O9/c1-27-15-33-24-20(29-3)11-17(12-21(24)30-4)7-9-19(26)10-8-18-13-22(31-5)25(34-16-28-2)23(14-18)32-6/h7-14H,15-16H2,1-6H3	COCOC1=C(C=C(C=C1OC)C=CC(=O)C=CC2=CC(=C(C(=C2)OC)OCOC)OC)OC	3.8	497.18	913.386	11525753;67519357	MeSH:(11525753);PubChem:(11525753 67519357);PubMed	70
285	Leucyl-aspartyl-valine	10.6296	0.000502513	1	1	1	1	0.13896	-167.729	C15H27N3O6	[M + K]+	QCSFMCFHVGTLFF	InChI=1S/C15H27N3O6/c1-7(2)5-9(16)13(21)17-10(6-11(19)20)14(22)18-12(8(3)4)15(23)24/h7-10,12H,5-6,16H2,1-4H3,(H,17,21)(H,18,22)(H,19,20)(H,23,24)	CC(C)CC(C(=O)NC(CC(=O)O)C(=O)NC(C(C)C)C(=O)O)N	-0.48933	384.153	914.115	130816;18222046	MeSH:(130816);PubChem:(130816 18222046);PubMed	70
285	4-(3-Oxobutyl)phenyl propionate	26.2633	1	1	1	1	1	0.174743	-95.014	C13H16O3	[M + H]+	NBNZUDHERZHGTE	InChI=1S/C13H16O3/c1-3-13(15)16-12-8-6-11(7-9-12)5-4-10(2)14/h6-9H,3-5H2,1-2H3	CCC(=O)OC1=CC=C(C=C1)CCC(=O)C	2.1	221.118	1034.58	95847	PubChem:(95847);NORMAN:(NS00038567)	262146
287	Oprea1_159358	71.4563	0.950251	1	3	1	3	0.286847	-94.2165	C20H18O4	[M + H]+	LPMQCBIQYLTZFQ	InChI=1S/C20H18O4/c1-23-19(21)17-15-11-7-3-5-9-13(11)16(18(17)20(22)24-2)14-10-6-4-8-12(14)15/h3-10,15-18H,1-2H3	COC(=O)C1C(C2C3=CC=CC=C3C1C4=CC=CC=C24)C(=O)OC	2.9	323.129	914.229	727277;727280;727282;345469	COCONUT:(CNP0416806);PubChem:(727277 727280 727282 345469);SuperNatural:(SN00132640 SN00117379 SN00117378);PubMed;ZINC bio:(ZINC00136400 ZINC00136402 ZINC13140241)	3153986
289	Phosphatidylcholine(18:0/16:0)	0.111141	1	1	1	1	1	0.275524	-7.36322	C42H84NO8P	[M + Na]+	BYSIMVBIJVBVPA	InChI=1S/C42H84NO8P/c1-6-8-10-12-14-16-18-20-21-23-24-26-28-30-32-34-41(44)48-38-40(39-50-52(46,47)49-37-36-43(3,4)5)51-42(45)35-33-31-29-27-25-22-19-17-15-13-11-9-7-2/h40H,6-39H2,1-5H3/p+1	CCCCCCCCCCCCCCCCCC(=O)OCC(COP(=O)(O)OCC[N+](C)(C)C)OC(=O)CCCCCCCCCCCCCCC	14.6	784.584	1375.66	5313330;5313331;10897999;10898000;10190708;18631368	COCONUT:(CNP0245336);HMDB:(8034);PubChem:(5313330 5313331 10897999 10898000 10190708 18631368);CHEBI:(75026);PubChem class - bio and metabolites;Lipid:(PC 34:0)	4313841706
291	Skrofulein	43.1078	1	1	1	1	1	0.309395	-8.32086	C17H14O6	[M + H]+	ZIIAJIWLQUVGHB	InChI=1S/C17H14O6/c1-21-14-8-13-15(16(20)17(14)22-2)11(19)7-12(23-13)9-3-5-10(18)6-4-9/h3-8,18,20H,1-2H3	COC1=C(C(=C2C(=C1)OC(=CC2=O)C3=CC=C(C=C3)O)O)OC	2.63161	315.087	884.662	188323	SuperNatural:(SN00001974);ZINC bio:(ZINC01081537);additional;MeSH:(188323);Plantcyc:(CPD-16765);PubMed;COCONUT:(CNP0115523 CNP0305413);KNApSAcK:(3837);Natural Products:(UNPD13561);PubChem:(188323);CHEBI:(81337);PubChem class - bio and metabolites;KEGG:(C17785);PubChem class - safety and toxic;Training Set;Biocyc:(CPD-16765)	87746934
292	4-(2-(p-Cyclohexylphenyl)-4-methyl-1-pyrrolyl)-N-(3-(diethylamino)propyl)-o-anisamide	6.01535	0.0939698	1	1	1	10	0.0618472	-563.862	C32H43N3O2	[M - H2O + Na]+	REBSNJKNOLJEAL	InChI=1S/C32H43N3O2/c1-5-34(6-2)20-10-19-33-32(36)29-18-17-28(22-31(29)37-4)35-23-24(3)21-30(35)27-15-13-26(14-16-27)25-11-8-7-9-12-25/h13-18,21-23,25H,5-12,19-20H2,1-4H3,(H,33,36)	CCN(CC)CCCNC(=O)C1=C(C=C(C=C1)N2C=C(C=C2C3=CC=C(C=C3)C4CCCCC4)C)OC	7.3	506.313	810.569	3022069	PubChem:(3022069);PubChem class - safety and toxic	67108866
292	2-Amino-4-hydroxyethylaminoanisole	9.88105	0.88392	1	1	1	2	0.419333	-136.306	C9H14N2O2	[M + H]+	SBUMIGFDXJIPLE	InChI=1S/C9H14N2O2/c1-13-9-3-2-7(6-8(9)10)11-4-5-12/h2-3,6,11-12H,4-5,10H2,1H3	COC1=C(C=C(C=C1)NCCO)N	0.545337	183.113	369.116	3019283	NORMAN:(NS00013352);MeSH:(3019283);PubChem class - safety and toxic;PubChem:(3019283);PubMed	67371078
293	1-a-linolenoyl-2-stearoyl-sn-glycero-3-phosphocholine	12.6821	1	1	1	1	1	0.27135	-9.88094	C44H82NO8P	[M + H]+	QAVRIJZWHPNXBW	InChI=1S/C44H82NO8P/c1-6-8-10-12-14-16-18-20-22-24-26-28-30-32-34-36-43(46)50-40-42(41-52-54(48,49)51-39-38-45(3,4)5)53-44(47)37-35-33-31-29-27-25-23-21-19-17-15-13-11-9-7-2/h8,10,14,16,20,22,42H,6-7,9,11-13,15,17-19,21,23-41H2,1-5H3/p+1	CCCCCCCCCCCCCCCCCC(=O)OC(COC(=O)CCCCCCCC=CCC=CCC=CCC)COP(=O)(O)OCC[N+](C)(C)C	13.4	784.587	1563.53	52922843;52922844;134760091;134760092	COCONUT:(CNP0131510);HMDB:(8201);PubChem:(52922843 52922844 134760091 134760092);CHEBI:(89438);PubChem class - bio and metabolites;YMDB:(2002);Lipid:(PC 36:3)	4313907242
295	Naproxen Impurity K	62.26	1	1	1	1	1	0.137466	-96.2779	C13H14O2	[M + H]+	OUVJWFRUESFCCY	InChI=1S/C13H14O2/c1-9(14)10-3-4-12-8-13(15-2)6-5-11(12)7-10/h3-9,14H,1-2H3	CC(C1=CC2=C(C=C1)C=C(C=C2)OC)O	2.86222	203.107	1061.29	575523;7009435;7090870	PubChem class - safety and toxic;PubChem:(575523 7009435 7090870);PubMed	67108930
295	Basanite	13.7574	0.0673367	1	3	1	4	0.226547	-206.2	C10H12N2O5	[M + Na]+	OWZPCEFYPSAJFR	InChI=1S/C10H12N2O5/c1-3-6(2)8-4-7(11(14)15)5-9(10(8)13)12(16)17/h4-6,13H,3H2,1-2H3	CCC(C)C1=C(C(=CC(=C1)[N+](=O)[O-])[N+](=O)[O-])O	2.91122	263.062	58.749	6950;688400;688401;6921722;6921723;139025101;138402734	HMDB:(32559);ZINC bio:(ZINC13828017 ZINC13828020);HSDB:(88-85-7);MeSH:(6950);PubMed;NORMAN:(NS00000239);COCONUT:(CNP0003189);PubChem:(6950 688400 688401 6921722 6921723 139025101 138402734);CHEBI:(83636 83632 83633);PubChem class - bio and metabolites;KEGG:(C14302);PubChem class - safety and toxic	86254446
297	6-amino-2-[[2-[[2-amino-3-(1H-indol-3-yl)propanoyl]amino]-3-methylbutanoyl]amino]hexanoic acid	22.3155	0.990955	1	1	1	1	0.252936	-242.232	C22H33N5O4	[M + Na]+	UOXPLPBMEPLZBW	InChI=1S/C22H33N5O4/c1-13(2)19(21(29)26-18(22(30)31)9-5-6-10-23)27-20(28)16(24)11-14-12-25-17-8-4-3-7-15(14)17/h3-4,7-8,12-13,16,18-19,25H,5-6,9-11,23-24H2,1-2H3,(H,26,29)(H,27,28)(H,30,31)	CC(C)C(C(=O)NC(CCCCN)C(=O)O)NC(=O)C(CC1=CNC2=CC=CC=C21)N	0.697381	454.243	494.685	18231838;25033379	PubChem:(18231838 25033379);COCONUT	2097154
298	1-Benzyl-4-(butylamino)piperidine-4-carbonitrile	12.8977	0.0447236	1	2	1	3	0.349561	-113.981	C17H25N3	[M + Na]+	UUBVCUBWRBXOGL	InChI=1S/C17H25N3/c1-2-3-11-19-17(15-18)9-12-20(13-10-17)14-16-7-5-4-6-8-16/h4-8,19H,2-3,9-14H2,1H3	CCCCNC1(CCN(CC1)CC2=CC=CC=C2)C#N	2.7	294.193	418.768	70404	NORMAN:(NS00040477);PubChem:(70404);PubMed	262210
299	6-amino-2-[[4-amino-2-[(2-amino-3-hydroxybutanoyl)amino]-4-oxobutanoyl]amino]hexanoic acid	16.4925	0.128643	1	3	1	10	0.155766	-522.65	C14H27N5O6	[M + H]+	JTEICXDKGWKRRV	InChI=1S/C14H27N5O6/c1-7(20)11(17)13(23)19-9(6-10(16)21)12(22)18-8(14(24)25)4-2-3-5-15/h7-9,11,20H,2-6,15,17H2,1H3,(H2,16,21)(H,18,22)(H,19,23)(H,24,25)	CC(C(C(=O)NC(CC(=O)N)C(=O)NC(CCCCN)C(=O)O)N)O	-5.9	362.201	1264.37	18224222	PubChem:(18224222);COCONUT	2097154
299	2-[[4-[[(2-amino-4-methylpentanoyl)amino]methyl]cyclohexanecarbonyl]amino]-3-methylbutanoic acid	60.8312	1	1	1	1	1	0.0684903	-239.749	C19H35N3O4	[M + H]+	HISLPUFPHKNBQQ	InChI=1S/C19H35N3O4/c1-11(2)9-15(20)18(24)21-10-13-5-7-14(8-6-13)17(23)22-16(12(3)4)19(25)26/h11-16H,5-10,20H2,1-4H3,(H,21,24)(H,22,23)(H,25,26)	CC(C)CC(C(=O)NCC1CCC(CC1)C(=O)NC(C(C)C)C(=O)O)N	1.75926	370.271	556.69	4965927;7095128;7095129	COCONUT:(CNP0339233);PubChem:(4965927 7095128 7095129);SuperNatural:(SN00073353);ZINC bio:(ZINC04085591)	3153922
300	4''-Deoxy-1-ahb-neamine	33.764	0	1	1	1	1	N/A	-592.088	C16H33N5O7	[M + H]+	SZKHXDSPHASAPW	InChI=1S/C16H33N5O7/c17-2-1-9(22)15(26)21-8-4-7(19)14(13(25)12(8)24)28-16-11(20)10(23)3-6(5-18)27-16/h6-14,16,22-25H,1-5,17-20H2,(H,21,26)	C1C(OC(C(C1O)N)OC2C(CC(C(C2O)O)NC(=O)C(CCN)O)N)CN	-5.9	408.243	1301.87	3041559	PubChem:(3041559);PubChem class - safety and toxic	67108866
300	1-a-linolenoyl-2-stearoyl-sn-glycero-3-phosphoethanolamine	6995.61	1	1	1	1	1	0.164539	-7.78089	C41H76NO8P	[M + Na]+	NTINXHSINBZQGH	InChI=1S/C41H76NO8P/c1-3-5-7-9-11-13-15-17-19-21-23-25-27-29-31-33-40(43)47-37-39(38-49-51(45,46)48-36-35-42)50-41(44)34-32-30-28-26-24-22-20-18-16-14-12-10-8-6-4-2/h5,7,11,13,17,19,39H,3-4,6,8-10,12,14-16,18,20-38,42H2,1-2H3,(H,45,46)	CCCCCCCCCCCCCCCCCC(=O)OC(COC(=O)CCCCCCCC=CCC=CCC=CCC)COP(=O)(O)OCCN	10.1	764.522	1488.74	52924421;134753595	COCONUT:(CNP0033349);HMDB:(9156);PubChem:(52924421 134753595);SuperNatural:(SN00218969);PubChem class - bio and metabolites;Lipid:(PE(18:1_18:2))	4314890250
302	N-benzoyl-N''-cyclohexylthiourea	12.4643	0.0115578	1	6	1	9	0.0146317	-272.947	C14H18N2OS	[M + Na]+	PSZJBKYIONLMPZ	InChI=1S/C14H18N2OS/c17-13(11-7-3-1-4-8-11)16-14(18)15-12-9-5-2-6-10-12/h1,3-4,7-8,12H,2,5-6,9-10H2,(H2,15,16,17,18)	C1CCC(CC1)NC(=S)NC(=O)C2=CC=CC=C2	3.8	285.102	112.621	895546	PubChem class - safety and toxic;PubChem:(895546);PubMed	67108930
304	3-(5-(p-Menth-3-yloxy)pentyl)thiazolidine	9.93477	0.0562814	1	3	1	5	0.0569297	-556.131	C18H35NOS	[M + Na]+	RWTQFBWCUCVJQF	InChI=1S/C18H35NOS/c1-15(2)17-8-7-16(3)13-18(17)20-11-6-4-5-9-19-10-12-21-14-19/h15-18H,4-14H2,1-3H3	CC1CCC(C(C1)OCCCCCN2CCSC2)C(C)C	5.2	336.233	1335.42	599887;217560	PubChem:(599887 217560);PubChem class - safety and toxic	67108866
306	Trajenta	15.8767	0.0110553	1	1	1	3	0.177583	-240.019	C25H28N8O2	[M + H]+	LTXREWYXXSTFRX	InChI=1S/C25H28N8O2/c1-4-5-13-32-21-22(29-24(32)31-12-8-9-17(26)14-31)30(3)25(35)33(23(21)34)15-20-27-16(2)18-10-6-7-11-19(18)28-20/h6-7,10-11,17H,8-9,12-15,26H2,1-3H3	CC#CCN1C2=C(N=C1N3CCCC(C3)N)N(C(=O)N(C2=O)CC4=NC5=CC=CC=C5C(=N4)C)C	1.9	473.243	1209.61	10096344;25191889;24916993;57389748;71533741;71548626;76974251;91971629;119057561;131674228;129893310	ZINC bio:(ZINC03820029);additional;HSDB:(668270-12-0);MeSH:(10096344);PubMed;COCONUT:(CNP0080229);PubChem:(10096344 25191889 24916993 57389748 71533741 71548626 76974251 91971629 119057561 131674228 129893310);CHEBI:(68610);PubChem class - bio and metabolites;PubChem class - safety and toxic;Training Set;PubChem class - drug	120087142
308	3-hydroxypalmitoylcarnitine	10.6704	0.355779	1	1	1	2	0.229076	-182.7	C23H45NO5	[M + H]+	XKAZIAFZAQAHHG	InChI=1S/C23H45NO5/c1-5-6-7-8-9-10-11-12-13-14-15-16-20(25)17-23(28)29-21(18-22(26)27)19-24(2,3)4/h20-21,25H,5-19H2,1-4H3/p+1	CCCCCCCCCCCCCC(CC(=O)OC(CC(=O)O)C[N+](C)(C)C)O	5.7	416.338	1038.72	54473665;71464553;101948632;124521238;126456228;131801510	COCONUT:(CNP0346960);HMDB:(61642);PubChem:(54473665 71464553 101948632 124521238 126456228 131801510);YMDB Mine;CHEBI:(73070);additional;PubChem class - bio and metabolites;Training Set;KEGG Mine	42969088042
309	Oprea1_577508	31.3144	0.0155779	1	7	1	7	0.264159	-288.645	C19H20N2O5S	[M + K]+	NMLTYVFSQJBYCF	InChI=1S/C19H20N2O5S/c22-18(20-16-8-4-7-15(12-16)19(23)24)14-6-5-9-17(13-14)27(25,26)21-10-2-1-3-11-21/h4-9,12-13H,1-3,10-11H2,(H,20,22)(H,23,24)	C1CCN(CC1)S(=O)(=O)C2=CC=CC(=C2)C(=O)NC3=CC=CC(=C3)C(=O)O	2.3	427.076	56.384	3242230	PubChem:(3242230);PubMed;CHEBI:(115071)	98
312	Oprea1_121860	10.4921	0.738693	1	1	1	3	0.120837	-248.42	C19H29N5	[M + H]+	CSXVYXLMDSGRFU	InChI=1S/C19H29N5/c1-14-6-8-16(9-7-14)17(23-12-10-15(2)11-13-23)18-20-21-22-24(18)19(3,4)5/h6-9,15,17H,10-13H2,1-5H3	CC1CCN(CC1)C(C2=CC=C(C=C2)C)C3=NN=NN3C(C)(C)C	3.7	328.252	477.378	858601;858602;3201628;7382936;7382937	PubChem:(858601 858602 3201628 7382936 7382937);PubMed;CHEBI:(131235)	98
313	Ppmipa	48.2777	1	1	1	1	1	0.0284173	-228.625	C17H31N3O3	[M + H]+	ZJOYYHWPKFVJSP	InChI=1S/C17H31N3O3/c1-11(2)19(7)12(3)14(21)18-15(22)13-9-8-10-20(13)16(23)17(4,5)6/h11-13H,8-10H2,1-7H3,(H,18,21,22)	CC(C)N(C)C(C)C(=O)NC(=O)C1CCCN1C(=O)C(C)(C)C	2	326.244	477.484	132755;78171785	MeSH:(132755);PubChem:(132755 78171785);PubMed	70
314	6-amino-2-[[2-[(2-aminoacetyl)amino]-4-methylpentanoyl]amino]hexanoic acid	9.92036	0.145226	1	3	1	2	0.158396	-127.296	C14H28N4O4	[M + K]+	LLZXNUUIBOALNY	InChI=1S/C14H28N4O4/c1-9(2)7-11(17-12(19)8-16)13(20)18-10(14(21)22)5-3-4-6-15/h9-11H,3-8,15-16H2,1-2H3,(H,17,19)(H,18,20)(H,21,22)	CC(C)CC(C(=O)NC(CCCCN)C(=O)O)NC(=O)CN	-2.8	355.174	566.862	18221065;51038626	PubChem:(18221065 51038626);COCONUT:(CNP0347046)	2097154
332	2-[[4-[[(2-amino-4-methylsulfanylbutanoyl)amino]methyl]cyclohexanecarbonyl]amino]-3-phenylpropanoic acid	11.2332	0	1	1	1	1	0.06245	-392.349	C22H33N3O4S	[M + Na]+	QXJUHVKDXVNFBY	InChI=1S/C22H33N3O4S/c1-30-12-11-18(23)21(27)24-14-16-7-9-17(10-8-16)20(26)25-19(22(28)29)13-15-5-3-2-4-6-15/h2-6,16-19H,7-14,23H2,1H3,(H,24,27)(H,25,26)(H,28,29)	CSCCC(C(=O)NCC1CCC(CC1)C(=O)NC(CC2=CC=CC=C2)C(=O)O)N	2.11271	458.207	731.042	4868989;16405212	COCONUT:(CNP0337507);PubChem:(4868989 16405212);SuperNatural:(SN00083584);ZINC bio:(ZINC09012616)	3153922
333	Naphthalene, 1,8-dimethoxy-3-methyl-	30.8104	0.999497	1	1	1	1	0.249076	-107.753	C13H14O2	[M + H]+	IWJMQSHUZODASR	InChI=1S/C13H14O2/c1-9-7-10-5-4-6-11(14-2)13(10)12(8-9)15-3/h4-8H,1-3H3	CC1=CC2=C(C(=CC=C2)OC)C(=C1)OC	3.5	203.107	1059.27	13661032	COCONUT:(CNP0307684);Natural Products:(UNPD65166);PubChem:(13661032);SuperNatural:(SN00386832)	3178498
334	2-[2-hydroxy-6-[[3-[5-[5-(6-hydroxy-3,5,6-trimethyloxan-2-yl)oxolan-2-yl]oxolan-2-yl]-2,7-dimethoxy-1,3,6-trimethyl-4,10-dioxaspiro[4.5]decan-9-yl]methyl]-4-(5-methoxy-6-methyloxan-2-yl)oxy-3,5-dimethyloxan-2-yl]propanoic acid	37.7413	N/A	1	1	1	28	0.187508	-430.268	C47H80O15	[M + H]+	XVEWEQLVOJZMCV	InChI=1S/C47H80O15/c1-23-20-24(2)45(10,50)61-40(23)35-15-14-33(56-35)34-16-18-38(57-34)44(9)42(54-13)28(6)47(62-44)26(4)37(53-12)22-31(59-47)21-36-25(3)41(27(5)46(51,60-36)29(7)43(48)49)58-39-19-17-32(52-11)30(8)55-39/h23-42,50-51H,14-22H2,1-13H3,(H,48,49)	CC1CC(C(OC1C2CCC(O2)C3CCC(O3)C4(C(C(C5(O4)C(C(CC(O5)CC6C(C(C(C(O6)(C(C)C(=O)O)O)C)OC7CCC(C(O7)C)OC)C)OC)C)C)OC)C)(C)O)C	6.1	885.555	1414.81	3050256;10260100;101593063	COCONUT:(CNP0049792 CNP0169820);Natural Products:(UNPD77347 UNPD43958);PubChem:(3050256 10260100 101593063);SuperNatural:(SN00346644 SN00358809)	3178498
341	3-hydroxy-4-methoxyphenyl 3,4,5-trimethoxyphenyl ketone	29.7182	0.704523	1	1	1	1	0.182437	-171.97	C17H18O6	[M + Na]+	HSLFWBPRHXGUAN	InChI=1S/C17H18O6/c1-20-13-6-5-10(7-12(13)18)16(19)11-8-14(21-2)17(23-4)15(9-11)22-3/h5-9,18H,1-4H3	COC1=C(C=C(C=C1)C(=O)C2=CC(=C(C(=C2)OC)OC)OC)O	2.8	341.1	933.992	9948888	MeSH:(9948888);PubChem:(9948888);PubMed	70

## Sheet: S2
	Supplematary Table S2: XCMS online feature detection results of S. schimperi seed extracts
	Feature detection results :					mean [raw] features		mean	SD
		15092022_RAW1.mzML	[raw]	--> 2077 Features.		2077		1993.5	86.2525
		15092022_RAW2.mzML	[raw]	--> 2053 Features.		2053
		15092022_RAW3.mzML	[raw]	--> 1974 Features.		1974
		15092022_RAW4.mzML	[raw]	--> 2071 Features.		2071
		15092022_RAW5.mzML	[raw]	--> 1900 Features.		1900
		15092022_RAW6.mzML	[raw]	--> 1886 Features.		1886
						mean [ros] features
		15092022_ROS1.mzML	[ros]	--> 2138 Features.		2138		1952.83	212.015
		15092022_ROS2.mzML	[ros]	--> 1992 Features.		1992
		15092022_ROS3.mzML	[ros]	--> 1984 Features.		1984
		15092022_ROS4.mzML	[ros]	--> 2024 Features.		2024
		15092022_ROS5.mzML	[ros]	--> 2044 Features.		2044
		15092022_ROS6.mzML	[ros]	--> 1535 Features.		1535

## Sheet: S3
				Supplementary Table S3: The 2756 features predicted in XCMS Online
feature id	MSMS	fold	log2fold	tstat	pvalue	qvalue	pdown	mzmed	mzmin	mzmax	rtmed	rtmin	rtmax	maxint	dataset1_mean	dataset1_sd	dataset2_mean	dataset2_sd	isotopes	adducts	peakgroup	METLIN	name	METLIN_MSMS
1		3.10848	-1.63621	-88.1288	1.77636e-15	9.05066e-13	DOWN	365.106	365.106	365.107	0.938163	0.900466	0.953845	158141	2.83282e+06	34663.2	911320	40629.7	[110][M]+		17	0::::M+H::1002556::NA::|0::::M+H::1004824::NA::|0::::M+H::1005476::NA::|0::::M+H::1008486::NA::|0::::M+H::1013202::NA::|0::::M+H::1024444::NA::|0::::M+H::1025177::NA::|0::::M+H::1029877::NA::|0::::M+H::1032064::NA::|0::::M+H::1037861::NA::|0::::M+H::1043162::NA::|0::::M+H::1045169::NA::|0::::M+H::1046012::NA::|0::::M+H::1046073::NA::|0::::M+H::1049164::NA::|0::::M+H::1049923::NA::|0::::M+H::10581…	M365T1	y
2		3.02837	-1.59854	-71.5881	8.43769e-15	1.96824e-12	DOWN	366.11	366.109	366.11	0.938163	0.900466	0.954813	23181	396581	6690.11	130955	6152.08	[110][M+1]+		17		M366T1	n
3		11.286	-3.49647	-67.2362	1.82077e-14	2.36593e-12	DOWN	304.135	304.134	304.137	0.825452	0.822913	0.830807	4943	47932.2	1187.82	4247.03	1059.23			1	2::::M+H::1045738::NA::|2::::M+H::1051687::NA::|2::::M+H::1064304::NA::|2::::M+H::1071712::NA::|2::(.+-.)-Tetrahydroberberine::M+H-2H2O:: 987081::NA::|2::::M+H-2H2O:: 994770::NA::|2::::M+H-2H2O::1006775::NA::|2::::M+H-2H2O::1009169::NA::|2::::M+H-2H2O::1021140::NA::|2::::M+H-2H2O::1034053::NA::|2::::M+H-2H2O::1064426::NA::|2::::M+H-2H2O::1066759::NA::|2::::M+H-2H2O::1070523::NA::|2::Papaverine::M…	M304T1	y
4		5.56747	-2.47702	-68.1157	1.86517e-14	2.3758e-12	DOWN	614.184	614.183	614.184	0.905017	0.865783	0.918448	48190	473522	9169.47	85051.5	10539.1	[328][M]+		17	0::Cyanidin 3-sambubioside::M+CH3OH+H:: 92764::NA::|1::Jasminoside; (2S,3Z,4S)-2-(?-D-Glucopyranosyloxy)-4-(2-methoxy-2-oxoethyl)-3-(2-{[(2E)-3-phenyl-2-propenoyl]oxy}ethylidene)-3,4-dihydro-2H-pyran-5-carboxylic acid::M+ACN+Na::985381::NA::|1::(2S,3Z,4S)-2-(?-D-Glucopyranosyloxy)-4-(2-methoxy-2-oxoethyl)-3-(2-{[(2Z)-3-phenyl-2-propenoyl]oxy}ethylidene)-3,4-dihydro-2H-pyran-5-carboxylic acid::M+A…	M614T1	y
5		87.1248	6.44501	64.2579	2.4869e-14	2.53418e-12	UP	327.048	327.048	327.048	2.60812	2.59478	2.61787	10802	3028.25	7417.66	266636	6778.91			70	0::::M+H::1021058::NA::|0::0::M+H-H2O:: 987030::NA::|0::::M+H-H2O::1074256::NA::|1::0::M+ACN+H:: 989280::NA::|1::::M+ACN+H::1044694::NA::|2::::M+NH4::1007153::NA::|2::DIHYDROROBINETIN::M+Na:: 44402::NA::|2::(&plusmn;)-Taxifolin::M+Na:: 3434::NA::|2::Pentahydroxyflavanone::M+Na:: 3435::NA::|2::Nigrescin::M+Na:: 52482::NA::|2::Alphitonin::M+Na:: 52488::NA::|2::5,7,3',4',5'-Pentahydroxyflavanone::M+…	M327T3	y
6		23.6734	-4.56519	-72.3361	4.996e-14	3.66937e-12	DOWN	378.115	378.113	378.115	0.95714	0.94759	0.965573	4107	28427.9	549.832	1194.41	740.362			92	0::Asp Glu Asp::M+H:: 22223::NA::|0::Asp Asp Glu::M+H:: 17334::NA::|0::Glu Asp Asp::M+H:: 17126::NA::|1::MLN2238::M+NH4:: 990709::NA::|1::::M+NH4::1040684::NA::|1::::M+NH4::1061746::NA::|1::::M+NH4::1062831::NA::|1::::M+NH4::1078281::NA::|1::::M+NH4::1083067::NA::|1::::M+NH4::1086342::NA::|1::GR-89696 fumarate::M+H-2H2O:: 985865::NA::|1::::M+H-2H2O::1000618::NA::|1::::M+H-2H2O::1005406::NA::|1:::…	M378T1	y
7		11.0231	-3.46245	-62.773	6.12843e-14	3.99732e-12	DOWN	218.072	218.072	218.106	0.968394	0.773086	0.977302	11690	166316	4548.77	15088	3759.23	[13][M+1]+		35		M218T1	n
8		4.36927	-2.12739	-63.9354	6.37268e-14	4.05865e-12	DOWN	539.111	539.107	539.113	0.945838	0.945063	0.946986	2096	19372.4	445.361	4433.77	359.459			17	2::::M+2Na-H:: 997312::NA::|2::::M+2Na-H::1011497::NA::|3::::M+ACN+H::1026419::NA::|3::::M+ACN+Na::1001943::NA::|3::::M+ACN+Na::1007561::NA::|3::::M+ACN+Na::1011842::NA::|3::::M+ACN+Na::1016558::NA::|3::::M+ACN+Na::1028425::NA::|4::Mulberrofuran P::M+H-2H2O:: 86113::NA::|5::Asp Asp Asp His::M+K:: 120326::NA::|5::Asp Asp His Asp::M+K:: 120402::NA::|5::Asp His Asp Asp::M+K:: 121922::NA::|5::His Asp…	M539T1	y
9		7.35873	-2.87946	-92.1884	8.74856e-14	4.95272e-12	DOWN	453.138	453.137	453.138	7.88853	7.83496	7.98208	9082	124043	2427.82	16856.6	1488.88			111	0::::M+NH4:: 994658::NA::|0::::M+K:: 996024::NA::|0::::M+K::1005614::NA::|0::::M+K::1005641::NA::|0::::M+K::1010440::NA::|0::::M+K::1024641::NA::|0::::M+K::1024653::NA::|0::::M+K::1042492::NA::|0::Asp Pro Pro Ser::M+K:: 124535::NA::|0::Asp Pro Ser Pro::M+K:: 124592::NA::|0::Asp Ser Pro Pro::M+K:: 125732::NA::|0::Pro Asp Pro Ser::M+K:: 200534::NA::|0::Pro Asp Ser Pro::M+K:: 200591::NA::|0::Pro Pro…	M453T8	y
10		5.00415	-2.32313	-54.7798	1.45883e-13	7.43285e-12	DOWN	615.187	615.184	615.187	0.910947	0.865406	0.915483	10122	98485.9	2328.18	19680.8	2645.11	[328][M+1]+		17		M615T1	n
11		10.086	-3.33429	-64.2736	4.01013e-13	1.85744e-11	DOWN	575.195	575.18	575.202	8.2685	8.26021	8.28037	4708	110458	3127.98	10951.6	2144			98	0::Phe His Asn Asn::M+2Na-H::138110::NA::|0::Phe Asn His Asn::M+2Na-H::140010::NA::|0::Phe Asn Asn His::M+2Na-H::140105::NA::|0::His Phe Asn Asn::M+2Na-H::153310::NA::|0::His Asn Phe Asn::M+2Na-H::155970::NA::|0::His Asn Asn Phe::M+2Na-H::156103::NA::|0::Asn Phe His Asn::M+2Na-H::193210::NA::|0::Asn Phe Asn His::M+2Na-H::193305::NA::|0::Asn His Phe Asn::M+2Na-H::193970::NA::|0::Asn His Asn Phe::M…	M575T8	y
12		10.8485	-3.43942	-44.4426	1.43174e-12	5.10872e-11	DOWN	483.151	483.15	483.151	7.10935	7.09503	7.12427	8938	106460	3442.34	9813.37	4065.07			122	0::KN-93::M+H-H2O:: 45533::NA::|0::Sibiricose A5; 3-O-[(2E)-3-(4-Hydroxy-3-methoxyphenyl)-2-propenoyl]-?-D-fructofuranosyl ?-D-glucopyranoside::M+H-2H2O:: 985245::NA::|0::Arillatose B::M+H-2H2O:: 985451::NA::|0::::M+ACN+H::1018719::NA::|0::::M+ACN+H::1022657::NA::|1::::M+H::1007055::NA::|1::::M+H::1009004::NA::|1::::M+H::1023386::NA::|1::::M+H::1090851::NA::|1::Cys Asp Asp Asn::M+NH4:: 112331::NA…	M483T7	y
13		12.6859	-3.66515	-42.4224	1.54099e-12	5.36787e-11	DOWN	386.121	386.121	386.121	0.951445	0.94759	0.957771	4410	36541.9	1307.4	2880.52	1438.18	[130][M+1]+		92		M386T1	n
14		2.90371	-1.5379	-44.462	1.71818e-12	5.76299e-11	DOWN	359.09	359.09	359.09	6.86712	6.85526	6.88195	3466	31039.6	864.811	10689.6	713.445			90	0::::M+H::1031402::NA::|0::::M+H::1032651::NA::|0::::M+H::1041758::NA::|0::::M+H::1077408::NA::|0::::M+H::1093899::NA::|0::::M+H::1093947::NA::|0::::M+H::1097457::NA::|0::::M+H-H2O::1052337::NA::|0::::M+H-2H2O::1044914::NA::|0::::M+H-2H2O::1045533::NA::|0::::M+H-2H2O::1068686::NA::|1::Met-Thr-OH::M+H:: 65104::NA::|1::Ser-Met-OH::M+H:: 65183::NA::|1::Miraxanthin-I::M+H:: 67060::NA::|1::::M+NH4::10…	M359T7	y
15		3.80863	-1.92927	-56.8645	1.75993e-12	5.85185e-11	DOWN	370.104	370.102	370.105	0.979101	0.966781	0.983904	3729	41249.4	1091.67	10830.5	724.708	[117][M+1]+		35		M370T1	n
16		12.2425	-3.61383	-41.5386	1.97264e-12	6.28172e-11	DOWN	228.083	228.083	228.083	5.26537	5.25834	5.27913	1536	18185.1	731.808	1485.41	658.954	[16][M+1]+		61		M228T5	n
17		5.10316	-2.35139	-38.4112	5.16365e-12	1.44601e-10	DOWN	501.134	501.129	501.137	6.26217	6.21067	6.27731	11019	141418	4745.51	27711.9	5482.53	[242][M]+		94	1::::M+Na::1018862::NA::|1::::M+Na::1023561::NA::|1::::M+Na::1025972::NA::|1::::M+Na::1025988::NA::|1::::M+K::1030528::NA::|1::::M+K::1035326::NA::|1::Asp Asn Asn Thr::M+K:: 124116::NA::|1::Asp Asn Gln Ser::M+K:: 124155::NA::|1::Asp Asn Ser Gln::M+K:: 124193::NA::|1::Asp Asn Thr Asn::M+K:: 124211::NA::|1::Asp Gln Asn Ser::M+K:: 124915::NA::|1::Asp Gln Ser Asn::M+K:: 124991::NA::|1::Asp Ser Asn Gl…	M501T6_1	y
18		7.53656	-2.91391	-36.1915	6.25544e-12	1.68233e-10	DOWN	502.135	502.134	502.135	6.2588	6.24854	6.28432	2851	32276.7	1357.78	4282.69	1321.45	[242][M+1]+		94		M502T6	n
[truncated: 2,738 more rows]

## Sheet: S4
	Supplementary Table S4: Relevant features based on MetaboAnalyst significant analysis of metabolites (SAM)
[truncated: 151 more rows]
